# Supplementary material for: Conserved roles of ETT and ARF4 in gynoecium development in Brassicaceae with distinct fruit shapes
Source: Development. 2025 Feb 12;152(3):DEV204263. doi: 10.1242/dev.204263 (PMC11883277; doi:10.1242/dev.204263)
Supplement: Table S7. FPKMs of all genes expressed in this study [file develop-152-204263-TableS7.csv]

Gene	arf4 auxin R1	arf4 auxin R2	arf4 auxin R3	ar4 mock R1	ar4 mock R2	ar4 mock R3	Col auxin R1	Col auxin R2	Col auxin R3	Col mock R1	Col mock R2	Col mock R3	ettarf4 auxin R1	ettarf4 auxin R2	ettarf4 auxin R3	ettarf4 mock R1	ettarf4 mock R2	ettarf4 mock R3	ett auxin R1	ett auxin R2	ett auxin R3	ett mock R1	ett mock R2	ett mock R3	gene_name	gene_description
AT1G19550	17.50844986	14.18800875	19.00653205	6.057361781	4.811512402	2.138458227	3.16229533	2.722445703	1.90144203	2.784046492	2.877418846	3.049434994	10.71310662	3.787081257	5.429240329	3.181205828	3.716632621	3.221008325	4.291394791	2.797175117	2.395719958	2.97425245	1.905204709	3.507722725	AT1G19550	F18O14.31 [Source:UniProtKB/TrEMBL;Acc:Q9LN39]
AT1G69500	10.60932632	19.05552139	14.54788614	5.811053395	6.106527716	13.87206687	10.35157719	15.2134802	12.11119301	12.96612817	8.4888964	7.597110406	6.723125201	6.331218045	12.91220297	7.158659478	9.226986982	9.205960875	5.335040556	8.978116467	13.35766215	7.054020003	8.094250728	12.26801673	CYP704B1	Cytochrome P450 704B1 [Source:UniProtKB/Swiss-Prot;Acc:Q9C788]
AT5G51970	61.85182786	77.15536443	64.64929551	66.18729924	86.16164685	88.06583159	100.3595763	93.18654537	103.9429159	88.63020511	81.6396573	97.62320759	69.61816148	75.03922278	69.6359632	64.28919743	79.77185759	73.50371612	85.44689169	93.21244746	97.51973531	93.4651597	85.18857812	112.5454868	SDH	Sorbitol dehydrogenase [Source:UniProtKB/Swiss-Prot;Acc:Q9FJ95]
AT3G05965	0	0	0	0	0	0	0	0	0	0	0	0	0	0	0	0	0	0	0	0	0	0	0	0	AT3G05965	-
AT3G17760	3.232708248	1.918657334	3.058598222	2.100842857	9.320437736	4.654776742	4.571398121	1.564839592	2.673867923	5.132727688	1.374269107	2.412611585	1.067139481	2.353620765	11.02841947	2.978289407	13.24633815	6.912575479	4.134416472	2.61116389	3.565646303	5.337028787	3.879502489	3.319290697	GAD5	Glutamate decarboxylase 5 [Source:UniProtKB/Swiss-Prot;Acc:Q9LSH2]
AT4G01990	4.721239396	4.213929297	6.013003501	6.423617257	5.718036	5.756619199	5.138795457	4.70040401	5.68853713	5.030053156	5.735050398	5.257604377	5.124230825	6.469155077	5.159232277	6.042959806	4.745255205	6.271987148	4.392924429	4.380447309	4.270425295	4.331019918	3.944010108	4.91635534	AT4G01990	Pentatricopeptide repeat-containing protein At4g01990, mitochondrial [Source:UniProtKB/Swiss-Prot;Acc:Q93WC5]
AT1G68795	1.504652658	2.058553925	2.589262202	0.950501322	1.96958277	0.882668284	0.694100638	1.102333022	1.188177254	0.642875957	1.402058286	2.088671296	2.425498714	2.128548207	1.65448939	1.980660703	1.487587169	2.702388543	1.012965112	1.022218895	2.06530178	1.246250788	1.215331161	0.815208796	CLE12	CLAVATA3/ESR (CLE)-related protein 12 [Source:UniProtKB/Swiss-Prot;Acc:Q29PU4]
AT3G18590	2.125650029	0.041495691	2.853093117	3.696196697	3.315930952	2.626827888	1.109852411	0	0.572004049	1.240166164	2.327093967	0.949651773	1.139368714	0.593866549	2.901509492	2.046897083	1.214445986	1.130458569	1.313032823	0.426829692	0.549761632	1.467922632	0.626867458	1.111947792	ENODL5	ENODL5 [Source:UniProtKB/TrEMBL;Acc:A0A178V7R8]
AT5G26920	0.70071829	0.623372068	1.064660093	0.366216806	0.301901915	0.217808165	2.033988602	1.4748284	1.026692853	1.016208392	1.007393121	1.111652995	0.50830076	0.683588084	0.35485595	0.160948642	0.147427102	0.534411088	1.086464485	0.67618302	0.123661692	0.222747227	0.730543506	0.195245267	CBP60G	Calmodulin-binding protein 60 G [Source:UniProtKB/Swiss-Prot;Acc:F4K2R6]
AT5G04500	1.673260974	0.219656376	1.001533794	1.398693378	1.249417719	1.138061793	1.200263753	1.62467566	1.045342538	1.143864526	0.910322907	0.877722695	0.418834653	0.589428246	0.936062475	0.943975505	1.309537495	0.949393085	0.621797674	1.073220702	0.998580563	1.115197836	0.608356243	0.989770205	AT5G04500	Glycosyltransferase family protein 64 protein C5 [Source:UniProtKB/Swiss-Prot;Acc:Q84WB7]
AT5G64750	21.98321825	48.61582505	21.41733381	0.468451274	2.296403647	0.814297172	2.195093891	1.834309347	0.860176157	8.300583058	2.237992436	1.185891387	21.82700285	5.45232266	9.869061019	1.030946333	1.113091123	1.509560882	3.722876677	2.538177421	1.851393272	0.638569247	0.571120393	0.704059042	ABR1	Ethylene-responsive transcription factor ABR1 [Source:UniProtKB/Swiss-Prot;Acc:Q9FGF8]
ENSRNA049494175	0	0	0	0	0	0	0	0	0	0	0	0	0	0	0	0	0	0	0	0	0	0	0	0	5S_rRNA	5S ribosomal RNA
AT3G19140	0	0	0.057069409	0	0	0	0	0	0	0	0	0	0	0	0	0	0	0	0	0	0	0	0	0	ATL62	Putative RING-H2 finger protein ATL62 [Source:UniProtKB/Swiss-Prot;Acc:Q9LJL6]
AT1G28890	0	0	0	0.608986656	0	0	0	0	0	0	0	0	0	0	1.81945817	0.521200646	0	0	0	0.358655505	0.543473509	0	0.702323727	0	AT1G28890	pre-tRNA [Source:TAIR;Acc:AT1G28890]
AT2G19385	9.714946595	9.356731967	9.662538642	13.01763655	10.09562333	10.30526803	8.211102039	10.26762067	8.601255729	8.909467217	9.264538519	9.956672792	11.55281685	9.073374937	9.325848485	9.868287415	9.143255143	8.649337067	7.29084267	8.944347347	7.385687878	7.245240198	8.111754964	8.820404473	AT2G19385	At2g19385 [Source:UniProtKB/TrEMBL;Acc:Q8S8S8]
AT5G63600	0	0.015059924	0.014584024	0	0.016714476	0.017024069	0.012993415	0.024193272	0.088969693	0.1636692	0.143416901	0.131297014	0	0.015395032	0	0.067534097	0	0	0	0	0.01173668	0.059194374	0	0.115301811	FLS5	Flavonol synthase 5 [Source:UniProtKB/TrEMBL;Acc:F4KAS3]
AT5G05975	0	0	0	0	0	0	0	0	0	0	0	0	0	0	0	0	0	0	0	0	0	0	0	0	AT5G05975	-
AT1G73060	62.02809295	52.65563556	50.51798356	60.29349309	55.24131877	54.21064152	60.74453173	59.09199893	59.07040718	55.36158142	53.23890874	60.73434866	58.33060374	64.54276735	57.46904871	61.69535833	65.86316911	62.23845824	59.39432408	65.07014201	63.51492074	60.77186077	58.53772956	64.06937278	LPA3	Protein LOW PSII ACCUMULATION 3, chloroplastic [Source:UniProtKB/Swiss-Prot;Acc:Q8H0W0]
AT4G15130	12.88318194	13.85448324	12.27399265	10.53537045	9.84463653	12.09677354	12.95388725	12.58275596	11.93871382	13.11855943	12.87299053	11.48457857	12.4568825	10.04495911	11.52893624	11.66239242	10.51896557	12.17187897	12.85602342	11.04914723	11.11434155	11.62693591	10.9822031	11.68201692	ATCCT2	phosphorylcholine cytidylyltransferase2 [Source:TAIR;Acc:AT4G15130]
AT2G22370	11.14033889	9.704617942	10.72360307	9.79834032	8.898806367	10.30712052	9.554031501	9.621124718	8.688868013	11.29070461	11.22568138	9.377189299	10.672013	10.97009223	10.91887497	13.02646367	10.59886503	11.06496336	8.940754028	9.806277104	10.7445824	9.473762715	8.247345805	9.732056625	MED18	MED18 [Source:UniProtKB/TrEMBL;Acc:A0A178VRQ8]
AT3G13380	5.036355921	3.773792899	5.059303525	3.800335592	3.429675711	3.719380263	4.219796349	4.053554028	5.488798458	3.629163106	4.387146755	4.906088654	4.227166393	4.590684776	4.686685787	2.056186742	3.084534872	3.727061511	7.044968527	5.997018595	6.020680627	4.679348679	5.239207503	4.505210212	BRL3	Receptor-like protein kinase BRI1-like 3 [Source:UniProtKB/Swiss-Prot;Acc:Q9LJF3]
AT1G57630	0	1.549250075	1.159317413	0	0.039078585	0	0.394923278	0.735332949	0.277349188	0.095664992	0.447079896	0	0.515618941	0.035993715	0.257224942	0	0	0.03689327	0.524303182	0.036217667	0	0	0.035460946	0	AT1G57630	Disease resistance protein RPP1-WsB, putative [Source:UniProtKB/TrEMBL;Acc:Q9FVT9]
AT5G16980	3.167532679	6.803854083	1.600761686	0.631541718	0.966442577	0.367043327	0.611217576	0.699435878	0.842849671	0.427727307	0.624667776	0.225177081	4.957470752	3.575693086	1.540282049	1.367806987	0.943881583	1.345400597	0.727986954	0.592066231	0.506091733	0.672929717	0.445919826	0.33899139	AT5G16980	Zinc-binding dehydrogenase family protein [Source:UniProtKB/TrEMBL;Acc:F4KFK3]
AT5G65750	22.53580562	29.44969834	30.97631476	21.08792529	32.08732442	32.41725876	31.31591672	31.15853997	31.47418019	31.10685938	30.90633324	29.49861087	23.61949088	30.16296682	34.65497628	24.62209535	30.30108387	32.37240679	32.28911781	34.6666569	31.52944224	32.42244988	32.40048171	28.91668579	AT5G65750	2-oxoglutarate dehydrogenase, E1 component [Source:UniProtKB/TrEMBL;Acc:Q9FLH2]
AT1G61170	30.41524019	33.25501	35.23030433	21.57318584	25.47276249	20.69360757	33.22782311	29.34029368	29.68744311	31.58999094	24.70965591	27.81921748	21.58587851	26.07361701	22.65248375	20.56222028	23.87109098	16.37142723	25.66335092	24.6286835	20.96372499	18.65651338	22.11522315	20.32815045	AT1G61170	At1g61170 [Source:UniProtKB/TrEMBL;Acc:O22729]
AT5G58280	0.788179319	0.563627164	1.000663234	2.378978743	1.303228761	1.32736776	1.337288595	1.452490257	1.13303889	1.212323332	1.987951145	1.458806245	0.967237706	1.656485306	1.127417298	1.544587135	0.916420108	0.541354377	1.114665376	0.773004943	1.006620718	1.015385627	0.567640505	0.966434646	AT5G58280	AP2/B3-like transcriptional factor family protein [Source:TAIR;Acc:AT5G58280]
AT3G50830	29.91674604	43.09604412	32.50220349	21.67069485	30.50244488	27.37393138	35.68372793	31.74257894	37.91293722	33.72999984	31.57483354	35.85518406	31.5133056	29.36295512	35.82564094	25.65646674	27.01084522	32.95696451	38.81854488	31.65149605	36.06801785	33.26082138	33.40608012	33.5255923	COR413PM2	COR413-PM2 [Source:UniProtKB/TrEMBL;Acc:A0A178VJW8]
AT4G14385	28.44395919	23.01136499	23.0782502	31.93307654	22.05419889	24.13901752	20.92246822	21.06194114	20.3384265	20.76136407	22.70584887	19.65894503	24.17483348	21.88265287	19.35428082	23.80934377	19.91303199	18.29826701	18.34719555	17.03003013	18.04226301	21.95718016	17.85141947	23.20789476	AT4G14385	Histone acetyltransferase subunit NuA4-domain protein [Source:UniProtKB/TrEMBL;Acc:Q93VF4]
AT3G25790	0.01404226	0	0	0	0	0	0	0	0	0	0	0	0.072758927	0	0	0.011882979	0	0	0	0	0.049563132	0	0	0	HHO1	Transcription factor HHO1 [Source:UniProtKB/Swiss-Prot;Acc:Q9LS00]
AT1G20070	31.98401522	18.64683029	23.20164577	13.22340473	17.05051145	21.60201878	17.59044876	15.08398454	18.83746433	23.45500099	20.19703385	24.45257036	54.83074393	49.56957085	41.49706458	45.59842142	46.3259036	64.2033588	21.80527563	26.75274076	30.00889897	21.67602349	36.0053442	25.31274605	AT1G20070	T20H2.15 protein [Source:UniProtKB/TrEMBL;Acc:Q9LNT3]
AT1G64640	12.61259427	8.472301456	19.10526672	30.81030005	19.25905483	27.89076305	14.97150719	20.43498808	15.62054624	18.19345104	17.70086618	16.47818325	19.7042164	19.50525563	22.74357501	37.23943738	23.98661976	30.40403986	21.80068669	26.41569801	27.68285713	22.37685418	27.3382532	25.67981313	ENODL8	ENODL8 [Source:UniProtKB/TrEMBL;Acc:A0A178WAZ0]
ENSRNA049492580	0	0	0	0	0	0	0	0	0	0	0	0	0	0	0	0	0	0	0	0	0	0	0	0	tRNA-Gln	tRNA-Gln for anticodon UUG
AT2G25570	14.54340273	11.58687381	10.63756785	13.50953029	12.72158235	12.41733326	13.15008832	12.1090627	12.83984511	10.83222059	12.76565952	13.96237592	15.01409641	12.37537752	10.05532813	13.70382642	14.04520566	10.9222998	10.45497514	10.9145189	13.57739774	12.53663398	11.29294727	12.4203964	AT2G25570	At2g25570 [Source:UniProtKB/TrEMBL;Acc:Q9SLA6]
AT1G68110	76.54465396	23.86103603	22.54715563	35.27957869	29.12688088	30.61697398	28.50718988	29.59329274	30.46287937	40.42728222	38.78009915	37.22964408	33.65616733	18.60739425	17.16816859	48.05375393	27.07965638	22.08290041	41.56001402	40.94229041	41.54671037	55.77696254	36.31106787	48.15262699	AT1G68110	Putative clathrin assembly protein At1g68110 [Source:UniProtKB/Swiss-Prot;Acc:Q9C9X5]
AT4G29940	12.11037503	11.14800768	12.48202852	12.44803537	11.34333221	10.89069854	9.633387647	10.47263405	9.641086517	10.44494542	10.17561272	9.755410499	10.82790791	10.70729589	10.51112844	10.20238003	9.72216822	9.819640751	10.44836049	9.405800003	8.708457357	9.554714723	9.649913315	9.864986206	PRH	Pathogenesis-related homeodomain protein [Source:UniProtKB/Swiss-Prot;Acc:P48785]
AT2G35733	0.692897773	0	1.392850256	0.456739992	0.580479811	0.591231723	0.676875714	0.420106084	0	0.592093221	0.415062456	0.284989743	0.598366382	0.80198496	0.136459363	0.977251212	0.708661093	0.959032861	0.608444285	0.134495814	0.509506415	0.719519948	0.658428494	0.125135494	AT2G35733	Predicted protein [Source:UniProtKB/TrEMBL;Acc:Q8S8K4]
AT3G23880	7.703625042	6.659231248	6.903773206	5.672643809	8.615094993	7.804836028	9.270278291	7.85929949	6.697593613	7.214961819	8.213440948	9.12709219	8.56272517	8.8120463	7.610635119	5.17553514	9.432515561	5.522102962	11.38746302	11.32522607	10.31582589	10.16477698	10.26569847	12.25737288	AT3G23880	F-box/kelch-repeat protein At3g23880 [Source:UniProtKB/Swiss-Prot;Acc:Q9LIR8]
AT1G48630	53.28582402	62.56048175	59.20741779	73.41544797	73.79516922	78.03762955	58.59255658	73.34682314	57.59070614	52.90855649	68.57261045	60.98900002	56.55202073	63.64767852	64.42941686	70.04412207	61.99373185	59.83399986	46.23870427	50.59975027	57.71073413	47.55253246	50.69098796	50.25147608	RACK1B	RACK1B_AT [Source:UniProtKB/TrEMBL;Acc:A0A178W908]
AT4G39170	36.25127773	33.78946728	42.85062516	34.00143906	39.62026361	38.76419075	38.35047176	41.11921386	38.29262447	37.02117492	38.21010709	35.08377071	30.74193092	37.88478532	42.40494417	31.09405652	40.41353364	39.89596194	34.98925276	36.84599251	36.07658831	34.49527533	32.39995166	31.39726877	SFH6	Phosphatidylinositol/phosphatidylcholine transfer protein SFH6 [Source:UniProtKB/Swiss-Prot;Acc:F4JVA6]
AT2G38120	36.95454792	57.16656418	78.1485105	48.41664033	77.59126761	83.29101559	80.17687977	87.13911247	91.66783302	88.6536186	76.67287055	94.92149951	38.11089207	56.3669815	69.07803115	60.67529065	64.07525766	78.65059853	77.26157477	88.40037184	74.77933569	83.07099286	83.9031463	72.31926942	AUX1	Auxin transporter protein 1 [Source:UniProtKB/Swiss-Prot;Acc:Q96247]
AT4G14390	0	0	0	0	0	0	0.010121506	0	0	0	0	0	0	0	0	0	0	0	0	0	0	0	0	0	AT4G14390	Ankyrin repeat family protein [Source:UniProtKB/TrEMBL;Acc:F4JVF4]
AT2G07634	0	0	0	0	0	0	0	0	0	0	0	0	0	0	0	0	0	0	0	0	0	0	0	0	AT2G07634	-
ENSRNA049757554	0	0	0	0	0	0	0	0	0	0	0	0	0	0	0	0	0	0	0	0	0	0	0	0	ath-MIR8166	-
AT1G17290	81.17568398	129.039996	113.7470592	40.83232482	72.41107277	72.82144946	86.12090667	73.85104555	75.18532072	78.95585509	69.13565118	74.73682247	77.91787123	83.90826666	92.98976794	57.4179881	62.8933442	76.54748408	113.0484363	104.5524536	92.02482891	91.90490621	96.72220431	78.63518634	ALAAT1	Alanine aminotransferase 1, mitochondrial [Source:UniProtKB/Swiss-Prot;Acc:F4I7I0]
AT2G08405	0.211168845	0.119547111	0.405192802	0	0.265362199	0	0	0.096024248	0	0.270671187	0	0.130281026	0	0	0	0	0	0	0	0	0	0	0	0	AT2G08405	-
AT1G61870	8.424603231	22.04724601	15.28681934	22.4984371	23.18671803	16.5710262	23.01061868	23.12639923	21.43443743	22.96162354	24.52061277	21.20483126	13.73815738	19.05321845	14.87120776	19.51768854	18.71261739	14.91530827	10.34780769	11.7679135	13.62484287	9.92520623	9.680280175	12.29303088	PPR336	Pentatricopeptide repeat-containing protein At1g61870, mitochondrial [Source:UniProtKB/Swiss-Prot;Acc:Q8LE47]
AT2G02470	31.77151598	26.54097826	28.12312752	29.52553102	28.05980373	27.37703505	27.83985988	28.3678413	25.08533797	27.71397693	28.19610717	27.51358608	28.15364537	30.23075511	28.16151188	27.74730898	25.73280552	28.08828446	28.34731609	24.40073217	23.84835449	23.76332224	23.7302093	25.92637754	AL6	AL6 [Source:UniProtKB/TrEMBL;Acc:A0A178VQJ7]
AT2G36530	250.9851678	322.7106893	323.5646599	312.9131551	359.397326	366.2026881	318.7823905	338.3286289	321.9901754	296.4378481	327.3826337	306.829471	311.1163751	340.4961957	366.8899765	357.2328561	363.1709168	374.5852971	342.9980101	394.2734248	378.1180113	359.6010254	363.4450143	341.96228	ENO2	LOS2 [Source:UniProtKB/TrEMBL;Acc:A0A178VT47]
AT5G43935	1.784879525	1.593961477	0.992308902	1.292543107	0.979312878	0.353934637	0.712177622	0.274354993	0.812747897	0.850680872	0.96377314	1.116694505	3.777442194	1.19297536	1.633799173	7.977560912	2.067169229	3.60872229	3.231791139	1.639568024	1.042581834	2.908846435	3.267955299	2.724037958	FLS6	Probable flavonol synthase 6 [Source:UniProtKB/Swiss-Prot;Acc:F4K7D5]
ENSRNA049494013	0	0	0	0	0	0	0	0	0	0	0	0	0	0	0	0	0	0	0	0	0	0	0	0	5S_rRNA	5S ribosomal RNA
AT1G10360	46.06613095	23.67455553	31.42831398	39.99211783	28.24621601	35.4320874	30.36233066	32.22849185	32.99879799	31.3574431	29.87797324	30.71842295	40.04093844	34.56255813	35.28533495	36.51271639	38.43978254	36.38241754	38.83332889	36.68010015	34.34453613	37.8423469	35.51633148	43.70941001	GSTU18	Glutathione S-transferase U18 [Source:UniProtKB/Swiss-Prot;Acc:Q9FUS9]
AT3G58820	3.728427278	3.325493754	4.104767162	7.944830723	4.18806024	5.005788976	4.251727204	5.190054567	6.175445222	5.321280351	4.120427839	5.652068377	5.283037158	5.143272113	4.153909167	6.129920572	4.89340942	4.224671866	3.207173717	3.243407643	4.122490887	3.332127284	3.540058646	4.831587052	AT3G58820	Putative F-box protein At3g58820 [Source:UniProtKB/Swiss-Prot;Acc:Q9LXS0]
AT1G31790	3.3701213	4.231374034	3.731798265	5.641718369	3.899566403	4.014503439	2.786955536	2.822202494	4.12909082	3.199174568	2.998193812	2.799718653	4.235839671	3.862079568	4.001986548	4.433146806	4.811856812	3.443982566	4.377502537	4.138706416	3.945396851	4.811340095	3.995159799	3.507183499	PCMP-A1	Pentatricopeptide repeat-containing protein At1g31790 [Source:UniProtKB/Swiss-Prot;Acc:Q9C6R9]
AT2G32620	0	0	0	0	0	0.012349488	0	0	0	0	0	0	0	0	0	0	0	0	0	0	0	0	0	0	CSLB2	Cellulose synthase-like protein B2 [Source:UniProtKB/Swiss-Prot;Acc:O80899]
ATCG00660	2.192218944	1.560191107	0.480737223	2.22951047	1.731600791	1.603340266	0.611865052	0.911416588	0.069826967	1.156087102	1.1255931	1.081994958	2.401578971	1.594907944	1.628260871	1.060069111	1.383690812	1.114614463	1.122012511	1.604831413	1.768591758	0.780496214	0.071422752	1.764622555	RPL20	50S ribosomal protein L20, chloroplastic [Source:UniProtKB/Swiss-Prot;Acc:P56794]
AT4G38960	2.534026143	1.630187874	1.86283444	3.08922322	2.352074038	1.750660168	2.208197135	3.09023488	2.55213031	2.495096212	2.863391903	2.558245593	2.297726907	2.066413196	2.500927957	3.557702073	2.420859921	1.810597104	2.427455639	2.230185141	2.375755625	2.537409121	1.838811211	2.870640728	AT4G38960	B-box type zinc finger family protein [Source:UniProtKB/TrEMBL;Acc:F4JUJ1]
AT1G77890	10.68245081	8.171727002	8.333063854	8.439398974	7.399865353	6.761468835	7.714955407	7.752830198	7.453543376	8.338125818	8.519326034	9.233339798	8.569662194	8.698038227	7.988171479	7.59163971	6.509626271	6.330326205	7.728350798	5.929679321	7.025033412	6.111731142	6.133043625	6.461454601	AT1G77890	At1g77890 [Source:UniProtKB/TrEMBL;Acc:Q147F2]
AT2G19990	0.213199315	0.181044903	0	0.052700768	0	0.034109522	0.104134725	0	0.17826019	0.027327379	0.191567287	0	0.02761691	0.185073452	0.031490622	0.022551951	0.13082974	0	0.112328176	0	0.047031361	0.166043065	0.030389007	0	PR-1-LIKE	PR-1-like protein [Source:UniProtKB/TrEMBL;Acc:A0A178VRT6]
AT3G09595	0	0	0	0	0	0	0	0	0	0	0	0	0	0	0	0	0	0	0	0	0	0	0	0	AT3G09595	pre-tRNA [Source:TAIR;Acc:AT3G09595]
AT2G27720	475.3616725	365.1650136	351.4410379	651.6266668	436.4373597	470.7145631	372.0296608	427.7122148	385.9805278	315.7992659	401.0856672	382.9208531	474.9422164	390.0591293	375.0765137	502.8736525	421.2536255	380.4586947	296.2972141	333.2485149	345.0631213	317.9705508	324.5330653	359.3107475	AT2G27720	60S acidic ribosomal protein family [Source:UniProtKB/TrEMBL;Acc:F4IGR4]
AT1G11560	0.148685524	0.021043498	0.122271089	0	0.046710865	0.023788032	0.018155929	0.10141706	0.041439642	0.152465245	0.222665525	0	0	0.193605757	0.307462504	0.062911059	0.273722575	0.220493724	0.097922299	0.021645596	0.065599485	0	0.084773358	0.020139157	OST3A	Probable dolichyl-diphosphooligosaccharide--protein glycosyltransferase subunit 3A [Source:UniProtKB/Swiss-Prot;Acc:F4I8X8]
AT1G02490	0.29762052	0.084244608	0.815824433	0.809257436	1.122001245	0.476159777	0.872215685	1.488698068	0.912436947	1.525931522	0.713127441	1.00989654	0.848154227	0.516715142	0.615440884	2.644481131	0.639221818	1.059257771	0.392017794	0.259965064	0.525236143	0.529809511	0.084844477	0.725617896	AT1G02490	unknown protein; Has 0 Blast hits to 0 proteins in 0 species (source: NCBI BLink). [Source:TAIR;Acc:AT1G02490]
AT5G14360	3.948209954	8.999867397	6.67994737	5.997944049	4.534313993	5.287619563	1.787973584	2.568195681	2.856647579	2.064506174	2.255433722	2.613302176	7.315875765	2.693458923	6.302877736	3.385345707	3.850837638	4.373810243	3.030741342	3.045188252	2.791710619	5.143307011	4.740685154	2.521598251	AT5G14360	At5g14360 [Source:UniProtKB/TrEMBL;Acc:Q9LY93]
AT5G18490	8.39487707	11.22222589	13.49081236	4.150261663	6.482583782	6.807708629	10.78827728	9.354038346	10.19231547	8.728754627	10.32617809	11.07012183	5.843929706	7.330667922	7.648034574	5.314438959	5.544761015	5.993361428	10.01647007	7.625057503	7.058872687	7.300958808	7.721501317	7.580462278	AT5G18490	At5g18490 [Source:UniProtKB/TrEMBL;Acc:Q940K1]
AT4G34830	20.41763149	21.70016632	24.75417977	23.75722826	30.1420651	30.33346336	24.96331921	27.23085512	24.81657785	20.67870732	21.25820671	23.43924087	22.08606629	29.21172026	30.50007178	23.52086378	32.60484246	28.83822295	25.75616899	31.0287167	28.70228432	27.223402	25.99746708	28.90728957	MRL1	Pentatricopeptide repeat-containing protein MRL1, chloroplastic [Source:UniProtKB/Swiss-Prot;Acc:Q0WLC6]
AT1G28170	0	0.021512334	0	0	0	0	0	0	0	0	0	0	0	0	0	0	0	0	0	0	0	0	0	0	SOT7	Cytosolic sulfotransferase 7 [Source:UniProtKB/Swiss-Prot;Acc:Q9FZ91]
AT1G52150	24.94903076	28.85284759	29.0499134	27.89814452	30.57829511	29.43228563	26.89401704	33.83508215	28.2409927	23.30961985	30.62761147	27.58377782	29.4473556	32.09757371	33.84501453	37.99951363	33.85769904	33.8535883	19.39961689	22.04847418	22.38063939	21.59712938	22.51892597	23.92392124	ATHB-15	Homeobox-leucine zipper family protein / lipid-binding START domain-containing protein [Source:UniProtKB/TrEMBL;Acc:B3H4G8]
AT5G07730	8.057190466	7.559466002	7.185017341	9.535508536	8.804303448	7.595899017	7.025416334	8.302170782	6.133740974	7.036444641	8.196326265	8.492482466	10.59175229	10.11276203	9.252857906	9.66061867	8.826387086	8.752002484	6.905050974	5.639824487	6.636841922	5.484094683	6.485398278	8.060772621	AT5G07730	Transmembrane protein [Source:UniProtKB/TrEMBL;Acc:Q93XY2]
AT2G22805	9.510104037	1.784708052	1.78592088	1.766349923	4.885934331	3.765949934	5.645977521	3.105997585	4.041690761	6.626954267	3.021497309	5.121711408	1.143418603	2.736631144	1.986744845	6.135840783	6.57744969	4.924377262	4.872168072	4.099891367	5.748970958	7.997047705	4.97285141	5.465633697	AT2G22805	Putative defensin-like protein 189 [Source:UniProtKB/Swiss-Prot;Acc:Q2V468]
AT1G28750	0	0	0	0	0	0	0	0	0	0	0	0	0	0	0	0	0	0	0	0	0	0	0	0	AT1G28750	pre-tRNA [Source:TAIR;Acc:AT1G28750]
AT5G08675	0	0	0	0	0	0	0	0	0	0	0	0	0	0	0	0	0	0	0	0	0	0	0	0	AT5G08675	-
AT4G05965	1.750478586	0.073406121	1.066296847	0.705142444	0.896179357	1.078738583	2.913336407	0.530660316	0.867324435	1.794977343	0.233017519	0.639976968	0	0.225118585	0.995913946	1.975076133	1.909655156	0.307659665	1.298014474	0.453038533	1.372985707	1.384940651	0.961074573	0.421509031	AT4G05965	-
AT5G10360	404.0663506	375.8218961	363.513662	582.1730137	399.6220673	400.3341165	370.4086789	405.0561466	376.793239	347.6390326	424.2784731	355.9231307	427.7340079	363.2024086	344.1073667	443.1034343	385.736497	350.7238153	316.2152678	325.2418297	345.8199722	323.3541683	321.8994697	320.9462032	RPS6B	40S ribosomal protein S6 [Source:UniProtKB/TrEMBL;Acc:A0A178USM6]
AT5G58750	0.015408429	0	0.033789532	0	0	0	0.015052135	0.140132676	0.154599526	0	0.01846004	0.133087636	0.143707729	0.160508456	0.036414451	0.208625137	0.208018378	0.036559974	0.162364562	0.071780949	0.407888388	0.137146659	0.175702948	0.267141235	AT5G58750	At5g58750 [Source:UniProtKB/TrEMBL;Acc:Q9LUY6]
AT4G36650	6.463871096	8.440190347	8.563353029	6.95625995	8.394017331	7.216684127	7.51773989	8.084515698	7.517556894	8.698683635	9.29587759	7.490039717	8.935604638	8.216441563	8.898463463	6.555307097	8.431849377	7.457575117	7.61412614	6.640673065	6.689766699	6.781925868	6.168864072	7.527050453	PBRP1	Plant-specific TFIIB-related protein 1 [Source:UniProtKB/Swiss-Prot;Acc:O23215]
AT1G05470	7.15689062	5.579722665	8.39283461	9.495923502	9.002165844	9.57021138	7.903611167	8.684689182	7.697537688	7.143123281	8.378315739	7.359095742	5.078590981	6.713696415	7.925298028	9.038417109	7.846727834	7.722465651	6.887896048	7.469913245	7.698511926	7.152794849	7.135073629	7.05344117	IP5P6	CVP2 [Source:UniProtKB/TrEMBL;Acc:A0A178WIE4]
AT3G61500	0.147982617	0	0.108171604	0	0	0	0	0.022430581	0	0	0	0	0	0	0.145718563	0	0	0	0	0	0	0	0.028124198	0.026725267	AT3G61500	BPS1-like protein [Source:UniProtKB/TrEMBL;Acc:F4JFC6]
AT3G20660	7.721425997	11.63280972	6.812328077	4.526549723	4.612909019	4.360826183	4.400014157	3.712602573	2.881109832	3.980488926	3.361571478	4.256136073	6.941277764	5.726065787	4.275293908	2.999259285	3.016428417	3.841867129	4.935172062	4.029499719	3.211199325	4.534824104	2.850725992	2.777507895	Oct-04	Organic cation/carnitine transporter 4 [Source:UniProtKB/Swiss-Prot;Acc:Q9LHQ6]
AT1G15690	293.994563	491.2119995	372.0233227	335.8838018	338.9370163	365.7347698	276.2031307	266.1287833	254.742182	279.8104954	259.5631765	255.4983885	292.7637034	253.3316817	309.6518394	213.0340071	301.370132	254.6128698	314.5281457	312.1007279	299.8366735	312.1082692	290.087854	298.624189	AVP1	VHP1 [Source:UniProtKB/TrEMBL;Acc:A0A178WA14]
AT1G66770	0	0	0	0	0	0	0	0	0	0	0	0	0	0	0	0	0	0	0	0	0	0	0	0	SWEET6	Bidirectional sugar transporter SWEET6 [Source:UniProtKB/Swiss-Prot;Acc:Q9C9M9]
AT5G54530	18.4406853	5.375181355	9.207103765	8.709715099	8.689955186	10.8177844	9.730926108	11.65482422	9.177752375	9.820540233	8.416315936	7.00905468	9.640215612	9.369725278	8.755016541	6.873656047	9.025956734	8.594670729	7.026627857	7.766134553	9.806737329	8.011401736	7.572579586	8.444787377	AT5G54530	Uncharacterized protein At5g54530 [Source:UniProtKB/TrEMBL;Acc:Q8GYV1]
AT3G18390	35.24513409	39.64902689	40.30151822	45.3899613	47.00883718	49.1142207	42.77265549	47.25185508	43.85482006	41.0360378	40.48332774	39.61193332	36.3034971	44.28311581	44.27045553	41.49997622	52.52742923	39.66772387	39.89712818	43.96386791	41.90274637	44.63509541	43.82985344	45.06991386	EMB1865	CRS1 / YhbY (CRM) domain-containing protein [Source:UniProtKB/TrEMBL;Acc:Q9LS51]
AT2G34357	11.24547423	16.45184093	16.0501371	14.78315108	17.14350374	15.95668729	14.44502913	16.92093948	16.34755983	14.02603052	15.02218636	14.07216022	13.70126045	13.68126936	15.94451843	14.3026144	14.10393055	15.50284231	12.42848859	15.58955929	13.63665613	13.28485084	13.71287076	12.50798779	AT2G34357	ARM repeat superfamily protein [Source:UniProtKB/TrEMBL;Acc:F4IHU8]
AT1G51730	55.7156328	53.44329678	49.03157056	80.60839696	57.91052345	51.30945387	44.41171086	52.70348448	47.14359313	47.63726271	52.08668565	50.86588137	61.96509923	51.10119849	44.20497347	53.97804069	50.98550108	44.92877146	44.6163919	43.67218971	46.39263785	46.43345918	44.82286209	46.76423519	AT1G51730	Ubiquitin-conjugating enzyme family protein [Source:UniProtKB/TrEMBL;Acc:Q9C8I1]
AT2G08105	0	0	0	0	0	0	0	0	0	0	0	0	0	0	0	0	0	0	0	0	0	0	0	0	AT2G08105	-
AT2G16520	0.044703082	0.101229408	0.245076291	0.442006444	0.280877328	0.286079866	0.043669401	0.406554274	0.049836182	0.550073702	0.053556446	0.055159305	0.046325139	0	0.422583833	0	0.548640846	0.053034075	0.282632184	0	0.039445658	0.198945608	0.254875546	0	AT2G16520	RING/U-box protein with C6HC-type zinc finger protein [Source:UniProtKB/TrEMBL;Acc:Q9SI63]
AT2G01960	0.171501769	0.027740214	0.188045278	1.69574185	0.215515156	0.37629776	0.023933727	0.155973087	0.027313532	0.100492286	0.117409932	0.090692869	0.380838714	0.141787396	0.868514839	1.430566194	0.751728894	0.988250436	0.129084312	0.114135675	0	0.043614153	0.027937739	0.424769322	TET14	Tetraspanin-14 [Source:UniProtKB/Swiss-Prot;Acc:Q58G33]
AT5G07855	0	0	0	0	0	0	0	0	0	0	0	0	0	0	0.295213495	0	0	0	0	0	0	0	0	0	AT5G07855	-
AT3G49150	0	0.017880978	0	0	0	0	0	0	0.017605945	0	0	0.019486478	0	0.018278859	0	0	0	0	0	0	0	0	0	0.017112546	AT3G49150	F-box/RNI-like superfamily protein [Source:TAIR;Acc:AT3G49150]
AT4G39615	0	0	0	0	0	0	0	0	0	0	0	0	0	0	0	0	0	0	0	0	0	0	0	0	AT4G39615	pre-tRNA [Source:TAIR;Acc:AT4G39615]
AT4G13630	7.296310823	7.452691271	7.086691613	9.748815292	8.36351093	8.424685893	8.531652271	7.776298901	9.226154724	8.89929312	8.280684502	9.827557131	7.105687256	7.13110987	7.442500406	6.964549015	8.482866396	7.884953906	8.392612163	8.401601462	9.144356911	10.45438633	9.718861279	9.245353339	AT4G13630	Protein of unknown function, DUF593 [Source:TAIR;Acc:AT4G13630]
AT1G26770	192.3276113	281.6589092	144.998175	135.3010388	143.5706857	130.5149074	96.17641546	88.66102315	93.79203517	98.80237348	82.86516524	100.4953594	237.4775258	227.4024249	198.6252185	145.3029133	127.4254879	171.3858588	191.2400608	167.7846761	148.40722	147.2072561	182.5945809	138.9285855	ATEXPA10	Expansin A10 [Source:UniProtKB/TrEMBL;Acc:F4HPC1]
AT1G07383	0	0	0	0	0	0	0	0	0	0	0	0	0	0	0	0	0	0	0	0	0	0	0	0	AT1G07383	-
AT2G27670	0.477643817	0.768517141	1.15769372	0.720841348	1.990216494	1.254859168	1.326123848	0.777339148	1.401289478	0.696011623	0.662594034	0.434270085	0.859693741	0.75652096	3.000249391	1.467871208	2.190582318	1.580680011	1.112583835	0.936896014	0.732025543	0.514642062	1.117984708	1.362018979	AT2G27670	Domain of unknown function DUF220 [Source:TAIR;Acc:AT2G27670]
ATCG00460	0.30373601	0	0	0	0	0	0	0	0	0	0	0	0	0	0	0	0	0	0	0	0	0	0	0	TRNM	Chloroplast encoded tRNA-Met gene. [Source:TAIR;Acc:ATCG00460]
AT3G20500	43.64087662	46.38381382	40.74000778	28.94700776	32.14548119	32.9249355	24.76434519	24.80750943	22.65083571	32.11403044	29.18249754	25.40733464	50.72284301	34.03495188	39.07941284	32.63486692	35.70107745	40.36147635	34.00090832	34.01226448	32.74797961	31.51009425	29.08767994	27.51617518	PAP18	Purple acid phosphatase [Source:UniProtKB/TrEMBL;Acc:A0A178V816]
AT4G24110	3.889168148	8.62980706	4.337850358	1.193417399	1.966141294	1.373183357	3.428047971	2.500308788	3.214433755	2.246134283	3.668616545	2.316690818	7.944761382	6.079563408	3.539139602	4.690805816	1.810514793	2.78428895	2.73211111	2.525050452	2.347016646	2.626082021	2.854606114	1.743823654	AT4G24110	NADP-specific glutamate dehydrogenase [Source:UniProtKB/TrEMBL;Acc:O22980]
AT4G31000	12.14670268	28.42371741	20.39152558	12.43833137	7.283175832	7.716506577	11.44282629	11.55176027	9.15967568	9.620551242	11.10712951	10.9326461	21.14783202	12.0928248	11.70284242	8.691027301	6.786113077	8.245802818	14.67139845	9.374971142	9.61107183	8.775683024	9.406988001	8.554079378	CBP60F	Calmodulin-binding protein 60 F [Source:UniProtKB/Swiss-Prot;Acc:F4JR57]
ENSRNA049492611	0	0	0	0	0	0	0	0	0	0	0	0	0	0	0	0	0	0	0	0	0	0	0	0	tRNA-Arg	tRNA-Arg for anticodon UCG
AT1G32320	0.048306599	0.054694757	0.132415948	0.167172808	0.151759428	0.154570385	0	0.021966331	0.134633695	0.024767298	0.14468408	0.029802849	0.125148524	0.027955903	0.171243122	0.020439241	0.622510137	0.17192746	0.050902528	0	0.12787612	0.236480879	0.247878962	0.026172129	MKK10	Mitogen-activated protein kinase kinase 10 [Source:UniProtKB/Swiss-Prot;Acc:Q9LQM8]
AT5G40460	6.504243356	7.859461244	7.99065509	4.611685312	4.647654294	3.731026816	2.936650592	4.390919789	3.371661382	3.418863995	3.383253543	2.787607153	10.21421739	8.814585726	6.759952393	5.673678029	4.628599258	4.45259628	3.186908174	4.07399647	2.298933134	3.664914845	3.053982877	3.099494102	SMR6	Cyclin-dependent protein kinase inhibitor SMR6 [Source:UniProtKB/Swiss-Prot;Acc:Q29Q81]
AT2G33660	0	0	0	0	0	0	0	0	0	0	0	0	0	0	0	0	0	0	0	0	0	0	0	0	AT2G33660	pre-tRNA [Source:TAIR;Acc:AT2G33660]
AT5G54140	4.117792482	4.40829971	5.513516339	4.958891344	4.710179035	4.020375718	5.634184516	4.561151765	4.443488935	4.655544411	4.427332862	4.527265638	5.101500811	4.200873601	4.179555339	5.048200545	4.389649285	4.665988449	5.215236725	4.81110742	4.914553303	3.418453955	4.379490095	5.534564122	ILL3	IAA-amino acid hydrolase ILR1-like 3 [Source:UniProtKB/Swiss-Prot;Acc:O81641]
AT2G36970	3.4042193	4.82166368	4.726066655	3.084394764	4.749565106	4.357098234	5.298044118	4.343793901	6.709992454	3.902215777	5.629148262	6.228847632	4.681300003	6.487042387	6.286212045	5.016670318	3.844393348	6.787370919	5.824015905	5.637989167	4.991199792	5.230515786	4.501759788	5.259635462	UGT86A1	Glycosyltransferase (Fragment) [Source:UniProtKB/TrEMBL;Acc:W8Q6X6]
AT3G18340	0	0	0	0.080749612	0	0	0	0	0	0	0	0	0	0	0	0	0	0	0	0	0	0	0	0	AT3G18340	Putative F-box protein At3g18340 [Source:UniProtKB/Swiss-Prot;Acc:Q9LS56]
AT4G25845	0	0	0	0	0	0	0.029509568	0	0	0.030975994	0	0.037273863	0.125216725	0.034963922	0.071390184	0	0	0	0	0	0	0	0	0	AT4G25845	Oxysterol-binding 4B-like protein [Source:UniProtKB/TrEMBL;Acc:Q2V3E8]
AT5G25830	9.385575852	9.416299979	10.8846407	15.88322618	13.10277784	13.71864918	8.164892772	9.773187988	9.689377109	9.2967163	10.7619951	8.223122966	13.22236085	11.730976	12.48487815	16.83638005	17.12501497	16.63616176	8.821946836	8.861059244	8.563536244	9.255991111	10.60741909	9.86917076	GATA12	GATA transcription factor 12 [Source:UniProtKB/Swiss-Prot;Acc:P69781]
ENSRNA049758010	0	0	0	0	0	0	0	0	0	0	0	0	0	0	0	0	0	0	0	0	0	0	0	0	ath-MIR5020b	-
AT5G05370	46.61473464	45.82044485	40.17369997	61.61023213	43.96299121	53.61173289	48.26167139	44.37180161	46.11706417	38.15251772	48.59682212	51.27627827	74.8108526	48.04385809	44.30012097	64.37105806	44.85144767	43.57976189	37.01416966	39.31292582	44.17779117	41.28023794	54.61053659	50.04992847	AT5G05370	At5g05370 [Source:UniProtKB/TrEMBL;Acc:Q9FLB7]
AT5G42020	88.58240246	101.4024726	100.4587309	130.4234832	122.5541551	116.907634	99.51950141	116.738777	96.85877462	96.23089247	103.3634164	91.43847102	148.4995037	150.2969531	174.6501756	165.6627326	152.2550844	170.3596382	97.60200676	113.0028128	104.8070487	103.3130707	110.6314541	102.8748488	BIP	Heat shock protein 70 (Hsp 70) family protein [Source:TAIR;Acc:AT5G42020]
ENSRNA049494160	0	0	0	0	0	0	0	0	0	0	0	0	0	0	0	0	0	0	0	0	0	0	0	0	5S_rRNA	5S ribosomal RNA
AT3G44730	2.999771378	2.047095387	2.403109905	3.546620768	3.747701851	4.271005883	2.476080221	3.589957387	2.605384387	2.211640499	2.444667805	2.309806751	1.759140684	2.50310146	2.727183657	3.217395914	2.99666652	3.434672485	1.758139164	2.951996229	1.913414336	2.747640186	2.101446871	2.16070348	ATKP1	Kinesin-like protein 1 [Source:UniProtKB/TrEMBL;Acc:A0A1I9LSV1]
AT5G49450	30.65556985	44.72933574	20.42493374	20.73911779	19.35359369	21.05749679	19.53461818	16.27436312	18.83203281	20.75603349	21.26291284	24.19176442	30.37458171	22.89061373	17.44754066	14.2534298	15.66148829	13.02194123	26.22361325	13.66607967	17.70992617	22.75990394	26.39869954	19.65524033	BZIP1	Basic leucine zipper 1 [Source:UniProtKB/Swiss-Prot;Acc:Q9FGX2]
AT2G38905	2.61882623	0.461244758	0.638098901	0.632962509	1.170101036	0.372429432	0.341102722	0.74097451	0.064878599	1.193510744	0.488052441	0.430850636	0.060307793	0.404149901	2.200541535	1.083440713	5.428232373	1.311792979	1.717058516	0.609996765	0.718925587	0.828783382	0.796335564	0.441422844	AT2G38905	At2g38901/At2g38901 [Source:UniProtKB/TrEMBL;Acc:Q941D7]
AT5G10080	6.6699373	5.154324358	6.332430917	10.12199272	8.481290308	7.377412392	6.526768888	6.859014954	4.974048049	6.386623506	6.607082034	6.19001216	6.982367261	6.986034465	7.038459634	8.499989293	8.394485152	7.241236881	4.725356062	5.90847394	5.515784255	6.007303856	5.048983031	5.889932125	AT5G10080	Aspartic proteinase-like protein 1 [Source:UniProtKB/Swiss-Prot;Acc:Q9LX20]
AT5G66053	4.675881573	0.512344761	0.661539268	3.728489732	0.94772214	0.772221026	1.473470942	1.508952463	1.681547374	1.237353996	0.361414928	2.419504761	3.126159057	0.8729088	1.960559008	2.808101441	2.776794487	0.178944907	0	0.351336005	1.863337745	0.402763353	0.171997647	0	AT5G66053	unknown protein; LOCATED IN: mitochondrion; Has 30201 Blast hits to 17322 proteins in 780 species: Archae - 12; Bacteria - 1396; Metazoa - 17338; Fungi - 3422; Plants - 5037; Viruses - 0; Other Eukaryotes - 2996 (source: NCBI BLink). [Source:TAIR;Acc:AT5G66053]
AT5G65280	29.26406232	26.05277374	40.84775408	14.94840761	21.90674724	16.98650432	16.05559717	13.40234044	13.54658673	22.40814766	16.18029145	17.01393515	26.21781673	20.41966815	28.28050207	17.58596384	19.95992564	22.5220199	20.51021427	16.15921283	15.48039479	16.18500395	17.26757058	14.62105065	GCL1	LanC-like protein GCL1 [Source:UniProtKB/Swiss-Prot;Acc:Q9FJN7]
AT1G08343	0	0	0	0	0	0	0	0	0	0	0	0	0	0	0	0	0	0	0	0	0	0	0	0	AT1G08343	-
AT1G59724	0.105836414	0	0	0	0.664988805	0	0	0.048126711	0	0	0	0	0	0	0	0	0	0	0	0.246522161	0	0	0	0	AT1G59724	T30E16.35 [Source:UniProtKB/TrEMBL;Acc:Q9LQ39]
AT3G02440	2.415139746	0.807178327	0.733813736	1.496093203	0.603333347	1.005559466	1.449686569	1.032071638	1.26513269	1.999130497	1.429296436	1.687498323	1.100617219	0.505187377	0.446984999	2.844031873	1.071361652	1.22549081	1.395110045	1.897767712	1.181092035	1.618717542	1.559490479	1.797221579	TBL20	TRICHOME BIREFRINGENCE-LIKE 20 [Source:UniProtKB/TrEMBL;Acc:A0A1I9LLY1]
AT5G04190	3.194807644	8.517216946	5.038160785	1.900373975	1.13563444	1.172960296	2.362459438	1.759525824	1.73116364	1.918626758	1.204681846	2.402944519	3.112879162	2.195100052	4.421847364	1.626433245	1.765225152	1.283534221	3.178719716	2.831360796	2.482132743	3.16083685	3.468882516	1.972284796	PKS4	Protein PHYTOCHROME KINASE SUBSTRATE 4 [Source:UniProtKB/Swiss-Prot;Acc:Q9FYE2]
AT1G12370	5.784190109	2.22728489	3.099653513	4.997841137	3.192297901	3.451514925	5.103213375	4.217845333	4.081062125	4.154532362	3.464869196	3.890059765	2.416528298	4.719554267	4.110136764	6.063321266	3.75731945	4.389301983	3.486793287	3.808238713	3.931401788	3.119167891	2.599670668	3.472620234	PHR1	Deoxyribodipyrimidine photo-lyase [Source:UniProtKB/Swiss-Prot;Acc:Q9SB00]
AT3G03120	13.20581639	10.65112016	11.19047179	13.0735106	9.034997524	9.264948887	9.778863258	8.303273181	9.25135435	10.56572938	9.707578378	10.01822769	10.76214735	8.982231555	10.51860876	11.45108479	10.54487706	11.31497594	11.76802828	10.00648859	10.93340824	11.31883481	10.91287132	10.51138147	ATARFB1C	ADP-ribosylation factor B1C [Source:UniProtKB/TrEMBL;Acc:Q9M9N1]
AT1G52660	0.016596354	0.018791088	0.018197282	0.09845892	0	0	0.016212592	0.09056179	0	0.136145986	0	0.061434915	0.068794219	0.019209221	0	0.056177315	0	0	0	0.03865748	0.10251147	0.014772009	0.075699563	0.035967088	AT1G52660	P-loop containing nucleoside triphosphate hydrolases superfamily protein [Source:TAIR;Acc:AT1G52660]
ENSRNA049492410	0	0	0	0	0	0	0	0	0	0	0	0	0	0	0	0	0	0	0	0	0	0	0	0	tRNA-Asn	tRNA-Asn for anticodon GUU
AT2G32415	9.186597151	7.513578507	7.696875822	8.443567959	7.743407641	6.991259957	6.857414768	7.444730271	8.136133018	7.33705364	7.634783035	8.485286748	5.832031647	6.148097802	5.583211443	6.7107015	6.611541078	6.391010976	6.176029505	5.67812394	6.107852942	5.913254828	6.160048756	6.049305387	RRP6L3	Protein RRP6-like 3 [Source:UniProtKB/Swiss-Prot;Acc:A9LLI8]
AT4G23740	14.73453626	11.97526496	16.6224636	16.12925874	20.69952476	19.01775677	18.6807954	17.33504511	17.37527236	19.66365024	20.00000267	18.20287948	13.65222784	18.74740053	17.95567324	18.44062486	17.86608004	17.5015417	16.77817349	19.26672708	20.28475215	18.12563919	17.23655751	18.65594591	AT4G23740	Probable inactive receptor kinase At4g23740 [Source:UniProtKB/Swiss-Prot;Acc:Q9SUQ3]
AT5G18520	33.22739969	41.94196576	42.59042006	43.93478347	48.60497845	47.13627873	46.44087232	47.20176483	45.05623986	47.83869481	44.89604096	44.58158594	41.7505781	47.05712096	51.71131063	42.51495357	49.60190056	50.82004663	43.00146063	49.37265218	47.16194128	46.62475156	50.68295681	43.72487426	AT5G18520	Lung seven transmembrane receptor family protein [Source:UniProtKB/TrEMBL;Acc:F4JY11]
AT5G54880	3.062021528	2.804918678	2.733153389	3.605741951	3.132415689	2.776860724	3.63756109	3.512448366	2.984775762	3.202973682	3.779055809	3.569392706	2.949892282	3.953713503	2.636383525	3.89327117	3.871325555	3.869978543	2.561799558	2.777651241	2.389623979	2.821299987	2.737161727	3.06786032	AT5G54880	AT5g54880/MBG8_15 [Source:UniProtKB/TrEMBL;Acc:Q9FFU2]
AT2G37180	150.156627	140.3816245	117.5524101	44.2962917	94.02631006	71.43629989	69.61389312	43.81775322	54.9890801	92.71597452	73.98726425	81.4715597	241.5815003	242.6675017	233.6756972	184.9869258	210.8975413	265.2913982	144.2264312	132.5872968	122.0409857	132.9551539	221.9366003	99.33378575	PIP2-3	Aquaporin PIP2-3 [Source:UniProtKB/Swiss-Prot;Acc:P30302]
ATMG01250	0	0	0	0	0	0	0	0	0	0	0	0	0	0	0	0	0	0	0	0	0.318130835	0	0	0	ORF102	Uncharacterized mitochondrial protein AtMg01250 [Source:UniProtKB/Swiss-Prot;Acc:P92555]
AT5G13120	56.63441055	53.31598519	53.09399239	69.26345862	61.1097661	64.76693006	58.99602834	61.77695561	58.78034101	52.39001386	55.94197709	53.02548148	55.86591946	59.7220529	59.77197633	62.76139172	69.39209423	55.21800049	55.02481356	58.89001817	57.81636994	57.38319667	56.26684391	59.86142669	PNSL5	Peptidyl-prolyl cis-trans isomerase [Source:UniProtKB/TrEMBL;Acc:A0A178UN74]
AT2G23550	0.296129933	0.041911341	0.040586925	0.0366002	0.116289778	0.165821251	0.090400763	0.185155269	0.041266688	0.09489307	0.044347241	0.022837242	0	0	0.021869948	0.172283352	0.113575067	0	0.039005443	0.129331534	0.016331424	0.049420879	0.021104887	0.020055104	ATMES6	methyl esterase 6 [Source:TAIR;Acc:AT2G23550]
AT4G25910	38.74433264	27.96965025	29.24588463	54.25498193	35.45983289	32.21079869	29.43348053	31.14347399	35.03257873	32.4805424	31.97860984	34.77073469	37.16793438	35.61148548	27.52390101	40.04346428	39.65736614	34.98918495	33.58103647	29.24229554	31.56312351	35.12145552	29.29203835	34.8251643	NIFU3	NifU-like protein 3, chloroplastic [Source:UniProtKB/Swiss-Prot;Acc:Q84RQ7]
AT5G58200	85.97629137	71.7923668	68.11149779	128.0341383	74.60021503	63.98617213	74.58093659	76.19125025	82.06447083	77.43372919	87.05109708	86.74690485	112.6276326	88.38891973	71.88079248	111.3720544	73.15054389	81.66508239	85.62719609	77.70035942	75.65500934	85.55535849	85.52156477	93.74225253	AT5G58200	Calcineurin-like metallo-phosphoesterase superfamily protein [Source:UniProtKB/TrEMBL;Acc:F4KDK1]
AT1G49180	13.33141102	14.57027208	10.67543457	21.83198092	12.91355504	11.75057621	11.31988668	13.30306696	10.76822216	10.86979321	12.81061241	11.880324	16.66131828	12.42992974	10.13730681	16.2040084	14.12706273	12.17311021	10.81227088	10.71024707	10.18417164	12.97839738	11.82367125	11.93776935	AT1G49180	Serine/threonine-protein kinase ATG1t [Source:UniProtKB/Swiss-Prot;Acc:F4I1N8]
AT2G10608	0.349727583	0.039597623	0.038346322	0.276637472	0	0	0.068328148	0	0	0.179308988	0.167596197	0.129459063	0.144966997	0	0	0	0	0	0.18426073	0.366575343	0.123438778	0.373540775	0.239277484	0.15158369	AT2G10608	Transmembrane protein [Source:UniProtKB/TrEMBL;Acc:Q6DSS7]
AT2G05786	0	0	0	0	0	0	0	0	0	0	0	0	0	0	0	0	0	0	0	0	0	0	0	0	AT2G05786	unknown protein; Has 30201 Blast hits to 17322 proteins in 780 species: Archae - 12; Bacteria - 1396; Metazoa - 17338; Fungi - 3422; Plants - 5037; Viruses - 0; Other Eukaryotes - 2996 (source: NCBI BLink). [Source:TAIR;Acc:AT2G05786]
AT2G20210	3.883067541	3.203884841	3.012052686	4.595055348	2.99783891	2.828659647	2.885312779	2.554683292	2.233552306	3.071052682	3.167388578	2.828924738	2.793231126	2.868767813	2.489445887	3.137399698	3.409494936	2.977219851	1.904399437	2.465652192	2.51511541	2.610551847	2.449464399	2.562625704	AT2G20210	RNI-like superfamily protein [Source:UniProtKB/TrEMBL;Acc:F4IUG1]
AT2G39480	7.844592649	10.49025897	11.60768843	9.023877275	11.05192097	10.69918265	11.50688714	11.32485971	11.14550619	11.57626832	10.73232921	10.6932223	8.303615764	11.48557032	9.450785581	9.163824219	9.153876576	8.637167376	10.41482774	11.21118682	10.93546339	10.94698206	10.92050687	10.57037392	ABCB6	ABC transporter B family member 6 [Source:UniProtKB/Swiss-Prot;Acc:Q8LPT1]
AT1G52343	2.288367797	1.031363351	0.998771836	1.208209999	2.289347229	1.734595677	2.908259581	0.889042133	1.238414148	2.141502695	1.437330508	0.904656821	0.759769418	0.56572887	2.677775712	1.485265168	3.081184584	1.581456993	2.317697187	1.267872367	1.764382935	3.223317532	1.646730982	1.901858886	AT1G52343	unknown protein; BEST Arabidopsis thaliana protein match is: unknown protein (TAIR:AT4G32680.1); Has 30201 Blast hits to 17322 proteins in 780 species: Archae - 12; Bacteria - 1396; Metazoa - 17338; Fungi - 3422; Plants - 5037; Viruses - 0; Other Eu /.../es - 2996 (source: NCBI BLink). [Source:TAIR;Acc:AT1G52343]
AT5G11310	2.172573984	2.130326151	1.652685127	2.703181276	2.547253178	2.541215396	1.848159474	2.722712845	2.584285254	2.494286378	2.416040999	2.090726444	2.229861555	1.888969733	1.903905596	2.383888188	2.105052361	1.874517112	1.818315634	1.670699062	2.192239133	1.711697042	2.086227441	2.275318794	AT5G11310	Pentatricopeptide repeat-containing protein At5g11310, mitochondrial [Source:UniProtKB/Swiss-Prot;Acc:Q9LFM6]
AT3G04635	0.14881026	0.224652289	0.380718069	0	0.24933361	0.190463911	0.145369281	0.180448251	0	0	0.059427287	0.489646807	0.051403287	0.114825587	0	0.041975891	0.121756537	0.058847654	0.261345196	0.115540029	0	0.220753963	0.169688954	0	AT3G04635	-
AT2G42370	1.651599907	1.297319903	1.561916387	1.939231252	2.127345005	1.651485261	2.268857142	2.140428761	1.691646052	2.159320975	1.743726071	2.101600343	2.118016423	2.401474518	2.354114593	2.524474638	2.508422729	2.522723311	1.849126764	2.620789948	2.222472674	2.287763345	2.577802728	2.315356174	AT2G42370	Uncharacterized protein At2g42370 [Source:UniProtKB/TrEMBL;Acc:Q9SLC2]
AT2G05350	0	0	0	0	0	0.021385925	0.032645098	0	0	0	0	0	0	0	0	0	0	0	0	0	0	0	0	0	AT2G05350	Uncharacterized protein At2g05350 [Source:UniProtKB/TrEMBL;Acc:Q9SHT9]
AT1G57610	15.80366841	19.25659427	16.49932811	16.73329244	14.38886319	12.59502732	11.34963319	13.86350076	12.04726781	14.19588353	16.77020023	11.24414079	17.97275024	18.82639442	16.32550194	17.62605822	17.4373578	16.17485725	11.4166273	10.59663993	11.12885526	10.88935817	10.90197966	9.661976908	AT1G57610	Calcium uniporter protein 5, mitochondrial [Source:UniProtKB/Swiss-Prot;Acc:Q8VYR0]
AT4G05040	7.723186199	5.622926681	7.119183371	9.705308607	8.170447299	8.091900524	7.220007617	7.783447828	8.229570489	7.956351577	7.854077738	7.612654337	8.599026578	8.793575068	7.958747767	9.651394713	8.321386152	6.818605446	6.501112589	6.01390762	7.66277837	7.457728712	6.953260904	8.290872662	AT4G05040	AT4G05040 protein [Source:UniProtKB/TrEMBL;Acc:Q94A85]
ENSRNA049494284	0	0	0	0	0	0	0	0	0	0	0	0	0	0	0	0	0	0	0	0	0	0	0	0	5S_rRNA	5S ribosomal RNA
AT1G74290	0.377492694	0.922312387	0.370337507	0.373249886	0.299602483	0.457727786	0.698710415	0.144552631	0.642333016	0.570446802	0.999720324	1.201247091	0.350012163	0.71287552	1.079936462	1.328221002	0.829057279	1.107822905	1.381757343	0.786728205	0.666193334	0.990307025	1.314025037	0.925733545	AT1G74290	Alpha/beta-Hydrolases superfamily protein [Source:UniProtKB/TrEMBL;Acc:Q9C914]
AT2G41445	3.178173886	1.236971225	1.470128419	1.497575249	2.090507359	1.39829944	1.722129476	1.287133533	1.633153457	2.64790984	1.844308874	2.512250011	1.286521225	0.804679199	1.848390204	3.004637096	2.315964764	1.148814279	1.988447704	1.706123837	1.205014051	2.143711327	1.812042403	1.80262373	AT2G41445	unknown protein; FUNCTIONS IN: molecular_function unknown; INVOLVED IN: biological_process unknown; LOCATED IN: cellular_component unknown; BEST Arabidopsis thaliana protein match is: unknown protein (TAIR:AT2G41470.1); Has 30201 Blast hits to 17322 /.../ins in 780 species: Archae - 12; Bacteria - 1396; Metazoa - 17338; Fungi - 3422; Plants - 5037; Viruses - 0; Other Eukaryotes - 2996 (source: NC…
AT3G47290	15.71262921	14.84114461	14.79486875	17.51408993	17.1394302	18.6037952	16.60126751	18.02349859	17.85371861	17.3087101	17.5636955	17.12509797	18.02117579	15.97939958	18.17269348	19.08064621	16.26616981	20.16132239	13.98781387	15.54488466	15.89660014	16.92533497	15.65970685	16.11143003	ATPLC8	Phosphoinositide phospholipase C [Source:UniProtKB/TrEMBL;Acc:A0A1I9LSP9]
AT4G07785	0	0	0	0	0	0	0	0	0	0	0	0	0	0	0	0	0	0	0	0	0	0	0	0	AT4G07785	-
AT4G03785	0	0	0	0	0	0	0	0	0	0	0	0	0	0	0	0	0	0	0	0	0.069626499	0	0	0	AT4G03785	-
AT1G65850	0.039464958	0.007447313	0.01442395	0	0	0	0.0128508	0.011963864	0.036663818	0	0	0.008115994	0.013632316	0.007613028	0	0.055660704	0	0	0	0.061283171	0	0.023417863	0	0	AT1G65850	Disease resistance protein (TIR-NBS-LRR class) family [Source:UniProtKB/TrEMBL;Acc:F4IBL4]
AT5G15570	13.45794831	10.0963775	12.32914093	17.55882576	10.63340997	12.09310021	10.05776304	11.2386166	11.76008813	12.33445355	10.12250434	10.14452937	14.02491609	13.14651444	11.17954811	13.16529641	12.51189064	11.65938866	9.156444371	9.737098005	10.17873488	9.96339577	10.38461551	10.32035889	AT5G15570	Bromodomain transcription factor [Source:UniProtKB/TrEMBL;Acc:Q9LF25]
AT1G06927	0.305830741	0	0	0	0	0.326196813	0.398345248	0	0	0	0	0	0	0	0	0.25880308	0.062557669	0.060471038	0	0	0	0	0	0	AT1G06927	-
AT3G53360	1.894745146	2.622045442	2.409919968	1.90675503	2.761963945	2.964017754	2.558399965	2.519679177	2.187416601	2.245141936	2.088396284	1.81839259	2.172935814	2.261274723	2.457823327	3.064255983	2.80083965	2.697426265	1.890082602	2.304766862	1.894829781	2.525951858	1.99734146	2.01661575	PCMP-E86	Pentatricopeptide repeat-containing protein At3g53360, mitochondrial [Source:UniProtKB/Swiss-Prot;Acc:Q9LFI1]
AT3G46240	0	0	0	0	0.021350982	0	0	0	0	0	0	0	0	0	0	0.057511795	0.041705113	0	0	0	0	0	0	0	AT3G46240	ER protein carbohydrate-binding protein [Source:UniProtKB/TrEMBL;Acc:F4J800]
AT5G57320	4.309187566	1.567207707	2.305160463	2.136833038	2.945473527	3.33429622	3.354879865	2.755183361	3.158991736	4.699923008	2.753394289	3.850886144	1.637367231	1.534067816	3.425467537	2.491817931	4.166827063	2.881455622	3.550046653	3.490237672	2.846034418	4.160939182	2.86637422	2.631824942	VLN5	Villin-5 [Source:UniProtKB/Swiss-Prot;Acc:Q9LVC6]
AT3G08165	0.273737392	0	0.300142816	1.082642945	0.343988036	0.700719079	0	1.493710519	0.305169709	0	0.983851747	0.675531244	0.283669989	1.901001387	1.293836921	0.926578927	0	0.974255604	0.576895322	1.594024467	0.483087564	0.974587866	0.312143878	0.593234933	AT3G08165	-
AT1G03660	4.033627612	1.854495974	3.162916248	3.142290575	2.181119289	3.629523964	1.647785641	2.023179022	2.39829072	1.579263418	2.78233708	2.77511512	2.989324973	1.867466633	2.368705851	4.613229094	3.030287964	2.001144643	1.828955344	2.505447939	2.09240297	1.762478221	2.007081697	2.251611089	AT1G03660	Ankyrin-repeat containing protein [Source:UniProtKB/TrEMBL;Acc:F4I2G0]
AT1G60610	11.68227198	13.50828803	8.984118115	12.95034334	13.43228982	8.659922666	17.01512433	18.50536719	18.75358419	19.27372835	21.44752739	21.29285071	14.85932014	13.03292916	11.51576436	18.51108589	12.52449366	12.1067351	11.30275537	9.325846395	11.25044937	13.52527146	12.6984534	13.68110697	AT1G60610	At1g60610 [Source:UniProtKB/TrEMBL;Acc:Q4TU35]
AT3G21980	0.773107697	0	0.508610212	1.03960902	1.981889228	0.752026962	0.634393975	0.08437277	0.103425717	0.729339934	0.037048811	0.30526098	0.160232002	0.250550392	1.278949676	1.099100944	2.163343655	1.027248587	0.619136611	0.32414054	0.436597965	0.74317422	0.211578696	0.469127207	AT3G21980	Domain of unknown function (DUF26) [Source:TAIR;Acc:AT3G21980]
AT5G47550	94.75897125	74.44499527	88.34700328	36.98644593	80.04990867	65.21299562	92.71790382	86.43512881	92.76665795	107.7221314	88.7409282	98.25235311	71.66466947	90.74098654	97.20696888	117.5626437	90.46770787	125.4190965	113.5298017	120.0510261	121.6828401	127.4597184	156.7820125	139.6893585	CYS5	Cysteine proteinase inhibitor 5 [Source:UniProtKB/Swiss-Prot;Acc:Q41916]
AT3G57930	21.38130894	20.63918961	18.89161056	28.54290882	21.71653433	18.41570924	16.14679293	18.21819899	18.947664	15.63209252	20.16003764	17.24146258	28.78544943	21.86429682	14.31889093	22.96820542	17.78610798	18.68586905	16.15948271	13.91642122	15.75278159	14.58502961	15.16427473	17.85432346	AT3G57930	Rho GTPase-activating gacO-like protein [Source:UniProtKB/TrEMBL;Acc:Q9M2Q5]
AT5G26262	0	0	0	0	0	0	0	0	0	0	0	0	0	0	0	0	0	0	0	0	0	0	0	0	AT5G26262	unknown protein; Has 30201 Blast hits to 17322 proteins in 780 species: Archae - 12; Bacteria - 1396; Metazoa - 17338; Fungi - 3422; Plants - 5037; Viruses - 0; Other Eukaryotes - 2996 (source: NCBI BLink). [Source:TAIR;Acc:AT5G26262]
ENSRNA049492604	0	0	0	0	0	0	0	0	0	0	0	0	0	0	0	0	0	0	0	0	0	0	0	0	tRNA-Val	tRNA-Val for anticodon AAC
AT2G40780	7.413791656	6.11429805	7.401354585	6.67434292	7.131095631	5.710968968	6.616477569	7.533295468	5.969232876	7.250300641	5.098971593	7.28444372	5.050730972	6.462227626	4.326142027	6.58358711	5.083052695	5.429288198	4.508892382	4.823527909	4.118957121	3.971520985	3.287657816	4.239884963	AT2G40780	Nucleic acid-binding, OB-fold-like protein [Source:UniProtKB/TrEMBL;Acc:F4II37]
AT4G10410	0.055991739	0	0	0.16608727	0.035180595	0.035832226	0	0.203687798	0.093631615	0.143537751	0.134161602	0	0.029011703	0.032403433	0.033081058	0	0	0.066426518	0.029500329	0.032605046	0	0	0.031923806	0	AT4G10410	Leucine-rich repeat (LRR) family protein [Source:UniProtKB/TrEMBL;Acc:Q9SV81]
AT1G61990	4.873381006	10.34269301	7.014900382	10.84757482	10.82594847	7.464300506	10.75104259	11.72095973	10.77582851	11.14319442	12.34119035	9.703900764	6.833344083	8.848567395	6.454527858	10.36863536	8.971649438	6.932437536	4.222603335	6.590294908	5.798182999	6.064525273	6.452599238	5.155582341	AT1G61990	At1g61990/F8K4_18 [Source:UniProtKB/TrEMBL;Acc:O80704]
AT3G46735	0.085829918	0.129573643	0.250958122	0.11315365	0.071904596	0.036618223	0.167690499	0.078058421	0.223266096	0.176023585	0.171380627	0	0.296480891	0	0.270453653	0.411580381	0.175565071	0.37335989	0.150737165	0.166601267	0.151471326	0.407440604	0.424112908	0.031001309	AT3G46735	-
AT3G58710	3.055856847	4.988792892	3.662319555	3.724187629	3.862423356	3.092596706	3.054618607	3.457796226	3.565203807	3.15175776	4.427332862	3.661022089	6.057308914	4.051052235	4.114774631	5.983784342	2.725619589	4.089063186	3.070303467	2.75199128	3.166778331	3.478997549	4.274720374	4.158348714	WRKY69	WRKY69 [Source:UniProtKB/TrEMBL;Acc:A0A178V7K8]
AT5G24620	62.92970515	47.46806792	54.9889284	87.36234104	52.09653543	48.80462288	77.42033168	87.78448279	87.67023804	82.23987861	97.72754749	91.05872286	73.54237765	60.19108175	48.6254984	82.37301898	58.07738743	60.60510818	65.98866477	68.49942617	83.98811005	75.53985663	80.99086321	80.62940885	AT5G24620	Pathogenesis-related thaumatin superfamily protein [Source:TAIR;Acc:AT5G24620]
AT2G47480	1.007851307	0.697358146	0.890196307	0.747392715	0.703611892	0.429986708	0.929849466	0.738368268	1.34205315	1.377962405	1.039752415	1.001782128	0.667269178	0.907296117	0.893188556	0.758110031	0.446671234	0.929971259	0.708007895	0.423865597	0.839913605	0.97181915	0.893866561	1.213435091	AT2G47480	DUF3511 domain protein, putative (DUF3511) [Source:UniProtKB/TrEMBL;Acc:O22262]
AT2G33260	0.146310748	0.030119848	0.029168048	0.052605926	0.066857903	0.068096275	0.18190781	0.072579815	0.088969693	0.0681955	0.063740845	0.065648507	0.082701628	0.015395032	0.298622529	0.427715947	0.228540014	0.205137203	0.154173285	0.123926557	0.152576846	0.142066497	0.182005909	0.115301811	AT2G33260	Tryptophan/tyrosine permease [Source:TAIR;Acc:AT2G33260]
AT1G03640	0	0	0	0	0	0	0	0	0	0	0	0	0	0	0	0	0	0	0	0	0	0	0	0	AT1G03640	pre-tRNA [Source:TAIR;Acc:AT1G03640]
AT5G62750	92.08116482	19.13687734	21.92382481	30.26718056	29.26240188	39.24300563	36.59963683	31.95806993	38.07128351	49.6850797	35.72501852	37.92399229	18.33565556	10.36851984	13.68492466	39.89279053	28.57928951	18.58370819	37.00210456	35.88156192	28.36494997	43.47956255	30.27830459	29.9252595	AT5G62750	At5g62750 [Source:UniProtKB/TrEMBL;Acc:Q9FM18]
AT5G45110	13.38585363	17.24082666	15.26867893	7.883660399	9.018624915	11.01622956	13.33568035	11.98689711	11.97269524	12.74255964	12.42526094	12.50124186	17.52804419	17.09909996	14.75468836	9.950523577	9.575382704	12.53775521	17.20057187	15.00119249	12.34056417	13.0654627	12.92991815	11.0246835	NPR3	NPR3 [Source:UniProtKB/TrEMBL;Acc:A0A178UGU4]
AT4G11420	77.93221075	85.88971087	88.88197684	87.3984098	86.09156869	85.81325543	71.35066351	76.28596071	70.58851195	70.59694821	75.47681492	69.12371028	71.25261028	73.69148692	79.22458618	69.40508209	75.50809365	73.01968878	68.74523026	74.01661652	65.66781832	68.55009147	66.73143498	68.60340694	TIF3A1	Eukaryotic translation initiation factor 3 subunit A [Source:UniProtKB/Swiss-Prot;Acc:Q9LD55]
AT2G26360	1.159941544	1.313334457	1.222915901	1.573317639	1.233373602	1.903361685	1.060484016	2.001632205	1.359448159	2.195867655	2.316109747	1.908341783	0.816764092	1.22207232	1.212483996	1.724052037	1.350591121	1.28789926	1.457328121	1.420189204	1.902704036	2.369307422	2.255349432	1.933683283	AT2G26360	Mitochondrial substrate carrier family protein [Source:UniProtKB/TrEMBL;Acc:F4IUJ2]
AT5G49990	19.41932054	11.94070603	15.42542794	22.15980873	14.8063154	16.33062919	12.89045409	12.19921921	13.20495356	11.14444852	12.21147199	13.00001949	15.17102724	13.57737237	12.60899859	14.96485754	15.39156104	15.38355991	9.919409577	11.48369886	11.09358297	11.53235667	9.371776212	12.24943959	NAT5	Nucleobase-ascorbate transporter 5 [Source:UniProtKB/Swiss-Prot;Acc:Q8RWE9]
AT1G68480	4.802003402	1.843862217	3.823005531	7.472988799	5.011147744	4.302296382	4.058704847	2.696274073	4.026688443	4.838438614	5.828070943	4.868977311	1.103428176	1.208263594	0.641436101	0.60070583	0.666221502	0.619230257	2.002022324	2.528825257	1.897551574	2.545904318	2.095067388	2.78267403	JAG	Zinc finger protein JAGGED [Source:UniProtKB/Swiss-Prot;Acc:Q6S591]
AT3G07265	0	0	0	0	0	0	0	0	0	0	0	0	0	0	0	0	0	0	0	0	0	0	0	0	AT3G07265	-
AT5G14930	14.06843116	17.6215326	15.18394602	10.79838369	9.551344167	8.761475076	10.80695249	8.243501064	8.350690762	6.938710619	7.541234115	6.543639588	16.68257364	14.26155796	10.61768123	9.22846964	8.536524486	10.36140542	13.73002677	11.14301164	9.803351814	9.384471871	10.94608164	9.753641207	SAG101	Senescence-associated carboxylesterase 101 [Source:UniProtKB/Swiss-Prot;Acc:Q4F883]
AT4G24530	8.184698609	7.012603308	7.69061789	8.16196015	8.08480545	7.248458239	8.953330746	7.15241982	7.261689487	8.238859605	8.295255435	8.716365005	6.998942519	7.122321308	8.075241423	8.501027147	7.601349602	9.009666111	8.466381409	7.481268985	7.619420117	9.431314589	7.5417398	9.519332576	OFUT31	O-fucosyltransferase 31 [Source:UniProtKB/Swiss-Prot;Acc:Q7Y030]
AT2G02780	15.10155462	17.21529685	21.03467816	16.46027573	21.59708653	19.31850184	24.16908521	19.59553811	27.22862268	26.84957529	21.72036522	25.07991255	21.925753	21.91079111	22.31278899	21.34593365	18.95249105	23.38004458	30.28081674	30.64254157	29.12023162	34.2847084	34.78423353	30.23652916	AT2G02780	Probable LRR receptor-like serine/threonine-protein kinase At2g02780 [Source:UniProtKB/Swiss-Prot;Acc:C0LGJ9]
AT5G42965	0.219531968	0	0.48141719	0.379862964	0	0	0.107227836	0.049913594	0.305925079	0.056278168	0.263009873	0	0.796241997	0.254094245	0	0.185774488	0.067357886	0.325555709	0.346993968	0.063918803	0.048428332	0.048850011	0	0	AT5G42965	Polynucleotidyl transferase, ribonuclease H-like superfamily protein [Source:UniProtKB/TrEMBL;Acc:Q3E8I3]
ATCG00010	0	0	0	0.90096656	0	0	0	0	0.338612964	0.934371768	0	0	0	0.351555051	0	0.514060911	0	0	0	0	0	0	0	0	TRNH	A chloroplast gene encoding a histidine-accepting tRNA. [Source:TAIR;Acc:ATCG00010]
AT4G38830	0.071789594	0.127730724	0.044979774	0.070982718	0.012887618	0.21002126	0.180333215	0.093270546	0.034299833	0.252392744	0.02457354	0.050617975	0.063766704	0.035610803	0.024237001	0.008678642	0.02517353	0.048667718	0.064840686	0.047776497	0	0	0.023389134	0.055564327	CRK26	Cysteine-rich receptor-like protein kinase 26 [Source:UniProtKB/Swiss-Prot;Acc:Q9T0J1]
AT5G58310	24.42533665	16.45320694	22.2048884	29.65352555	26.3921737	36.1522888	42.65126014	35.93162312	34.14830802	29.23572327	21.80152756	28.1220158	24.62504135	29.70219996	31.26278564	25.2107452	28.18833607	36.52294068	45.02972522	53.75545859	50.10132879	45.1123036	42.73541942	57.95917114	MES18	Methylesterase 18 [Source:UniProtKB/Swiss-Prot;Acc:Q9LVL9]
AT5G01490	0.013213784	0.0149612	0	0.052261072	0	0.033824938	0.012908238	0	0.014731077	0	0.094984495	0.19565446	0	0	0.062455775	0	0.016217274	0.031352683	0.097467118	0	0	0.047045064	0	0.014318245	CAX4	cation exchanger 4 [Source:TAIR;Acc:AT5G01490]
AT2G42065	0.812906617	0.761716104	1.352350186	0.083148621	0.52837606	0.609917934	1.013174267	1.121699176	0.718749895	0.661108385	0.537324848	0.449642478	0.087145142	0.324443979	0.298105915	0.308371558	0.275222108	0.033255248	0.029537624	0.359108926	0.098938287	0	0.031964165	0.121496914	AT2G42065	DnaJ domain protein [Source:UniProtKB/TrEMBL;Acc:A0A1P8AYV4]
AT5G01730	5.740431876	5.986064491	7.009415406	2.199109001	3.161817742	2.759191814	3.68991143	4.395752756	3.913166633	3.102442394	2.40408268	2.644679267	5.137534525	5.026281757	4.845091188	2.938818102	3.133755347	4.083192864	4.438489391	4.008419947	3.382357406	3.345452392	2.684927129	2.403274665	SCAR4	Protein SCAR4 [Source:UniProtKB/Swiss-Prot;Acc:Q5XPJ6]
AT5G09820	13.52032875	9.93483388	10.85905554	22.48179232	13.46169835	15.00011442	9.749246349	11.7271182	12.35086709	10.71880253	11.82856584	10.07369114	18.802459	16.23177819	11.61247576	18.37582017	16.05036902	14.03048763	11.25600989	12.81385037	15.64665095	16.16320103	14.70384567	17.94096769	PAP7	Probable plastid-lipid-associated protein 7, chloroplastic [Source:UniProtKB/Swiss-Prot;Acc:Q5M755]
AT2G36510	0	0	0	0	0	0	0	0	0	0	0	0	0	0	0	0	0	0	0	0	0	0	0	0	AT2G36510	pre-tRNA [Source:TAIR;Acc:AT2G36510]
AT5G51420	0.032995132	0	0.054266893	0.130497141	0	0	0	0	0	0	0	0	0.256442735	0.01909488	0.077976779	0	0.080989839	0	0	0	0.014557326	0	0	0	AT5G51420	Probable long-chain-alcohol O-fatty-acyltransferase 11 [Source:UniProtKB/Swiss-Prot;Acc:Q9FGN1]
AT5G44540	33.50545678	31.52058821	69.08537271	23.26329027	41.48495714	53.36851689	93.13809826	81.6126085	49.71214553	96.81908347	61.68750454	50.53818117	47.80548482	42.84381877	39.08196149	46.96017823	29.02675837	30.76212071	31.54175171	28.40551601	91.19485481	30.31577379	27.25016059	56.26091797	AT5G44540	Similarity to tapetum-specific protein [Source:UniProtKB/TrEMBL;Acc:Q9FI11]
AT5G07975	1.214944041	0.859756619	0.499552769	0.850912862	0.190842677	0.971887764	0.791233711	0.828702411	0.395048458	1.038190853	0.909725931	0.81202557	1.259028442	1.406220204	0.358906817	0.642576139	0.559162725	0.420397966	0.266715303	0.94331311	0.714704889	0.495638007	1.03905428	0.822808726	AT5G07975	-
AT2G19920	1.8906978	1.938006941	1.916027978	2.790008635	2.474913922	2.768247759	3.141263004	3.966583022	4.000029698	2.474857866	3.294759339	2.615719816	3.569788896	4.559087629	3.317337687	4.278693677	3.568575551	4.66453192	1.328200857	1.868344957	2.723687005	1.6956129	2.09063807	2.281540164	AT2G19920	RNA-dependent RNA polymerase family protein [Source:TAIR;Acc:AT2G19920]
AT1G66390	1.062166647	0	0.024263042	0.131278561	0.055614832	0.5098046	0	0	0	0	0.026510975	0	0.068794219	0	0.026147902	0	0.027158269	0.026252397	0.116588126	0.309259837	0.234311932	0.275744172	0.025233188	0.047956117	MYB90	Transcription factor MYB90 [Source:UniProtKB/Swiss-Prot;Acc:Q9ZTC3]
AT3G14390	14.54574589	20.40466509	18.78023836	18.6053653	22.57795478	21.67133007	17.20029333	20.19481942	19.4348866	17.39584431	20.44187694	16.54985156	15.55905493	17.28977109	20.93440854	17.30642264	20.0450449	18.20014794	14.81075974	19.44036209	19.27661812	19.55114252	15.00867529	16.80050076	LYSA1	Diaminopimelate decarboxylase 1, chloroplastic [Source:UniProtKB/Swiss-Prot;Acc:Q949X7]
AT3G19680	1.72029792	8.778596837	5.056177419	6.059679724	7.566254084	7.155942582	8.13417884	10.51713851	9.242893318	11.84594782	11.22099881	13.04565119	7.477516443	5.821304625	6.804146157	7.551792984	4.574529539	4.464463317	7.892991029	7.819308385	11.89082557	10.34620063	13.03688417	11.01623846	AT3G19680	Uncharacterized protein At3g19680 [Source:UniProtKB/TrEMBL;Acc:Q9LJM6]
AT1G02050	25.68581045	39.10820711	29.41068272	29.42591888	17.1520476	37.51941159	33.36206117	32.21177036	21.20354804	47.65781403	27.49546201	25.54692474	17.90436551	15.46476973	28.83723053	21.97977582	19.98534723	21.04392106	12.7593137	13.90092844	19.89536529	10.79039636	14.23436893	24.63446582	PKSA	Type III polyketide synthase A [Source:UniProtKB/Swiss-Prot;Acc:O23674]
AT1G09447	0.545231035	0.480148232	0.929950693	0.838604576	0.304513999	0.23261576	0.295901952	0.11019176	0.337687792	0.807576327	0.290316909	0.598011265	0.690573661	0.140237807	0.787437634	0.871515835	0.66916195	0.215613945	0.319183887	0.282220725	0.106912821	0.107843739	0	0.722093341	AT1G09447	-
AT1G64625	5.461706119	1.145180129	3.918438246	3.000177546	1.737026256	2.416468635	1.613797952	2.953731166	1.916861733	0.94494837	1.400230971	1.719471822	2.760067293	2.0161406	3.67838558	2.634269054	1.53096657	1.933203594	1.397355673	2.355892219	1.130468972	0.820224608	1.294297552	1.485643084	BHLH157	Transcription factor bHLH157 [Source:UniProtKB/Swiss-Prot;Acc:Q7XJU0]
AT1G17232	2.706754195	2.598920115	2.797889527	3.307097206	3.543751982	3.250741134	2.888779601	3.166553841	3.881620838	3.14849033	3.485676424	3.082395117	2.273631357	3.374418031	3.008196934	2.996868679	3.541514281	3.062657239	2.487831989	3.006572743	3.040762779	3.242358702	3.616806671	2.920074936	AT1G17232	Potential natural antisense gene, locus overlaps with AT1G17230 [Source:TAIR;Acc:AT1G17232]
AT1G07177	0	0	0	0	0	0	0	0	0	0	0	0	0	0	0	0	0	0	0	0	0	0	0	0	AT1G07177	-
AT3G47833	37.34491286	30.29088061	25.08200513	40.3475103	30.15224707	31.84324098	35.13398073	34.1528495	31.04349606	27.00612234	36.50990691	34.51988441	47.30296942	34.82045499	32.38123019	43.07613228	32.38681007	34.579213	32.35895237	31.85467064	38.4182189	33.54092182	40.89304627	37.36440094	SDH7A	Succinate dehydrogenase subunit 7A, mitochondrial [Source:UniProtKB/Swiss-Prot;Acc:Q9C5E8]
AT3G15730	164.7936368	269.9844138	220.0287938	123.7134213	175.1444707	178.137434	182.7757953	188.8023659	173.1237728	209.7349769	202.8465883	178.904494	185.5152483	170.7523704	215.6566983	138.2143219	175.9926297	177.7147673	163.7724919	174.5131259	169.1131217	164.6273955	167.5020573	160.1352695	PLDALPHA1	Phospholipase D alpha 1 [Source:UniProtKB/Swiss-Prot;Acc:Q38882]
AT2G29530	72.32713745	60.48387812	62.36083738	82.85138325	60.78339278	67.88636033	56.74629275	61.42756625	60.35776089	49.63850016	62.27073995	59.59018416	60.74812234	60.59930193	67.47448162	74.15328646	57.91993898	57.92483407	53.80981234	58.27906305	57.7905906	53.90063326	63.0792536	60.3118796	TIM10	Tim10/DDP family zinc finger protein [Source:UniProtKB/TrEMBL;Acc:F4IKQ3]
AT5G61290	1.910265862	1.065992391	2.737856593	1.538019223	2.211895992	1.938512382	1.812777297	1.079608003	1.90144203	1.623027719	1.76548412	1.784649618	1.230167636	1.78460161	2.547465371	1.974468417	1.33969654	1.861577632	1.150240518	1.843378941	1.902324504	1.761005305	2.007133161	1.892510704	AT5G61290	Flavin-containing monooxygenase FMO GS-OX-like 8 [Source:UniProtKB/Swiss-Prot;Acc:Q9FLK4]
AT2G33110	4.335867389	3.605760125	4.098376283	5.750673725	3.457044968	3.48280535	4.440085601	4.038457402	3.700311328	5.289312872	5.176665666	4.962626523	5.763684487	4.637776817	3.97508056	5.402492471	3.871783979	5.445451588	3.466039997	3.761166835	3.905093535	4.710946132	4.177002878	4.763080478	VAMP723	Vesicle-associated membrane protein 723 [Source:UniProtKB/Swiss-Prot;Acc:Q8VY69]
AT3G50200	0.022084391	0.100019495	0.024214709	0	0.027752023	0	0.10786864	0.020084753	0.049240531	0.022645796	0	0.163500092	0	0	0	0	0	0	0	0.025720315	0	0	0	0	AT3G50200	Uncharacterized protein F11C1_40 [Source:UniProtKB/TrEMBL;Acc:Q9SNE7]
AT5G57220	0.627056809	1.06497002	2.145138363	0.173602531	0.299433025	0.09630924	0.906584667	0.524657371	0.293605019	0.231478979	0.195323509	0.170220118	0.129961929	0.725778245	1.985761587	0.275929754	0.061566937	0.089270027	1.374368266	1.46058803	0.143860635	0.033487677	0.143007094	0.040768125	CYP81F2	Cytochrome P450 81F2 [Source:UniProtKB/Swiss-Prot;Acc:Q9LVD6]
AT1G67560	18.24271216	38.3638848	40.93660451	17.28938644	34.36162405	30.25690299	45.73247939	39.88944998	42.45111656	46.53469805	37.1259697	40.89927058	22.24805035	30.61949764	31.18137295	24.84160876	29.81977984	28.43134544	44.26617983	41.14702129	35.72671184	41.61570429	39.64386132	34.57875841	LOX6	Lipoxygenase [Source:UniProtKB/TrEMBL;Acc:A0A178W1Z8]
AT3G55220	1.902576447	2.817896183	3.935406897	1.332087695	3.237332673	3.71192607	3.44088953	3.418525571	3.577109868	3.126779488	2.876944963	2.728287711	1.779779191	3.713830168	3.919092645	2.058210715	3.256422626	2.897687414	3.554488615	3.748914872	2.981037902	2.942918588	3.348090567	2.490637433	SAP130A	Spliceosome-associated protein 130 A [Source:UniProtKB/Swiss-Prot;Acc:P0DKL4]
AT5G61490	1.101890171	0.585611101	0.419164967	0.733748628	0.395621129	0.460513148	0.417383807	0.92031353	0.576603618	0.760953884	0.781294034	0.887919363	1.421514618	0.98906056	1.169177177	1.084689377	1.241953721	0.746995169	1.208496234	0.811885484	0.813556693	1.220953003	0.820564841	0.999053353	AT5G61490	Transmembrane protein [Source:UniProtKB/TrEMBL;Acc:Q9FKH0]
AT2G06955	0	0	0	0	0.245489259	0	0	0.088833004	0.108893156	0.200320526	0.234044028	0.241048594	0.10122145	0	0.115419373	0.082657371	0	0	0.102926258	0.227517149	0	0	0	0.105841475	AT2G06955	-
AT5G18120	12.01472595	9.741285264	10.43953412	12.19989432	10.51307155	10.51436825	10.99873604	10.02364116	9.892312336	10.27232733	10.76010012	10.29626041	11.16422324	9.383302125	10.34486869	11.34562965	11.08906254	10.36059648	11.29538009	9.353679699	9.839675196	12.01034827	12.24792399	11.49833132	APRL7	ATAPRL7 [Source:UniProtKB/TrEMBL;Acc:A0A178UP99]
AT2G09365	0	0	0	0	0	0	0	0	0	0	0	0	0	0	0	0	0	0.132185434	0	0	0	0	0	0	AT2G09365	-
AT3G05540	0	0	0	0.043241656	0	0.223898404	0	0.039773357	0	0	0	0	0.090640115	0	0	0	0	0	0	0	0	0	0	0	AT3G05540	Methionine sulfoxide reductase (MSS4-like) family protein [Source:TAIR;Acc:AT3G05540]
AT4G34530	0	0	0	0	0	0	0	0	0	0	0	0	0	0	0	0	0	0	0	0	0	0	0	0	BHLH63	CIB1 [Source:UniProtKB/TrEMBL;Acc:A0A178V495]
AT2G42120	8.279087559	8.958337143	8.973368487	10.36360125	8.832119547	8.908712956	7.715802132	8.271273179	8.365878608	7.611320236	7.931739192	7.783312772	8.931691349	9.425167209	7.566090186	9.778503847	7.941870585	8.273705934	7.277157785	8.423016843	8.253066751	6.836605406	7.828476609	8.617546691	POLD2	DNA polymerase delta small subunit [Source:UniProtKB/TrEMBL;Acc:F4IM00]
AT5G26690	2.491723589	2.126147312	2.058960166	3.392075512	1.905940225	2.726984105	6.138182372	5.747379645	4.347922819	2.666155272	2.768885699	2.138815534	2.395024789	1.797282256	2.218909247	1.894657724	2.171688457	2.741878965	2.930045701	1.0934904	1.370190541	0.964270567	1.811857953	1.721733959	HIPP02	Heavy metal-associated isoprenylated plant protein 2 [Source:UniProtKB/Swiss-Prot;Acc:Q8GWS3]
AT3G21480	4.101606689	3.475841631	4.608301806	3.942853944	4.358818424	3.953471849	4.61890867	4.962120843	4.770160595	4.98473868	4.413430304	3.889463218	3.463316606	4.879218805	4.794269681	4.285063834	4.225991085	4.753354992	3.695061471	4.356696847	4.00460697	4.642298922	3.753211579	3.67626147	AT3G21480	At3g21480 protein [Source:UniProtKB/TrEMBL;Acc:Q9LVF7]
ENSRNA049493418	0	0	0	0	0	0	0	0	0	0	0	0	0	0	0	0	0	0	0	0	0	0	0	0	5S_rRNA	5S ribosomal RNA
ENSRNA049494167	0	0	0	0	0	0	0	0	0	0	0	0	0	0	0	0	0	0	0	0	0	0	0	0	5S_rRNA	5S ribosomal RNA
AT2G25080	69.95264584	95.48321764	79.93940172	64.66206631	104.9000626	104.3832419	98.35666878	93.15430949	99.70820175	99.41235674	89.02989742	102.958606	69.7800852	84.26119993	86.00225392	72.95972449	90.83237967	89.44933138	105.3641893	107.2305121	113.527516	110.5245996	121.4467657	123.7551869	GPX1	Phospholipid hydroperoxide glutathione peroxidase 1, chloroplastic [Source:UniProtKB/Swiss-Prot;Acc:P52032]
AT1G32480	0	0	0	0	0	0	0	0.022208251	0	0	0	0	0	0.028263787	0	0	0	0	0	0	0	0	0	0	IDH-IV	isocitrate dehydrogenase IV [Source:TAIR;Acc:AT1G32480]
AT4G16845	20.05585612	20.99607276	19.57658185	22.1866497	19.76101483	18.62525075	18.2449947	18.18488658	18.58288736	20.57809814	20.14400222	18.13486289	20.03146534	21.16925276	20.29693435	23.09319786	22.10558675	20.85162118	16.82532673	17.11684866	17.76117681	18.30343004	18.67652358	19.11070898	VRN2	Polycomb group protein VERNALIZATION 2 [Source:UniProtKB/Swiss-Prot;Acc:Q8W5B1]
AT1G44895	0.54245208	0	0.223041909	0.53635522	0.085208046	0.086786308	0	0	0.075592497	0.069530213	0	0	0.140533756	0	0.480737572	0.057379888	0	0.321772493	0	0.078970019	0	0.241411673	0	0.073474051	AT1G44895	Minichromosone maintenance protein [Source:UniProtKB/TrEMBL;Acc:A0A1P8APK6]
AT2G09630	0	0	0	0	0	0	0	0	0	0	0	0	0	0	0	0	0	0	0	0	0	0	0	0	AT2G09630	-
AT3G57510	1.341705982	1.503474581	7.780308447	0.779563705	3.754469543	7.488689276	5.350822863	3.308433686	3.700872823	6.538659409	2.270285473	3.08919637	0.473019263	1.616977786	6.63585792	1.556773983	4.990954633	7.827472196	4.241422217	5.444940969	3.209985766	3.939693929	4.132450024	3.97186146	ADPG1	Polygalacturonase ADPG1 [Source:UniProtKB/Swiss-Prot;Acc:O23147]
AT5G14120	16.17095398	64.99041847	34.57319786	23.36747835	31.47739195	35.03510973	30.45451406	27.08115168	30.70485245	29.32901668	30.83130595	32.40230374	28.34785967	22.16956979	25.46364591	14.4981693	19.49688891	16.01535358	44.60790946	33.38348158	36.23855167	34.88965849	36.59529702	36.33814125	AT5G14120	Major facilitator superfamily protein [Source:UniProtKB/TrEMBL;Acc:Q9FMT8]
AT4G06440	0	0	0	0	0	0	0	0	0	0	0	0	0	0	0	0	0	0	0	0	0	0	0	0	AT4G06440	-
AT3G12610	44.610523	44.26744479	55.88899638	54.50084765	76.04459005	82.49113794	78.89789555	73.13913827	72.91513058	76.51274214	63.81392985	75.24138058	45.48757631	77.02123582	77.0032109	88.90380802	84.97223498	91.76055237	102.1854718	135.4598753	133.5989774	125.3723112	113.7688873	91.13514039	DRT100	DRT100 [Source:UniProtKB/TrEMBL;Acc:A0A178VMS3]
AT5G05695	0	0.223154607	0.108051414	0	0	0	0.192533536	0.089622631	0	0	0	0.121595624	0	0	0	0.50035262	0	0	0	0	0	0	0	0	AT5G05695	-
AT1G48520	22.892073	25.58399428	25.65705566	27.14290717	28.30171413	29.24566081	26.92001886	27.96752027	24.97819889	25.63266469	23.85183334	26.13203663	21.47541513	24.86765579	26.35019878	24.35817295	30.51029439	25.13774683	20.1984924	20.74726273	20.62917575	20.60165294	21.82162708	20.33499534	GATB	Glutamyl-tRNA(Gln) amidotransferase subunit B, chloroplastic/mitochondrial [Source:UniProtKB/Swiss-Prot;Acc:Q9FV81]
AT3G44765	0.718445959	0.645153682	1.059386767	0.685875474	0.747165075	1.046381061	0.701833143	1.396911402	1.132367153	0.990747271	1.33561997	0.917061968	0.795860716	0.917578323	1.112410626	0.503147886	1.185799836	0.675991878	0.835370209	0.548201934	1.071158961	0.85997851	0.536747965	0.483204767	AT3G44765	other RNA [Source:TAIR;Acc:AT3G44765]
AT1G79529	3.399027937	1.476758427	1.646772884	6.565332081	2.483336088	2.225813546	2.316579984	1.437796222	1.762477461	2.35064175	2.083450759	2.682256409	4.177685285	2.104317044	1.027458731	3.110480862	2.861929719	2.672690509	1.790843499	2.301532654	3.696782372	2.955033796	2.433720721	3.640305272	AT1G79529	other RNA [Source:TAIR;Acc:AT1G79529]
AT5G43620	4.206683715	4.54798791	2.850763586	1.834181155	1.413342148	2.037763094	1.75506114	1.647214367	1.693510952	3.190282524	2.642400246	2.721483083	9.596566924	3.076917265	4.194102786	3.423855629	1.738880658	2.547312579	0.908097082	1.122747668	2.049303271	0.897063831	0.982698021	1.53525918	PCFS5	Polyadenylation and cleavage factor homolog 5 [Source:UniProtKB/Swiss-Prot;Acc:Q9FIX8]
AT1G06753	0.584892125	0.782646553	0.23320449	0.420595101	0.13363564	0.272221801	0.207770003	0.145072604	0.177832708	0.272618461	0.509621049	0.131218299	0.220405459	0.246172842	0.376981261	0.539948871	0.32629	0	0.056029402	0.309630652	0.140755729	0.141981326	0.363793585	0.057616342	AT1G06753	-
AT5G25260	0.456766043	0.635379877	0.42928019	0.245171791	0.09839799	0.066813709	0.229476405	0.23737601	0.101842981	0.227497619	0.343971711	0.257648173	0.054095984	0.030210146	0.061683808	0.044174746	0	0.681233466	0.261283667	0.030398112	0.080609373	0.011615894	0.47620773	0.056565073	FLOT2	Flotillin-like protein 2 [Source:UniProtKB/Swiss-Prot;Acc:Q4V3D6]
AT1G64385	23.28748274	17.42411967	23.20852946	24.54466391	20.53425086	22.37618137	19.28286522	19.23781923	18.70198225	16.97909899	19.02314451	17.41180745	21.30081596	21.61966569	19.48549341	23.01974847	19.62109203	21.53098913	18.00666798	17.00436107	18.56940019	17.95667685	17.0676292	19.17956546	AT1G64385	At1g64385 [Source:UniProtKB/TrEMBL;Acc:Q8GUH9]
AT3G28180	15.66229408	25.44039203	25.33267254	12.20484598	19.66051208	21.02157238	23.58701228	23.02162089	21.40592471	28.31846908	21.411454	22.56413639	21.34543553	24.26226513	31.15212504	20.93399709	21.16534465	24.0349862	29.89447767	32.902637	27.68539965	31.99561915	30.84432036	23.64071788	CSLC4	Glycosyltransferase (Fragment) [Source:UniProtKB/TrEMBL;Acc:W8Q6R3]
AT1G15990	0.252167508	0.21413597	0.217243907	0.329476128	0.588496185	0.484128007	0.730211981	0.204763323	0.271082921	0.563330285	0.226581617	0.244475361	0.373310627	0.208477	0.340538718	0.510615743	0.331591218	0.619693045	0.294188496	0.230751552	0.500649033	0.593184369	0.451860594	0.23420973	CNGC7	Putative cyclic nucleotide-gated ion channel 7 [Source:UniProtKB/Swiss-Prot;Acc:Q9S9N5]
AT3G49390	20.65905376	18.79321106	20.36265521	21.14938405	21.71060083	23.88976997	20.08956922	21.33284452	19.90068566	19.21459582	20.13560991	21.03449722	18.69337145	23.34365263	23.03002307	22.25261742	22.58747131	22.3913661	19.9542225	21.28833185	20.87306731	20.54377536	21.20065351	21.18678235	CID10	Polyadenylate-binding protein-interacting protein 10 [Source:UniProtKB/Swiss-Prot;Acc:Q9SG10]
AT2G47070	64.82509456	71.93311048	80.88014657	53.59008173	71.93836295	67.42858754	74.34137959	68.42211581	74.0052389	74.16754276	70.85625758	72.66768407	62.53831542	80.1416663	78.5125654	59.3901291	72.87720031	74.88942737	79.65542945	83.21947005	68.42387917	71.25602137	69.40262672	67.53555716	SPL1	Squamosa promoter-binding-like protein 1 [Source:UniProtKB/Swiss-Prot;Acc:Q9SMX9]
AT4G04095	0	0	0	0	0	0	0	0	0	0	0	0	0	0	0	0	0	0	0	0	0	0	0	0	AT4G04095	-
AT4G17790	45.23179482	21.77052317	23.13596037	30.96997518	26.15639781	23.47544452	24.78822731	24.44253577	25.46779932	28.79061876	26.83802938	27.65888852	21.98469845	18.11834494	15.55795102	28.88883118	21.28231256	18.6050785	22.02356473	21.09477099	22.26454337	27.99348124	24.35446764	24.84701981	AT4G17790	SNARE associated Golgi protein family [Source:UniProtKB/TrEMBL;Acc:O23619]
AT3G18490	186.2408658	175.2219081	185.8815087	162.184332	238.2699823	238.6806489	239.782838	207.631859	219.2961982	269.990642	222.462935	226.5897228	175.2941589	221.5442535	241.8616885	220.9720552	253.8113574	254.3045721	228.7684285	278.8085424	291.3018008	269.6545397	248.4334018	258.5983715	ASPG1	Protein ASPARTIC PROTEASE IN GUARD CELL 1 [Source:UniProtKB/Swiss-Prot;Acc:Q9LS40]
AT4G07260	0.844675381	1.075923997	1.273463091	1.774761113	2.122897593	0.405416039	0.51571483	0.384096991	0.706249897	1.840564069	1.770933145	0.651405128	0.656493402	1.22207232	0.873339922	1.250881551	1.295837427	1.127352914	0.890067068	0.368902805	0.652168211	1.127737387	0.601991766	0.572047971	AT4G07260	-
AT5G46360	0	0	0	0.085139882	0	0	0.021029148	0	0	0	0	0	0	0	0.10174834	0	0	0	0	0	0	0	0	0	KCO3	Ca2+ activated outward rectifying K+ channel 3 [Source:TAIR;Acc:AT5G46360]
AT4G16045	0.212271555	0	0	0.076322087	0	0.024698975	0.03770239	0	0	0.138515803	0.092476927	0	0.019997623	0.111677627	0	0	0.023683713	0.022893735	0.081337722	0	0	0.017176157	0	0	AT4G16045	TRAF-like superfamily protein [Source:UniProtKB/TrEMBL;Acc:F4JKZ7]
AT2G27389	2.025934607	1.497373075	1.110680777	1.085047291	0.919338583	0.648254072	0.082462016	1.125969605	1.474341473	0.634772022	0.505659845	1.319343381	3.790666217	1.921507113	1.529453162	1.238182246	0.24173617	1.86938385	1.008102612	1.441904366	0.968320821	0.275494222	1.026747377	0.213429065	AT2G27389	unknown protein; LOCATED IN: endomembrane system. [Source:TAIR;Acc:AT2G27389]
AT4G34670	453.3965405	373.313812	361.6737878	703.6388985	416.2601997	430.8820511	353.1806468	405.0744169	377.738327	341.1373742	413.2629592	367.8463744	443.6465936	364.8979828	342.9690389	454.4482938	386.3309383	340.0544905	304.9412842	299.5074276	328.8978957	326.7164347	308.5421409	334.4847527	RPS3AB	40S ribosomal protein S3a [Source:UniProtKB/TrEMBL;Acc:A0A178UZT1]
AT1G49580	19.42699644	14.5646709	17.38308051	22.88116277	20.57232265	19.62949497	19.1706818	21.24261601	20.33688211	23.13171113	19.66952462	20.81512874	19.56673295	23.01880497	20.3779315	21.97795702	21.85777686	22.26657466	18.20192815	19.04433354	18.9178565	20.46355533	19.77228934	21.2953227	CRK8	CDPK-related kinase 8 [Source:UniProtKB/Swiss-Prot;Acc:Q9FX86]
AT4G34610	2.740663468	3.824994467	2.80678619	4.704617946	5.225813094	4.506555968	3.709162712	3.851272938	4.805833527	3.649530472	4.902368577	4.415017072	3.264152816	2.268963458	3.519597367	4.356611067	2.884767698	3.228841965	3.930811213	3.202962984	4.517594387	3.879319811	4.55756856	4.495855128	BLH6	BEL1-like homeodomain protein 6 [Source:UniProtKB/Swiss-Prot;Acc:O65685]
AT5G61480	11.73396015	12.61298898	15.81685085	24.42604357	22.7488358	21.05621404	14.42260364	17.1824739	16.27383706	12.09317086	16.02238951	15.03572897	14.49932172	16.2012996	17.81079888	22.07645052	20.76673228	19.18594357	10.76809435	14.39234953	13.47325001	12.35313622	12.59440329	14.23406182	TDR	Leucine-rich repeat receptor-like protein kinase TDR [Source:UniProtKB/Swiss-Prot;Acc:Q9FII5]
AT1G45688	26.84363354	31.30146908	30.55914748	35.55616508	33.71497459	30.53996962	34.71650871	35.10977949	32.90604692	32.73403902	32.83417925	32.96622474	39.53956454	38.43014226	35.44341459	43.31256741	38.97132395	38.33905986	30.80642981	34.16330231	35.4057818	33.28471102	36.03241576	29.69712996	AT1G45688	Transmembrane protein [Source:UniProtKB/TrEMBL;Acc:Q9C636]
AT3G53305	0	0.148111465	0	0.107785249	0	0.027904742	0.063893873	0	0.072916656	0	0	0	0.09037274	0	0	0.405890769	0	0.051730386	0	0.05078308	0	0.038811021	0	0	CYP71B32	Cytochrome P450, family 71, subfamily B, polypeptide 32 [Source:UniProtKB/TrEMBL;Acc:F4J9C1]
AT5G63290	2.749142069	2.518310166	2.878004948	3.387559419	4.027553378	3.147341959	3.31985397	3.178671825	3.095618707	2.691534043	2.714327437	2.318271707	3.75080654	3.070028409	3.215849805	3.039525264	3.696164325	4.130115348	2.896877162	3.298289879	3.413216804	3.307678349	3.071845832	2.36517778	AT5G63290	At5g63290 [Source:UniProtKB/TrEMBL;Acc:Q9FMJ4]
AT4G31460	24.47006014	24.98665986	21.7544644	32.38623543	25.08547603	24.68137203	21.16697681	23.25158569	22.29343768	24.3960997	23.18615766	19.82132746	24.22172085	21.67499698	20.42134715	27.15807198	22.32115568	24.09561997	18.39431186	19.09376058	19.04290223	18.80595039	18.51620826	20.55600952	AT4G31460	AT4g31460/F3L17_30 [Source:UniProtKB/TrEMBL;Acc:Q9SV23]
AT5G40700	6.530995214	5.287186652	5.066401896	7.264789272	6.545144964	7.33510462	5.90147898	7.290913238	6.370810927	6.579821218	5.359746116	6.769240916	5.702017435	5.556019518	5.189877148	6.576799907	6.031655654	5.617394244	5.05824197	6.617431766	6.267154014	5.1009771	5.529635703	6.386886112	AT5G40700	At5g40700 [Source:UniProtKB/TrEMBL;Acc:Q5PP69]
AT1G67690	5.372096317	3.816098745	4.821043985	6.436650631	4.923328765	5.529111486	5.373223261	5.298004498	5.082982959	4.75428927	5.062737115	4.918711868	5.496106028	5.960431433	5.417942106	6.015524125	5.742779524	6.251473462	4.588120605	5.399757884	4.476108206	4.86532536	4.818721124	5.441076652	AT1G67690	Probable thimet oligopeptidase [Source:UniProtKB/Swiss-Prot;Acc:F4HTQ1]
AT5G11170	128.866217	122.7486407	106.6414746	162.7449999	123.307126	115.4084324	130.0423161	130.1058294	125.523	123.8608955	135.5555736	131.0711853	132.8945465	125.3269939	111.0774775	134.3324749	108.6438527	106.816434	120.0885	118.4787844	119.447524	116.0484558	108.4661911	112.9287806	RH15	DEAD-box ATP-dependent RNA helicase 56 [Source:UniProtKB/Swiss-Prot;Acc:Q9LFN6]
AT3G11773	4.090820042	3.974027864	2.654101322	1.459972377	1.155889929	2.075765526	1.34783985	2.003300626	1.07942124	1.042497758	1.855999802	1.941414846	3.010122586	1.008609906	1.801978659	1.106128882	0.802117709	0.574342824	2.984299652	2.001579632	1.687378449	2.822421354	3.891916196	1.52129788	AT3G11773	Thioredoxin superfamily protein [Source:UniProtKB/TrEMBL;Acc:F4J7G2]
AT1G52347	0	6.336378811	1.449891176	1.751079842	3.827828528	0	7.958155361	8.010201619	6.291565909	7.675646815	7.100706379	9.148808121	1.443726172	3.279682905	0	8.81212083	4.173176124	0	0	0	0	0	0	0	AT1G52347	other RNA [Source:TAIR;Acc:AT1G52347]
AT4G03595	1.290878044	1.117683604	0.666070359	2.02717476	0.858792049	0.971887764	1.854454011	1.035878014	1.354451857	1.012236082	0.909725931	1.124343097	1.101649887	1.054665153	1.076720451	1.156637051	1.025131663	0.810767506	0.480087545	1.149662852	1.139060916	0.473109007	1.29881785	1.151932216	AT4G03595	-
AT4G07845	0	0	0	0	0	0.121278302	0	0	0	0	0	0	0	0	0	0	0	0	0.099847267	0	0.083611309	0.168678669	0	0	AT4G07845	-
AT5G04355	0.12304511	0.027863367	0.026982872	0.02433243	0.12369825	0.031497362	0.288479772	0.02238079	0.356652279	0.302815268	0	0.364382003	0.07650589	0.398767217	0.058158041	0.124949323	0.271823833	0.087585687	0.051862953	0.171963572	0.54287032	0	0.056123539	0.213327545	AT5G04355	-
AT3G27090	107.4347315	104.7622899	109.5655206	110.4350399	109.9704099	108.2951486	113.5165256	106.3967446	110.252257	107.7337502	113.5951859	118.6839438	116.8526153	106.1992798	116.1552772	105.9388101	115.2542837	111.5224912	122.1910838	121.1764539	123.6568331	121.4764799	123.729178	118.1768588	AT3G27090	AT3g27090/MOJ10_18 [Source:UniProtKB/TrEMBL;Acc:Q9LSC7]
AT5G54240	14.1041878	7.244198057	5.546562447	8.538797978	6.792480173	6.736764028	8.020520189	7.853923541	8.16930851	9.792641142	7.929551395	8.166870259	7.5611056	5.818523436	6.219520977	13.96239855	7.697661135	6.82394384	7.954144131	8.993152966	8.843901537	9.790555924	7.08014196	8.896626657	AT5G54240	Membrane lipoprotein lipid attachment site-like protein, putative (DUF1223) [Source:UniProtKB/TrEMBL;Acc:Q9FL72]
AT5G63170	0.981094192	0.024685244	1.075733102	0.301798697	1.205480197	1.562665558	0.61764077	1.07071285	0.704861008	0.804827599	1.332117852	2.205938309	0	0	0	0	0	0	0.137842245	0.02539154	0.173142003	0.271677148	0.969579658	0.0236244	AT5G63170	GDSL esterase/lipase At5g63170 [Source:UniProtKB/Swiss-Prot;Acc:Q9FMK6]
AT2G46120	0	0	0	0	0	0	0	0	0	0	0	0	0	0	0	0	0	0	0	0	0	0	0	0	AT2G46120	pre-tRNA [Source:TAIR;Acc:AT2G46120]
AT4G23090	0.037517308	0	0	0	0	0	0	0	0	0	0	0	0	0	0	0.031748263	0	0	0	0	0.033104985	0.200359434	0	0	AT4G23090	Transmembrane protein [Source:UniProtKB/TrEMBL;Acc:Q1PE54]
AT1G25330	14.71543375	22.82490795	36.2004587	19.03539129	32.06195074	29.42705439	30.39320572	21.31220802	41.44460474	35.39795639	34.04009218	38.14425596	74.82517862	85.05842884	69.71030632	74.43494259	66.13038607	94.35111312	79.18665544	85.25262835	80.11515476	80.57638613	103.5570026	72.17395661	BHLH75	Transcription factor bHLH75 [Source:UniProtKB/Swiss-Prot;Acc:A4D998]
AT4G31408	1.465328161	2.095712829	1.268429641	1.563242269	1.284122294	1.554682375	2.674541952	2.367206454	2.213939895	2.332950263	3.002886637	2.212511678	1.998023397	1.986133189	1.708708542	1.974217404	1.632755158	2.264508896	1.625339863	1.953580943	2.500923313	2.213797523	1.912763401	2.632415534	AT4G31408	other RNA [Source:TAIR;Acc:AT4G31408]
ATMG00260	0	0	0	0	0	0	0	0	0.080780217	0	0	0	0	0	0	0	0	0	0	0	0	0	0	0	ORF101A	Uncharacterized mitochondrial protein AtMg00260 [Source:UniProtKB/Swiss-Prot;Acc:P93291]
AT5G41605	0	0	0	0	0	0	0	0	0	0	0	0	0	0	0	0	0	0	0	0	0	0	0	0	AT5G41605	pre-tRNA [Source:TAIR;Acc:AT5G41605]
AT2G04031	0.213199315	0	0	0	0	0	0	0	0.435747132	0.036436506	0	0.043844576	0	0	0	0	0	0	0.037442725	0.16553331	0.125416964	0	0.040518677	0.154012915	AT2G04031	Prolamin-like protein (DUF784) [Source:UniProtKB/TrEMBL;Acc:A7REG6]
ENSRNA049492406	0	0	0	0	0	0	0	0	0	0	0	0	0	0	0	0	0	0	0	0	0	0	0	0	tRNA-Ile	tRNA-Ile for anticodon AAU
AT2G24810	0.038097472	0	0	0	0	0	0.074433068	0	0	0	0	0	0	0	0	0	0	0	0	0	0	0	0	0	AT2G24810	Pathogenesis-related thaumatin superfamily protein [Source:UniProtKB/TrEMBL;Acc:Q9SK51]
AT1G56440	7.435384422	7.306238084	6.968961537	6.788135727	6.752364712	6.085676206	6.291833771	6.409145765	6.923412557	6.442803433	6.321301296	7.213919807	6.976140226	6.724740411	6.091402626	6.948961789	6.207685093	6.504275381	5.061404359	5.226795765	4.827043705	5.47365972	5.200576566	5.520200335	TPR5	TPR5 [Source:UniProtKB/TrEMBL;Acc:A0A178WG02]
AT4G33945	19.9130876	17.90922322	16.34271017	19.16293925	19.34439726	19.46632621	16.56604394	17.95197069	18.22719908	17.5675016	18.2733229	18.05614586	17.85494794	18.42089904	17.17582776	17.63246557	20.33277492	18.40440916	17.10250134	16.09363341	18.06004276	16.24472278	15.42290516	17.08071899	AT4G33945	ARM repeat superfamily protein [Source:UniProtKB/TrEMBL;Acc:Q8L5Z0]
AT5G50110	7.10638934	8.360805993	8.161896187	10.1276062	8.855305259	9.349612498	7.349282597	8.863975092	7.72322515	8.508331877	7.871694775	8.842081064	8.454483069	6.570963613	7.810801985	7.743819091	8.112615156	9.302091336	6.484262098	8.207014067	7.776974546	6.855270241	6.63214921	7.098106429	AT5G50110	S-adenosyl-L-methionine-dependent methyltransferases superfamily protein [Source:UniProtKB/TrEMBL;Acc:F4K7J0]
AT5G51105	22.21341266	0.506704268	2.051985565	5.229463397	1.993868267	1.874584253	0.755120063	7.548034441	0.362843984	0.500617534	1.072308143	0.401600226	0	0.376712202	0.048073757	0.481991056	0.199725402	0.627456362	0.30009142	0.426438105	0.789781687	0.289694008	0.417528234	0.176337723	AT5G51105	Protein of unknown function (DUF1278) [Source:TAIR;Acc:AT5G51105]
AT1G19464	0	0	0	0	0	0	0	0	0	0	0	0	0	0	0	0	0	0	0	0	0	0	0	0	MIR864A	MIR864a; miRNA [Source:TAIR;Acc:AT1G19464]
AT1G14480	3.830890308	4.091046088	3.468535241	3.931311765	2.771715117	3.064499508	3.40209783	2.850562745	2.798653879	2.142695467	3.059727423	2.309759805	4.872143442	4.870693999	4.595322624	3.376889004	2.831676158	3.305327915	2.798206595	3.515199506	2.445630791	2.182777044	1.886345925	2.201336434	AT1G14480	Ankyrin repeat family protein [Source:UniProtKB/TrEMBL;Acc:Q9M9R5]
AT4G20910	5.660687432	4.473375758	5.982662383	5.13906159	4.990521359	5.640950045	5.276927226	5.44550411	5.923386233	5.455334111	5.07613095	4.219424183	4.489567781	5.660954362	5.924222879	5.718315662	5.450877436	7.038884501	4.392911657	4.998038008	5.145216484	4.789852344	4.870307575	4.989734562	HEN1	Small RNA 2'-O-methyltransferase [Source:UniProtKB/Swiss-Prot;Acc:Q9C5Q8]
AT4G22070	0.209592958	0.14987996	0.326573303	0.261773369	0.859456675	0.409450029	0.344836185	0.160518145	0.122978838	0.294102424	0.092511433	0.054445802	0	0.063839599	1.029759012	0.196033676	1.936019798	0.301001358	0.162736143	0.025694723	0.019467708	0.029455827	0.088052527	0	WRKY31	Probable WRKY transcription factor 31 [Source:UniProtKB/Swiss-Prot;Acc:Q93WT0]
AT4G31670	8.391795883	10.87472659	10.17718489	9.283890093	9.672785765	8.249599413	9.181862356	8.396932889	10.58751775	9.106587009	9.573350547	9.196104857	10.18621765	9.373353995	10.54017656	10.47827113	9.326942788	10.19938609	10.24440889	8.565965449	10.08027089	9.445484623	10.53950295	9.379366163	UBP18	Ubiquitin carboxyl-terminal hydrolase 18 [Source:UniProtKB/Swiss-Prot;Acc:Q67XW5]
AT5G06030	0	0	0	0	0	0	0	0	0	0	0	0	0	0	0	0	0	0	0	0	0	0	0	0	SPH28	S-protein homolog 28 [Source:UniProtKB/Swiss-Prot;Acc:Q9FI83]
AT4G35985	3.808157265	6.366891069	6.074640079	1.642211208	1.774050657	1.791726314	1.680419108	2.244162193	0.952247052	2.834444337	3.084209409	1.551661653	6.048590895	2.114597049	1.990598216	1.244858044	1.164797687	2.040776186	2.48768745	3.094914921	3.538248078	2.059071072	2.353855443	2.108221737	P85	Senescence/dehydration-associated protein At4g35985, chloroplastic [Source:UniProtKB/Swiss-Prot;Acc:F4JNX2]
AT3G09480	9.054362279	4.838274578	5.373446321	6.559327974	3.642471696	4.092407184	4.349519414	4.266737798	3.697817857	5.423637741	5.334279756	5.530798255	6.007533962	4.703825535	3.389782984	7.156323698	5.831268423	6.203986161	5.321509473	3.689028053	5.194493431	5.718479676	5.554225913	4.857011077	AT3G09480	Histone H2B [Source:UniProtKB/TrEMBL;Acc:A0A178V4X7]
AT1G33920	0	0	0	0	0	0	0	0	0	0	0	0	0	0	0	0	0	0	0	0	0	0	0	0	PP2A4	Uncharacterized protein PHLOEM PROTEIN 2-LIKE A4 [Source:UniProtKB/Swiss-Prot;Acc:Q9C8U9]
AT3G03080	3.65038827	1.702999619	1.093279359	1.704419971	2.463499684	2.271195034	1.617898048	0.660898595	1.09274946	1.802273999	0.546667625	0.75070469	0.94571077	0.410772785	1.737360667	3.21777838	3.443055847	1.624006865	1.763004415	1.436808945	1.700011647	2.978361316	1.117722516	1.281875789	AT3G03080	Putative NADP-dependent oxidoreductase [Source:UniProtKB/TrEMBL;Acc:Q9M9M7]
AT1G50325	0.252372522	0	0.07906201	0.249535996	0.181222965	0.18457966	0	0.26231014	0	0	0	0.266917223	0	0	0.042601947	0	0.044248107	0	0.265934673	0	0	0.032090088	0.575562859	0.234400144	AT1G50325	Plant invertase/pectin methylesterase inhibitor superfamily protein [Source:UniProtKB/TrEMBL;Acc:B3H4N5]
AT3G20030	0	0	0	0	0	0	0	0.01667915	0	0	0	0	0	0	0	0	0	0	0	0	0	0	0	0	AT3G20030	Putative F-box protein At3g20030 [Source:UniProtKB/Swiss-Prot;Acc:Q9LJZ8]
AT1G57400	0	0	0	0	0	0	0	0	0	0	0	0	0	0	0	0	0	0	0	0	0	0	0	0	AT1G57400	pre-tRNA [Source:TAIR;Acc:AT1G57400]
AT5G43680	15.06144085	12.02358173	14.0058045	16.13631367	11.30812605	14.37257376	12.04990093	11.01017492	12.0724402	11.88625868	15.23489778	10.86832769	16.27968161	13.79165882	10.58821401	15.5687966	12.12048111	11.58048966	13.17880903	12.32319345	11.96109023	14.10156574	12.37007671	14.33710599	AT5G43680	AT5g43680/MQO24_4 [Source:UniProtKB/TrEMBL;Acc:Q94AZ7]
AT4G33470	16.90635079	17.59914093	15.39317597	21.68491538	17.65966748	21.11174174	22.04829471	21.71426681	22.39246232	19.31573357	21.2750067	21.52639558	23.08024019	22.91972383	18.4843904	23.49607215	22.71780545	21.06749779	19.19100272	20.7312985	21.19337925	21.41581962	21.8035097	23.97987008	HDA14	Histone deacetylase [Source:UniProtKB/TrEMBL;Acc:A0A178V1U6]
AT2G06225	0	0.198066219	0	0	0	0.055974601	0	0.039773357	0	0	0.052394472	0	0	0.10123676	0	0.03700833	0.05367374	0.051883435	0.184333416	0	0	0	0	0.047388589	AT2G06225	-
AT2G39360	5.448116699	5.284004663	5.966075492	1.510788225	3.822804366	4.663485398	5.632821658	5.451554342	5.557285984	5.225042664	4.133281755	5.255114895	3.496385191	3.929151137	5.318468559	2.182314399	2.638950495	3.789480639	7.015835013	5.998840442	5.386946026	5.987698273	5.613333882	5.611314337	AT2G39360	Probable receptor-like protein kinase At2g39360 [Source:UniProtKB/Swiss-Prot;Acc:O80623]
AT1G13143	3.011650165	1.433153356	1.962154119	4.445123074	3.290909163	3.184271643	2.387719055	1.429022269	1.703063236	3.580532233	3.032897315	2.477391155	1.718772096	2.273343194	2.424034034	2.068386817	2.03558714	2.485502487	1.885698192	2.439987059	2.079749019	2.253254819	2.289464746	4.161986814	AT1G13143	-
AT1G11550	0	0	0	0	0	0	0	0	0	0	0	0	0	0	0	0	0	0	0	0	0	0	0	0	AT1G11550	pre-tRNA [Source:TAIR;Acc:AT1G11550]
ENSRNA049757852	0	0	0	0	0	0	0	0	0	0	0	0	0	0	0	0	0	0	0	0	0	0	0	0	ath-MIR5639	-
AT5G02700	0.030816857	0	0	0.21329345	0.038725547	0.01972142	0	0.014013268	0.017177725	0	0	0	0.015967525	0.017834273	0.018207226	0	0.018910762	0	0.016236456	0	0	0	0.017570295	0	AT5G02700	Putative F-box/LRR-repeat protein At5g02700 [Source:UniProtKB/Swiss-Prot;Acc:Q9LZ15]
ENSRNA049493897	0	0	0	0	0	0	0	0	0	0	0	0	0	0	0	0	0	0	0	0	0	0	0	0	snoZ152	Small nucleolar RNA Z152/R70/R12/
AT4G12690	4.546737986	7.588296633	4.677791734	5.123272562	6.288660106	6.442929991	6.33072572	6.283131199	7.372835143	8.885655707	6.543727665	7.012796882	7.021682093	5.05752433	5.302836275	8.007474109	6.721617441	5.779372461	7.451052458	7.134904457	8.245455608	10.74804308	8.837495627	9.629601135	AT4G12690	At4g12690 [Source:UniProtKB/TrEMBL;Acc:Q9SU17]
AT4G37630	3.191143874	5.153412723	5.171784271	4.475213869	5.016623685	6.216069311	5.650980733	5.515337666	5.754478805	5.449430451	4.660884825	5.522003102	5.559866713	5.959704751	5.874012202	7.262142032	5.430034357	4.75117197	4.420989664	5.522965738	5.317564196	5.080961308	5.16111289	5.538106621	CYCD5-1	Cyclin-D5-1 [Source:UniProtKB/Swiss-Prot;Acc:Q2V3B2]
AT5G02455	1.382709143	1.565561273	1.570234911	1.17185851	2.171951185	1.959360366	1.68842049	2.649755966	1.816745281	1.316583233	1.656552162	1.645196915	1.074660691	1.314612318	0.991989666	0.585044823	1.090927723	1.171710527	1.821267524	2.645583593	1.78656325	1.098853245	2.590307553	1.33775138	AT5G02455	-
AT3G12540	0.189409322	0.160842883	0.10384012	0.187280467	0	0.318185572	0.312237382	0.064597198	0.131974086	0.47342168	0.184373712	0.160677613	0.098141032	0.164421903	0.251790474	0.520922376	0	0.028088522	0.037422734	0.013787078	0.041783334	0	0.067495072	0.320688932	AT3G12540	Protein of unknown function, DUF547 [Source:TAIR;Acc:AT3G12540]
AT3G15251	0	0	0	0	0	0	0	0	0	0	0	0	0	0	0	0	0	0	0	0	0	0	0	0	AT3G15251	unknown protein; Has 30201 Blast hits to 17322 proteins in 780 species: Archae - 12; Bacteria - 1396; Metazoa - 17338; Fungi - 3422; Plants - 5037; Viruses - 0; Other Eukaryotes - 2996 (source: NCBI BLink). [Source:TAIR;Acc:AT3G15251]
AT5G61710	10.47825156	2.489303763	2.974833229	5.342123453	3.468183173	4.669982219	5.506398214	4.594577927	4.224089574	6.067831286	6.725062575	8.571337093	2.81156457	1.867914338	1.354229625	4.631428527	2.296420757	2.330814041	4.60877291	3.895271183	4.251476311	6.557650155	4.240612881	5.144811184	AT5G61710	Cotton fiber protein [Source:UniProtKB/TrEMBL;Acc:Q9FLT7]
AT2G08030	0	0	0	0	0	0	0	0	0	0	0	0	0	0	0	0	0	0	0	0	0	0	0	0	AT2G08030	-
AT1G17520	21.06257155	16.49553343	15.24058522	21.71300572	14.29461394	13.21634041	12.90984901	12.15714395	12.85103551	12.31943755	14.08365557	13.06027071	16.20070823	13.44782463	12.66881985	14.9668235	12.24379726	12.44882161	12.00262766	10.96334606	11.08417576	10.73400246	11.51464085	13.7597547	AT1G17520	Homeodomain-like/winged-helix DNA-binding family protein [Source:TAIR;Acc:AT1G17520]
ENSRNA049757666	0	0	0	0	0	0	0	0	0	0	0	0	0	0	0	0	0	0	0	0	0	0	0	0	ath-MIR5663	-
AT4G20707	0	0	0	0	0.034145871	0	0	0	0	0.02786321	0	0	0	0	0	0.045988292	0	0	0.057265344	0.094938222	0.023976772	0	0.061969741	0.058887291	AT4G20707	Receptor-like kinase [Source:UniProtKB/TrEMBL;Acc:A0A1P8B786]
AT1G16340	21.42611376	17.26084282	18.39073985	28.41301878	18.82991048	20.8898789	19.20058408	19.83348126	20.28601897	20.06570078	20.80187719	19.08917987	22.31152204	22.68920332	18.52684297	23.43566257	21.90645136	20.90796777	17.39969598	18.50291674	18.14018391	18.91631545	18.80929636	20.18787304	ATKDSA2	Aldolase superfamily protein [Source:UniProtKB/TrEMBL;Acc:F4I2W6]
AT5G56380	11.22071198	7.313640743	8.697012732	16.20618877	12.3175396	10.53727969	10.91925534	14.32962913	13.27599176	11.62718399	12.7605047	12.87717107	11.41623887	8.969169657	8.293130909	9.477110345	8.48167367	6.145885815	3.340987327	5.54516529	6.496392018	3.156899375	1.801598236	2.899892236	AT5G56380	FBD-associated F-box protein At5g56380 [Source:UniProtKB/Swiss-Prot;Acc:Q9FM93]
AT5G08250	2.178207202	1.930114592	3.932944547	0.854467129	1.919023485	4.166715829	2.960472958	3.552845896	3.180575484	4.370046281	3.347092009	2.337128916	1.018213205	0.712494914	1.356870887	1.342376891	2.702371058	2.598188331	2.806705082	2.771202601	1.702670876	2.866006387	2.443321624	1.60344466	AT5G08250	Cytochrome P450 superfamily protein [Source:UniProtKB/TrEMBL;Acc:Q9LEY2]
AT3G22565	0.041993804	0.158490488	0.046044637	0.124565452	0.035180595	0.035832226	0.25981088	0.280070722	0.156052692	0.186599076	0.251553004	0.017272106	0.188576072	0.048605149	0.033081058	0.142145631	0.188976291	0.066426518	0	0.032605046	0.049406683	0.03737766	0.159619029	0.288190834	AT3G22565	-
ENSRNA049494888	0	0	0	0	0	0	0	0	0	0	0	0	0	0	0	0	0	0	0.295750133	0	0	0	0	0	Intron_gpII	Group II catalytic intron
AT2G13510	0	0	0	0	0	0	0	0	0	0	0	0	0	0	0	0	0	0	0	0	0	0	0	0	AT2G13510	Putative Ta11-like non-LTR retroelement protein [Source:UniProtKB/TrEMBL;Acc:Q9SIU3]
AT1G31080	0	0.047012909	0	0	0	0	0.101404601	0	0.023144894	0.021288745	0	0.025617056	0	0	0	0.070274244	0	0.024630057	0.043753297	0.145074137	0.018319332	0.018478843	0.023673833	0	AT1G31080	F-box protein At1g31080 [Source:UniProtKB/Swiss-Prot;Acc:Q9SA02]
AT1G15165	7.019937288	5.452317553	6.171759086	6.369671243	6.831283641	6.793457948	7.505741509	8.758968538	6.776181444	8.449330287	7.923045488	8.133761326	5.855211423	8.19944469	7.182293564	7.71537945	7.013282292	8.099675214	7.577598009	7.876573411	7.440760861	8.324683078	7.467951903	7.815412148	AT1G15165	RING/FYVE/PHD zinc finger superfamily protein [Source:UniProtKB/TrEMBL;Acc:F4HZI0]
AT2G05160	2.189377334	1.416517043	1.872259534	3.368348612	3.601055082	3.234981964	2.832401006	3.052055482	3.015630517	3.137845766	3.250874225	2.857937557	2.584176277	2.4264402	3.316227838	2.854184553	4.11871774	2.507138898	3.571890382	3.987188155	2.856810043	3.099880504	3.55686938	4.955422799	AT2G05160	Zinc finger CCCH domain-containing protein 18 [Source:UniProtKB/Swiss-Prot;Acc:Q9SJ41]
AT3G04060	2.993173082	1.694498038	1.720609014	1.063132669	2.391911566	2.380424448	2.42717163	1.902865825	3.012900937	2.085906393	4.003747935	2.725144388	1.445490059	1.984466062	2.19765747	0.872994005	0.641974505	1.723781214	2.112888567	1.962969056	2.487299467	2.508957031	2.949207365	1.385510683	anac046	NAC domain-containing protein 46 [Source:UniProtKB/Swiss-Prot;Acc:Q9SQQ6]
AT3G48780	49.43064427	50.27489741	49.33473825	32.67814726	44.29798653	41.80636974	51.29709747	51.49233573	58.94399844	61.55417797	49.26986656	63.21260461	34.35097469	36.88358249	39.80993352	37.47083119	36.57920041	41.5284122	53.0651786	55.03335515	50.06158204	52.23045304	48.78742899	41.91867494	LCB2B	Long chain base biosynthesis protein 2b [Source:UniProtKB/Swiss-Prot;Acc:Q9M304]
AT4G38670	8.830374848	7.013858696	8.784166315	10.71881954	8.476798525	8.100152555	6.924224901	7.150549753	7.8522277	8.169216339	7.849670084	6.853534407	9.752608497	6.446041642	7.302271339	9.690341632	8.754082392	9.133400929	6.715851918	6.451463432	7.292545809	7.250010839	5.943102051	6.389725895	AT4G38670	Pathogenesis-related thaumatin superfamily protein [Source:UniProtKB/TrEMBL;Acc:Q8GYY3]
AT2G46760	1.228743331	0.664283247	1.917737275	0.722392559	1.265869103	1.459335816	1.438234168	1.187958491	1.308131362	0.964848863	0.822250537	0.860518207	1.124199885	0.973753082	1.569657373	0.983593831	1.195560442	1.11628388	0.839853599	1.495502136	0.869340551	0.758675052	0.908848277	0.755685937	GULLO6	Probable L-gulonolactone oxidase 6 [Source:UniProtKB/Swiss-Prot;Acc:O81032]
AT1G06037	0	0	0	0	0	0	0	0	0	0	0	0	0	0	0	0	0	0	0	0	0	0	0	0	AT1G06037	-
AT1G72130	2.230755463	2.373099363	2.80879919	1.660321829	2.972672729	3.953310627	4.250584916	4.035247821	3.29309999	4.574926591	3.920722634	4.113682797	2.400610201	2.383345023	3.11389856	2.292245628	1.940532665	2.224792649	3.254722859	3.854208414	4.163926388	3.240141001	3.55005426	3.931288214	NPF5.11	Protein NRT1/ PTR FAMILY 5.11 [Source:UniProtKB/Swiss-Prot;Acc:Q8RX67]
AT1G76060	14.55546641	14.60830673	12.46332054	15.41360634	12.72572517	15.53105118	14.96877744	14.71434144	14.48235475	15.8337238	15.6695749	15.73780911	15.97088476	16.98371346	14.47813851	18.46341144	13.55194029	15.62181889	14.18655499	13.51333712	15.34462355	17.21263622	15.52032565	15.51613472	EMB1793	At1g76060 [Source:UniProtKB/TrEMBL;Acc:Q63Z96]
AT4G03480	0.049207121	0	0.021581507	0.029192436	0.061835399	0	0.019227717	0.116354281	0.021942962	0.040366409	0.070743002	0.085003599	0.081588172	0.102517385	0.011629027	0.008328106	0	0.0116755	0.114073176	0	0.008683997	0.008759611	0.03366665	0.053320051	AT4G03480	Ankyrin repeat family protein [Source:UniProtKB/TrEMBL;Acc:F4JG86]
AT5G16710	77.95099951	65.73882437	67.21433536	82.2131986	76.87942904	81.9812341	81.18526948	82.90299317	77.3823991	70.61234094	70.80477187	75.36302303	74.92955024	75.17429613	73.03786716	76.81194524	86.11482859	78.52786718	73.05626316	72.53280158	80.61590319	76.25702167	73.48061989	83.05316327	DHAR3	DHAR3 [Source:UniProtKB/TrEMBL;Acc:A0A178UIL9]
AT1G23530	2.413887941	2.534734614	2.753461182	1.424355094	2.886600217	2.317171565	2.282004163	2.106800658	2.474044854	1.956246891	2.775342988	2.666242938	2.723381321	2.501010166	2.346286357	2.948741848	2.58029788	2.817557473	2.482068063	2.448555934	2.576608383	2.547062712	3.751481609	2.320335055	AT1G23530	At1g23530 [Source:UniProtKB/TrEMBL;Acc:Q9ZUE1]
AT5G61210	46.57024655	57.34127824	51.721831	32.6846235	36.1936049	34.63214976	46.30105224	40.83602023	37.18704966	38.99867159	38.6483647	38.00584576	43.10379899	45.55057087	42.27557316	29.60136985	32.15697448	36.54152055	52.57354623	42.54262182	35.65480984	32.43296269	37.33410085	34.40199542	SNAP33	SNP33 [Source:UniProtKB/TrEMBL;Acc:A0A178UGR9]
AT5G04350	0.050278296	0.056927196	0.441026179	0.69598475	0.126362952	0.386110513	0	0.274354993	0	0	0	0	0.052102651	0.05819392	0	0.468016907	0	0	0	0	0.177460738	0.134254451	0.229330196	0.871692147	AT5G04350	Plant self-incompatibility protein S1 family [Source:UniProtKB/TrEMBL;Acc:F4JW86]
AT5G53640	0	0	0	0	0	0	0	0	0	0	0	0	0	0	0	0	0	0	0	0	0	0	0	0	AT5G53640	CONTAINS InterPro DOMAIN/s: F-box domain, cyclin-like (InterPro:IPR001810), FBD (InterPro:IPR013596), FBD-like (InterPro:IPR006566), F-box domain, Skp2-like (InterPro:IPR022364), Leucine-rich repeat 2 (InterPro:IPR013101); BEST Arabidopsis thaliana /.../n match is: F-box/RNI-like/FBD-like domains-containing protein (TAIR:AT5G53635.1); Has 1807 Blast hits to 1807 proteins in 277 species: Archae - …
AT5G61170	220.0884336	197.1825638	183.1823806	332.1889822	210.3658834	230.9196877	179.4485806	217.7610751	186.6802717	167.8785078	211.7612557	180.2721208	241.6109793	203.3833859	194.5364675	293.2569427	215.8667961	198.001567	151.3597747	170.3769587	187.0163232	164.5761105	167.998889	182.3626753	RPS19C	40S ribosomal protein S19-3 [Source:UniProtKB/Swiss-Prot;Acc:Q9FNP8]
AT1G68280	0.275437624	0.343048231	0.302007057	0.354044416	0.034612461	0.317282117	0.107627443	0.100199215	0.368478207	0.310683449	0.032998754	0.543781672	0.599407019	0.191280885	0.260374635	0.046616704	0.033804455	0.196061376	0.029023926	0.06415701	0.048608811	0.196128241	0.251266128	0.208921868	AT1G68280	Thioesterase superfamily protein [Source:TAIR;Acc:AT1G68280]
AT5G04585	0	0	0	0	0	0	0	0	0	0	0	0	0	0	0	0	0	0	0	0	0.262618071	0	0	0	AT5G04585	-
AT1G25211	4.934867496	4.024212237	3.897045443	4.663140734	4.706825197	4.636539778	4.740633855	4.226961334	5.577719594	4.625773918	5.371757751	4.840960179	3.867320873	4.240334784	3.795959585	5.147740045	3.187664202	5.222058092	4.292570676	3.805020921	4.426863133	4.538412944	4.208746376	3.88089758	AT1G25211	F-box/kelch-repeat protein At1g25211 [Source:UniProtKB/Swiss-Prot;Acc:P0DI06]
AT1G06310	0.236081013	0.138996428	0.072479121	0.700282782	0.189867332	0.193384141	0.267521577	0.25764598	0.189496352	0.261449	0.282836426	0.209736915	0.185931905	0.360688296	0.14506072	0.407548717	0.115896874	0.190452863	0.119408487	0.197963175	0.241646654	0.008405198	0.086145329	0.143255625	ACX3.2	Putative acyl-coenzyme A oxidase 3.2, peroxisomal [Source:UniProtKB/Swiss-Prot;Acc:Q9LMI7]
AT4G00360	33.51435479	27.53037731	26.30917777	11.42200526	19.33430181	16.01530627	18.71660665	21.17562258	26.7609724	23.16749839	25.52062573	28.06306227	25.20756833	24.24999761	28.03362006	14.76492016	16.09412534	30.71082385	56.38012303	54.05966663	58.13866136	61.00601042	63.42030812	45.53553503	CYP86A2	Cytochrome P450 86A2 [Source:UniProtKB/Swiss-Prot;Acc:O23066]
ENSRNA049492719	0	0	0	0	0	0	0	0	0	0	0	0	0	0	0	0	0	0	0	0	0	0	0	0	tRNA-Asp	tRNA-Asp for anticodon GUC
AT3G01516	0.266010154	0.088584662	0.377455539	0.278492134	0.157307161	0.180248486	0.2445733	0.298847517	0.209333068	0.12836347	0	0.135153922	0.210800634	0.217333962	0.05546972	0.609109577	0.17283929	0.334148358	0.01648854	0.072895403	0.179495838	0.236769141	0.124901608	0.01695555	AT3G01516	At3g01516 [Source:UniProtKB/TrEMBL;Acc:Q6NLE5]
AT5G36820	0	0	0	0	0	0	0	0	0	0	0	0	0	0	0	0	0	0	0	0	0	0	0	0	AT5G36820	F-box protein At5g36820 [Source:UniProtKB/Swiss-Prot;Acc:P0DI01]
AT2G24370	7.702752704	2.404564769	2.792797938	2.802051323	3.518276155	4.728397102	3.889064774	4.583257747	5.047283295	5.748865943	4.442331526	4.777505917	2.3989203	1.335735961	1.984985717	4.449547864	3.142814826	2.462793348	5.00816918	4.119622951	3.994957103	5.66473569	4.391740358	4.321278916	AT2G24370	Kinase with adenine nucleotide alpha hydrolases-like domain-containing protein [Source:UniProtKB/TrEMBL;Acc:Q1PF03]
AT1G51170	20.6028551	10.97945833	21.72199005	12.84366595	11.57468013	12.25138819	13.43572846	13.17806452	13.381577	11.02628939	12.88253998	11.19388285	9.804210675	10.32329513	14.21639797	9.65200896	8.388842293	10.41647721	11.34542726	12.31294013	8.176620237	8.903189899	8.998192707	7.22586911	UNC	Serine/threonine-protein kinase UCN [Source:UniProtKB/Swiss-Prot;Acc:Q9SYB9]
ENSRNA049493943	0	0	0	0	0	0	0	0	0	0	0	0	0	0	0	0	0	0	0	0	0	0	0	0	5S_rRNA	5S ribosomal RNA
AT3G01975	0	0	0	0	0	0	0	0	0	0	0	0	0	0	0	0	0	0	0	0	0	0	0	0	AT3G01975	-
ATMG00220	0	0	0	0	0	0	0	0	0	0	0	0	0	0	0	0	0	0	0	0	0	0	0	0	COB	apocytochrome b [Source:TAIR;Acc:ATMG00220]
AT5G18700	5.651490248	6.216974666	7.653740652	8.3843625	9.26116988	9.245799805	8.169466358	8.862901033	8.275760319	8.630340388	7.808823757	7.045472015	5.649734656	9.082237583	8.133277602	9.569037902	9.624473327	9.320770743	6.488647545	8.605842392	8.135279416	7.59087339	6.971738665	7.152420649	RUK	Serine/threonine-protein kinase RUNKEL [Source:UniProtKB/Swiss-Prot;Acc:F4JY37]
AT1G68190	11.1129823	11.69351571	11.28021738	17.15982569	12.17544208	11.73662398	16.25151775	16.55813078	17.8491308	17.44123243	14.90836576	17.58793845	13.17124367	11.15269361	9.08986449	11.12728967	13.86763835	9.915653079	14.75342261	10.95858333	14.76186268	15.26946946	14.85756148	19.26696024	AT1G68190	B-box zinc finger family protein [Source:TAIR;Acc:AT1G68190]
AT4G18810	14.20289674	14.83570281	15.24498244	18.1932776	19.64234555	19.31459875	20.13307607	18.743532	18.23249571	17.78938671	17.05043335	17.38214205	14.48827802	17.12018025	18.50431714	16.86077286	21.5048112	20.23806159	21.54432901	21.74407527	23.0557639	19.55505463	19.38633534	19.16435384	AT4G18810	NAD(P)-binding Rossmann-fold superfamily protein [Source:UniProtKB/TrEMBL;Acc:F4JRN8]
AT4G23205	1.357514005	0.461110284	2.03423325	0.850095659	1.080403239	0.752915501	1.105103207	1.028831225	1.513392636	2.180836418	0.758971348	1.395868131	0.844062945	1.04749056	1.229805196	1.148768771	1.110717795	0.590518193	1.239736273	1.001307614	1.437431975	0.724974035	0.412794354	0.980653665	AT4G23205	other RNA [Source:TAIR;Acc:AT4G23205]
AT4G07095	0.455827023	0.626700713	0.642596514	0.257545018	0.490978518	0.666763529	0.604317818	0.651442033	1.270420152	1.168536401	0.702132084	1.00436914	0.674809664	0.716015941	0.346258119	0.606154056	1.158832589	1.738209338	0.92633632	1.137585743	1.120465208	0.898381105	1.596471555	1.622902614	AT4G07095	-
AT3G52565	0	0	0	0	0	0	0	0	0	0	0	0	0	0	0	0	0	0	0	0	0	0	0	0	AT3G52565	pre-tRNA [Source:TAIR;Acc:AT3G52565]
AT3G63170	37.27776554	42.57340986	44.34675738	45.59410301	52.85581763	54.91043083	54.49737528	52.49978766	47.85203384	52.91897895	49.46221436	44.48166444	44.81572306	47.91022301	54.08087445	47.02658192	61.69772894	47.11363764	43.77676802	48.86080013	54.16989016	46.83562414	44.0805399	50.50366375	FAP1	Fatty-acid-binding protein 1 [Source:UniProtKB/Swiss-Prot;Acc:Q9M1X2]
AT4G10270	12.87598714	7.315681685	5.402570691	3.30921051	7.301632839	5.354551456	16.71045788	14.96528841	11.60796476	7.674123959	10.30259848	9.062315363	8.718837949	6.617636905	5.382849831	12.03678474	5.704944649	3.970551143	9.453463903	6.009171483	8.654559276	8.605794737	6.466678841	10.6782288	AT4G10270	At4g10270 [Source:UniProtKB/TrEMBL;Acc:O82615]
AT4G24770	339.178278	321.9678758	282.5643507	433.578482	334.4092086	347.9761204	282.182725	324.9358569	281.218709	250.2726395	289.5509275	259.7895884	349.0889141	314.3862155	310.5269949	319.6152595	391.2970327	290.0522747	267.3154965	273.1513073	298.2371	276.5825842	270.1930829	321.4352738	CP31A	31 kDa ribonucleoprotein, chloroplastic [Source:UniProtKB/Swiss-Prot;Acc:Q04836]
AT3G24068	0.228114493	0	0	0.180440491	0.057331339	0	0	0.248951753	0	0	0.546584304	0	0.047278331	0	0	0	0	0	0	0.212536596	0.161029188	0	0	0	AT3G24068	Plant self-incompatibility protein S1 family [Source:UniProtKB/TrEMBL;Acc:Q2V3T1]
AT1G26218	3.672663441	2.278241415	2.14198838	1.835008251	2.528539369	2.750399558	2.633553439	2.149758708	3.179680153	3.305288676	2.551079905	3.37468031	2.77346772	1.967159585	1.939045465	3.04179126	2.469512207	2.943367813	3.437737011	2.798460929	2.913209541	2.955963636	3.386004786	2.900056411	AT1G26218	other RNA [Source:TAIR;Acc:AT1G26218]
AT1G01920	20.54680288	16.84587514	18.34051999	24.16982701	20.45994535	20.02645275	17.24316234	17.13678337	18.94565897	18.68242951	20.1064509	18.67448613	20.76148019	20.67518033	18.0545812	19.83756151	19.2032563	18.94587067	14.85643085	17.54835997	16.24360702	16.64276433	15.84831762	15.68750338	AT1G01920	SET domain-containing protein [Source:UniProtKB/TrEMBL;Acc:F4HU79]
AT1G11340	0.00786267	0.008902444	0.163801345	0	0.009880507	0	0	0.014301484	0.070124103	0.024187638	0.028259571	0	0.105923581	0.018201077	0.0185817	0.019960876	0.048249266	0	0.041425994	0.018314324	0	0	0	0.05111918	RKS1	G-type lectin S-receptor-like serine/threonine-protein kinase RKS1 [Source:UniProtKB/Swiss-Prot;Acc:Q9ZT07]
AT3G24490	17.95228149	14.96262784	17.7547301	26.6561773	16.71472609	19.62285622	17.29676631	18.45296156	17.18789636	17.9039527	18.58890146	18.41647372	20.01904131	17.84483294	16.24063306	21.80365678	17.24571209	18.15943243	14.23638072	14.17266438	15.03750786	15.48604975	14.29747147	15.82623727	AT3G24490	Alcohol dehydrogenase transcription factor Myb/SANT-like family protein [Source:UniProtKB/TrEMBL;Acc:Q9LV59]
AT1G55540	5.790815756	5.685266207	6.942581821	6.577055888	7.98548721	7.255693231	6.390078907	6.205443263	6.247641915	6.906858982	6.326065306	6.341462497	4.80864497	7.37274971	7.162287708	6.228616383	7.284743805	6.232724901	5.692529455	5.976605759	5.768663143	6.015568245	6.633701013	6.023016423	NUP214	Nuclear pore complex protein NUP214 [Source:UniProtKB/Swiss-Prot;Acc:F4I1T7]
AT5G06140	58.50394694	57.86701777	55.99214672	69.70483666	57.35155253	59.00770031	54.96728691	50.5086325	54.28092503	55.86776871	56.53061161	57.25095163	64.67729702	59.15465477	52.10134422	58.74066789	62.29387151	50.975129	49.58793911	48.14216699	48.50940465	55.30168136	52.65156642	54.96884044	SNX1	Sorting nexin 1 [Source:UniProtKB/Swiss-Prot;Acc:Q9FG38]
AT1G04693	0	0	0	0	0	0	0	0	0	0	0	0	0	0	0	0	0	0	0.217848583	0	0	0	0	0	AT1G04693	-
AT2G17760	18.49546025	17.55612861	20.00440053	14.57611959	19.07356102	20.87932503	20.30627142	18.19026263	20.12047566	20.21881795	19.16477355	20.70775868	16.81456649	19.86649358	19.85644901	13.76769975	18.05244384	20.46655954	20.50121876	21.95988353	19.26656383	17.43358793	19.67197698	14.40142028	APF1	Aspartyl protease family protein 1 [Source:UniProtKB/Swiss-Prot;Acc:Q8VYV9]
AT5G14760	4.308039819	3.542170754	4.001942785	3.634199475	4.640258039	4.85749055	5.878433341	4.508771537	4.211906672	5.302817929	6.093129652	3.923497963	4.73009317	4.550970939	7.272221398	4.745055691	6.619561199	4.299644626	3.945083312	4.967530837	4.57825101	4.975695604	3.742838549	4.862628283	AO	L-aspartate oxidase, chloroplastic [Source:UniProtKB/Swiss-Prot;Acc:Q94AY1]
AT2G37550	52.94353566	65.21298126	58.61599277	43.93003798	52.36562056	51.15609303	54.06219873	54.68240743	52.56577113	53.74835889	51.72005939	51.21122347	59.10215884	60.22390901	57.72828838	53.70198892	53.92477826	54.67265321	56.35727526	55.57084823	53.90175553	57.57315883	58.79919571	55.09480947	AGD7	ADP-ribosylation factor GTPase-activating protein AGD7 [Source:UniProtKB/Swiss-Prot;Acc:O80925]
AT3G09305	1.083629601	1.698827364	3.564478031	1.483546441	1.990216494	1.280261175	1.710001804	2.501684347	2.044407597	1.709502232	1.298240463	1.234241295	1.813994927	1.640149693	2.856412526	1.622383966	2.864482734	1.878921523	3.337751504	2.329912455	3.456981869	1.483864983	3.136693937	1.896790641	AT3G09305	-
AT4G33550	1.220517179	0.460640243	0.223041909	1.206799245	1.36332873	0.477324694	0.496789515	0.431668636	0.68033247	0.243355746	0.690501456	0.585666996	0.421601267	1.17722563	1.201843929	0.889388259	0.915408091	1.850191836	0.250076183	0.473820117	1.316302811	0.482823346	0.541240303	0.440844308	AT4G33550	At4g33550 [Source:UniProtKB/TrEMBL;Acc:Q6NLG8]
AT5G01945	2.539607698	3.539015791	2.570386056	2.41448454	1.963914073	1.875272426	1.049604632	2.131992107	2.286756274	3.505609202	2.691506321	3.013107419	3.441529288	1.58277208	1.615871221	1.653147424	2.637343134	0.92704498	2.058525157	2.047654338	1.551413365	1.912682353	1.2251991	1.587622123	AT5G01945	-
AT1G53790	1.355589477	3.390028118	1.370029888	2.051323474	2.770008921	1.478550785	3.650306881	3.151800665	4.086937868	4.24267372	4.829817668	4.741647533	1.905610832	2.701423024	1.309313439	3.521221591	3.168291509	1.943849699	3.142561357	4.269544961	3.484471302	4.878768202	2.701762087	4.598280343	AT1G53790	F-box and associated interaction domains-containing protein [Source:UniProtKB/TrEMBL;Acc:B3H7F2]
AT3G59050	28.51245453	24.5385249	22.23691737	17.94524485	19.02174548	17.82915949	17.3577623	16.57513203	16.34177055	19.12353661	17.80921242	15.67205981	25.72687851	28.7471686	27.38235468	21.33062851	21.47378658	28.0336197	19.47976601	18.40171865	21.53210591	16.11547235	17.58323766	15.96628251	PAO3	Polyamine oxidase 3 [Source:UniProtKB/Swiss-Prot;Acc:Q9LYT1]
AT3G17570	0	0	0.042061537	0.018964982	0.12051484	0.319142383	0	0.034887702	0.128297992	0.098340743	0.091916945	0	0.278271425	0.022200276	0.158651716	0.08115581	0.094161197	0	0	0	0	0.017072149	0	0	AT3G17570	Putative F-box/kelch-repeat protein At3g17570 [Source:UniProtKB/Swiss-Prot;Acc:Q9LUP1]
AT1G28850	0	0	0	0	0	0	0	0	0	0.315783051	0	0	0	0	0	0	0	0	0	0	0	0	0	0	AT1G28850	pre-tRNA [Source:TAIR;Acc:AT1G28850]
AT5G19270	0.060581226	0	0	0	0	0	0	0.018365293	0	0	0	0	0	0	0	0	0	0	0	0	0	0	0	0	AT5G19270	Reverse transcriptase-like protein [Source:UniProtKB/TrEMBL;Acc:Q3E7D7]
AT5G10660	5.251435757	1.541528534	1.325254653	2.417631237	1.850552178	2.222675651	2.999288879	2.274258498	2.865268223	3.547217131	2.546548601	3.771292845	0.950187819	1.141672826	1.477454755	4.055959916	2.966785689	2.076702736	3.074244806	3.10654994	2.206584172	3.697296917	3.073326382	3.357018358	AT5G10660	Calmodulin-binding protein-like protein [Source:UniProtKB/TrEMBL;Acc:F4KI88]
AT1G75350	254.3465316	225.2935003	218.4604866	306.8776293	249.3560764	261.8299979	246.7558787	258.583459	232.6007832	224.6589978	228.3439945	235.4035421	266.9855823	248.0504531	225.5562363	266.5526923	259.2728009	226.209758	240.3849419	237.7315699	248.5613541	242.3340278	239.703336	269.6347102	RPL31	50S ribosomal protein L31, chloroplastic [Source:UniProtKB/Swiss-Prot;Acc:Q9FWS4]
AT2G17180	0.086781717	0.024564475	0.095152908	0.214515848	0.299895636	0.055536444	0.551037763	0.059193029	0.145119842	0.42269199	0.129960847	0.321240885	0.112413254	0.05022215	0.461451622	0.587498184	0.319521557	0.617727624	0.045722623	0.55588094	0.21058269	0.463453721	0.074218163	0.611229339	ZAT2	Zinc finger protein ZAT2 [Source:UniProtKB/Swiss-Prot;Acc:Q9SIJ0]
AT5G50450	22.96028469	18.58859583	21.58814108	24.02003107	16.53891657	21.98218932	15.2389505	17.41029802	15.87132624	17.4250123	15.47752021	15.64173215	19.72843389	15.81181277	13.29695823	15.44377325	13.62488082	12.88293323	15.62405127	16.59810641	16.4512104	14.92287741	13.6435019	15.67270774	AT5G50450	F-box protein At5g50450 [Source:UniProtKB/Swiss-Prot;Acc:Q9FK27]
AT2G08970	0.268218493	0	0	0	0.224701862	0	0	0	0	0	0	0	0	0	0	0	0	0	0	0	0	0	0	0	AT2G08970	-
AT3G57240	0.126791873	0	0.139022548	0.43878381	0.199163909	0	0.433510107	0.043241798	0.406383965	0.065007519	0.26582985	0.019556122	0.032848133	0.018344188	0.112366823	0	0	0.018802646	0.033401373	0	0.083910134	0	0.018072662	0	BG3	Probable glucan endo-1,3-beta-glucosidase BG3 [Source:UniProtKB/Swiss-Prot;Acc:F4J270]
AT1G08793	0	0	0	0	0	0	0	0	0	0	0	0	0	0	0	0	0	0	0	0	0	0	0	0	AT1G08793	-
AT5G67310	0.845622858	1.041930511	0.518137739	0.295100657	0.35942216	0.413829047	0.485923115	0.36190855	0.67931496	0.624836009	0.700228753	0.306887441	0.270624033	0.359836213	0.396750049	0.031570202	0	0.32456973	0.248974173	0.057932017	0.285300732	0.132823809	0.212706008	0.026950101	CYP81G1	At5g67310 [Source:UniProtKB/TrEMBL;Acc:Q8GZ20]
AT1G56553	4.020654813	0	3.306373263	4.618554801	0.594411326	0.302710642	0.057760061	2.043395991	0.329583285	0	0.070837326	0.729573743	0	0	0	0.050035262	0	0.070146404	0	0.206585571	0.208693827	0.052627745	0.269692311	0	AT1G56553	Defensin-like protein 199 [Source:UniProtKB/Swiss-Prot;Acc:Q2V4G5]
AT5G08120	25.26237128	17.31699447	24.17360839	24.49462596	21.85473547	19.89759424	24.56896665	23.34370046	22.72379082	22.66470131	22.996449	21.59740684	21.81826433	22.05509207	19.22889664	22.47801022	20.04054251	23.50192003	23.55577086	22.37141981	20.39156468	21.58948702	19.68809135	22.72321702	MPB2C	MPB2C [Source:UniProtKB/TrEMBL;Acc:A0A178UL06]
AT4G31710	0.073500758	0	0.026863611	0	0	0.062716293	0.023933727	0.051991029	0.009104511	0.008374357	0	0.040307942	0.06770466	0.018904986	0.057900989	0.096753269	0.070161363	0.087198568	0.017211242	0.047556531	0.072062786	0.014538051	0.102438378	0.008849361	ATGLR2.4	glutamate receptor 2.4 [Source:TAIR;Acc:AT4G31710]
AT1G73630	9.1327163	5.250174069	6.168221633	5.050322462	7.483383037	8.465534483	9.243449242	6.99998417	9.367932551	8.133927763	6.203905921	7.841755997	3.585624791	6.810912614	6.480515979	9.760063057	9.041973896	9.606036151	8.4577631	10.5266533	6.064748967	8.589719484	10.11882974	6.401836213	CML26	Probable calcium-binding protein CML26 [Source:UniProtKB/Swiss-Prot;Acc:Q9C9U8]
AT3G26870	0.451353257	0.127760271	0.061861496	0.055785037	0.85077957	0.577692065	0.936947553	0.718349334	0.503180588	1.388481202	2.50093612	1.044237228	0	0	0	0.143230712	0	0	0.356706268	0.328539394	0.846325159	0.150651941	0.321674989	0.611348977	SPH22	S-protein homolog 22 [Source:UniProtKB/Swiss-Prot;Acc:Q9LW23]
AT5G04145	0	0	0	0	0	0	0	0	0	0	0	0	0	0	0	0	0	0	0	0	0	0	0	0	AT5G04145	-
AT1G67280	101.3894247	97.30525136	99.2736327	103.3925877	103.8478781	105.2628797	115.943072	111.109518	116.7965026	104.71897	97.24876153	116.2805291	98.8291773	107.0934569	106.7689653	102.2731446	114.2891102	103.6967854	114.6314064	114.9497074	112.3877747	123.2816708	113.5412064	122.8621845	AT1G67280	Probable lactoylglutathione lyase, chloroplastic [Source:UniProtKB/Swiss-Prot;Acc:Q8W593]
AT3G63270	9.240687731	8.721233731	9.174176645	11.25374898	8.875349469	8.646025733	9.808312235	8.941125703	9.766785479	8.567148614	9.065959079	8.395968645	8.912936226	9.385271277	9.56699781	9.766872043	8.456741479	7.941102286	8.259175336	8.483536211	8.295058486	8.016823491	7.997604256	8.453103983	ALP1	Protein ANTAGONIST OF LIKE HETEROCHROMATIN PROTEIN 1 [Source:UniProtKB/Swiss-Prot;Acc:Q94K49]
AT1G32970	0	0	0	0	0	0	0	0	0	0	0	0	0	0	0	0	0	0	0	0	0	0	0	0	SBT3.2	Subtilisin-like protease SBT3.2 [Source:UniProtKB/Swiss-Prot;Acc:Q9MAP4]
AT3G44716	2.942676964	1.678825167	3.601713794	5.571100152	3.669205717	3.416005512	2.629508947	3.257118771	3.026266277	2.806960454	3.880748558	3.293214813	3.380400697	1.742584605	2.237259676	4.208212625	2.211722523	2.976892125	1.80279788	2.258201329	2.355051872	2.558293147	2.0549472	3.23807401	AT3G44716	unknown protein; FUNCTIONS IN: molecular_function unknown; INVOLVED IN: biological_process unknown; LOCATED IN: endomembrane system; Has 13 Blast hits to 13 proteins in 6 species: Archae - 0; Bacteria - 0; Metazoa - 0; Fungi - 0; Plants - 13; Viruse /.../ Other Eukaryotes - 0 (source: NCBI BLink). [Source:TAIR;Acc:AT3G44716]
AT2G19530	3.735405654	2.329553159	2.781593829	3.634169019	3.162830536	3.425948148	2.361137626	2.307177194	2.449605499	2.806201816	2.369221369	2.119707497	3.995146784	4.600937141	3.800208848	4.547123476	2.794806127	4.076074799	3.031039204	3.652470118	2.643925179	3.253674759	3.78115909	2.467536654	AT2G19530	Transmembrane protein [Source:UniProtKB/TrEMBL;Acc:Q9ZUN9]
AT5G15420	0	0	0	0	0	0	0	0	0.040857432	0.037580793	0.043907433	0	0	0	0	0	0	0	0	0	0	0	0	0	AT5G15420	Uncharacterized protein T20K14_30 [Source:UniProtKB/TrEMBL;Acc:Q9LF40]
AT5G43090	0.177163782	0.061720696	0.119540593	0.053899249	0.017125403	0	0.053251439	0.024788066	0.075964187	0.041923257	0.01632698	0	0.197714669	0.015773521	0.112723653	0.034597216	0.033451243	0	0.014360332	0.015871663	0.048100913	0	0.015540046	0.05906826	APUM13	Putative pumilio homolog 13 [Source:UniProtKB/Swiss-Prot;Acc:Q9FMH4]
AT5G27570	0.06545455	0	0	0.016179719	0	0.125664012	0.015985257	0	0	0	0	0.080764621	0	0	0.058007818	0	0	0	0	0	0.014439149	0.014564874	0	0	CDC20-5	Transducin/WD40 repeat-like superfamily protein [Source:TAIR;Acc:AT5G27570]
AT2G02520	0	0.039473103	0	0	0	0	0.03405664	0	0	0	0.041767291	0	0	0	0	0	0	0	0	0	0	0	0	0	AT2G02520	Putative non-LTR retroelement reverse transcriptase [Source:UniProtKB/TrEMBL;Acc:O64724]
AT4G06980	15.00774217	10.63395042	12.42119419	32.93314739	14.47904226	14.00367191	12.20149759	11.53548932	15.97543435	14.49568312	15.77599832	12.5445267	14.24791357	18.04291055	12.69965912	16.96064286	12.00205757	14.24370203	10.10070652	10.03608942	11.19223174	9.307526908	9.053535549	11.75071466	AT4G06980	-
AT1G08337	0	0	0	0	0	0	0	0	0	0	0	0	0	0	0	0	0	0	0	0	0	0	0	0	AT1G08337	-
AT5G38865	11.80878411	23.56336473	18.82775575	15.9343877	17.59770373	15.93213907	21.30716534	17.63813813	21.77603849	26.38331777	16.4443792	16.49083508	11.25828597	13.21767694	18.81292388	16.0827628	16.23206883	18.78921523	16.63020048	19.09233817	16.00999405	17.9547663	12.35667308	16.73993011	AT5G38865	Uncharacterized protein (Fragment) [Source:UniProtKB/TrEMBL;Acc:A0A1P8BB09]
AT1G56045	185.3677704	113.3975264	96.06159857	262.4319616	122.9043016	108.0450922	145.8380352	159.0564355	123.6461022	127.7476248	165.1807875	138.0702852	212.4910582	134.081011	104.9118084	249.606523	124.0709428	109.2879481	119.7418352	122.2225015	126.7582874	119.2068593	128.3466851	140.7965189	RPL41G	60S ribosomal protein L41 [Source:UniProtKB/Swiss-Prot;Acc:P62120]
AT1G31230	18.72215349	19.24036331	25.05198066	16.02441997	23.81599095	22.6615083	22.42116823	21.31236967	20.90504422	21.5797767	18.48278116	19.15497328	19.57066592	24.42672264	25.27950797	19.08347908	24.82647569	25.80310099	25.38165652	29.01220556	24.12891423	22.14618827	22.42358886	20.41567991	AKHSDH1	Bifunctional aspartokinase/homoserine dehydrogenase 1, chloroplastic [Source:UniProtKB/Swiss-Prot;Acc:Q9SA18]
AT1G33945	0.062634827	0	0	0	0	0	0	0	0	0	0	0	0	0	0	0	0	0	0	0	0	0	0	0	AT1G33945	-
AT1G12580	23.46718184	24.93941845	21.73619013	19.81787085	16.84375315	16.70146111	17.88685503	17.65869639	17.98044406	16.21733296	16.60875153	15.03200138	21.37621642	18.30519344	15.75219039	13.79856626	15.89963239	14.35375736	16.52218423	15.29452968	13.44866649	15.63779915	15.02258547	14.6825646	PEPKR1	PEPKR1 [Source:UniProtKB/TrEMBL;Acc:A0A178WE53]
AT4G35725	6.729617673	0.17617469	0.511822487	1.846191126	0.782120166	0.298727608	0.03800004	1.415094176	0.043366222	0.039888385	0.37282803	0	0	0	0	0	0	0	0	0	0.102973928	0	0	0.042150903	AT4G35725	Transmembrane protein [Source:UniProtKB/TrEMBL;Acc:Q8L9S9]
AT5G22450	28.80053762	34.32877623	33.77048847	20.90767283	24.01791861	22.76190024	22.26002348	21.47523901	22.5338358	22.27260563	22.14223889	21.28229627	25.39592897	29.61871225	27.90904962	19.34913102	23.18997505	24.83431757	27.47109856	25.46553437	21.91521684	23.07516546	23.36716463	21.74502573	AT5G22450	unknown protein; LOCATED IN: chloroplast; EXPRESSED IN: 22 plant structures; EXPRESSED DURING: 13 growth stages; BEST Arabidopsis thaliana protein match is: unknown protein (TAIR:AT2G19390.1); Has 30201 Blast hits to 17322 proteins in 780 species: A /.../- 12; Bacteria - 1396; Metazoa - 17338; Fungi - 3422; Plants - 5037; Viruses - 0; Other Eukaryotes - 2996 (source: NCBI BLink). [Source:TAIR;Acc…
AT3G63255	3.532604241	2.170083994	1.483417715	4.384703925	2.739077615	2.453110608	1.798883254	1.401303004	1.382573951	1.888275601	2.341233649	1.29839395	4.829120957	3.47979915	2.753241109	3.3392177	3.320857949	3.120920496	2.376026494	2.582319637	2.586565446	1.873190914	1.371316836	1.913936772	AT3G63255	-
AT1G30800	3.10832646	1.237114536	3.408163754	1.061716753	1.84648803	1.060901784	2.281939536	1.798924946	1.575111283	2.569191587	1.151031313	1.324948068	3.631072257	1.548096712	2.448616603	2.439059609	1.918984397	2.436052884	4.80386665	3.225157066	3.058596877	3.286439455	3.974066286	2.469964138	AT1G30800	At1g30800 [Source:UniProtKB/TrEMBL;Acc:Q9SY22]
AT2G19130	1.246534294	1.623085158	2.545624489	0.84736021	1.507697386	0.837612898	2.907283461	2.593262009	3.222296175	1.669677918	2.716136043	2.643615329	0.702397192	1.154227125	1.850400466	0.632912661	1.109156702	1.460356433	2.03595805	1.832848091	1.746142574	1.234329572	1.554687097	1.570217411	AT2G19130	G-type lectin S-receptor-like serine/threonine-protein kinase At2g19130 [Source:UniProtKB/Swiss-Prot;Acc:O64477]
AT5G45010	46.9247824	41.98438393	39.64575888	49.2986722	39.6386555	40.85745629	47.52722197	48.87398501	45.03191046	44.21097522	47.23118387	45.60809179	47.27873508	49.35502748	45.46587127	56.16952108	43.06965315	50.13933165	44.38461445	47.54003601	48.15047687	46.31606617	51.7545877	52.59056173	DSS1(V)	DSS1(V) [Source:UniProtKB/TrEMBL;Acc:Q2PDG4]
AT4G16180	31.31531646	31.54147823	32.74029238	33.735178	35.69413828	31.90463488	31.66943429	32.14866431	33.92021807	30.92948919	32.45020447	33.54191179	28.99994532	31.01102726	31.11706293	28.31841538	32.21155	31.49635321	31.96889568	31.23810451	31.51092923	32.98507658	32.11135459	30.715196	AT4G16180	unknown protein; FUNCTIONS IN: molecular_function unknown; INVOLVED IN: biological_process unknown; LOCATED IN: plasma membrane; Has 25 Blast hits to 25 proteins in 9 species: Archae - 0; Bacteria - 0; Metazoa - 0; Fungi - 0; Plants - 19; Viruses - /.../er Eukaryotes - 6 (source: NCBI BLink). [Source:TAIR;Acc:AT4G16180]
AT2G03870	55.26485856	48.35716639	49.06250191	54.90785111	48.7183417	49.06510976	52.0949646	50.80752852	46.04983327	51.12261275	53.60806658	45.36487337	52.80619368	47.57799933	51.37448394	58.74810417	46.14664429	52.72865009	41.83750868	45.38504543	48.32330719	45.41520743	44.36062815	52.68355051	LSM7	LSM7 [Source:UniProtKB/TrEMBL;Acc:A0A178VPR3]
AT4G19540	6.319632798	6.222711059	6.381416477	8.438285264	7.653000573	6.515791269	6.62200455	6.58251481	5.750646238	6.078727576	7.393268397	7.197986991	7.990268355	6.126735287	6.398464834	7.62184526	6.711995931	5.73517337	5.791263115	6.10194896	5.910026174	5.973505436	5.789679636	6.218670089	INDL	ATP binding protein-like [Source:UniProtKB/TrEMBL;Acc:O49472]
AT5G24990	3.442465222	3.099748435	2.585704677	4.006804626	3.576550423	3.035664105	2.542007572	2.120046348	2.447699826	2.584942922	2.159542557	2.575359637	3.918495153	3.796192868	2.578381309	4.702274779	3.143752292	4.437746189	2.627765243	2.130887231	2.427692178	2.883106126	2.673638245	3.627399544	AT5G24990	Enhanced disease resistance-like protein (DUF1336) [Source:UniProtKB/TrEMBL;Acc:Q94AK1]
AT5G66830	0.540045585	0.314466304	0.372202156	0.381411267	0.698030002	0.355479616	0.557704137	0.182426024	0.206419594	0.332264421	0.369714644	0.456935539	0.207866735	0.267886417	0.802232913	0.313373249	0.549175361	0.402719436	0.032518108	0.287523411	0.258688852	0.425746369	0.052784247	0.300952169	AT5G66830	Putative F-box protein At5g66830 [Source:UniProtKB/Swiss-Prot;Acc:Q9FKZ7]
AT4G02780	0.638243033	0.422325307	0.19085717	0.229479832	0.333314762	0.275834464	0.331985397	0.309072438	0.351144809	0.399480316	0.357496784	0.245464063	0.068717066	0.124719904	0.352600791	0.315643008	0.213631516	0.285174631	0.244560484	0.125495908	0.10971054	0.05902177	0.274103167	0.251487258	GA1	Ent-copalyl diphosphate synthase, chloroplastic [Source:UniProtKB/Swiss-Prot;Acc:Q38802]
AT5G51060	2.224688503	4.030216979	3.68849878	0.866542278	2.211082721	1.699813674	2.601310133	1.477588074	2.780765025	3.00709187	1.849545562	2.345771461	2.738549552	1.864877159	4.715876257	2.270526865	2.837919425	2.479330924	3.331662568	2.944268361	3.331233184	3.774268559	3.605361447	3.177657779	RBOHC	RHD2 [Source:UniProtKB/TrEMBL;Acc:A0A178UIV0]
AT4G27110	3.398382012	1.186494514	2.169141678	1.491264144	1.415304132	1.880242229	2.085638243	1.932784879	1.790580569	2.952515736	2.334909645	2.006005544	1.319366157	0.521431918	1.099389919	2.519443407	1.74285555	1.417490266	2.745094214	2.69181729	1.685151958	3.234026054	1.987849134	1.857134536	COBL11	COBRA-like protein 11 [Source:UniProtKB/Swiss-Prot;Acc:Q9T045]
AT1G78915	19.25132192	16.28425509	17.52732647	20.01261825	18.39336568	19.92291115	19.68427752	19.37483841	19.44096	17.48243248	17.46403328	18.87402344	18.70784407	18.69275215	17.6320249	18.40824336	20.3910526	17.09818586	18.97556835	18.25071852	18.77186877	18.09523216	18.51856831	18.76626561	AT1G78915	Tetratricopeptide repeat (TPR)-like superfamily protein [Source:UniProtKB/TrEMBL;Acc:F4IBX5]
AT1G48210	23.02597556	27.84433075	30.28372981	24.38514835	31.22657023	31.13176298	33.8773262	33.00612056	34.46551619	32.87606192	29.19659151	31.714536	23.37697908	27.44927754	29.45968455	25.21215398	24.5874393	29.72994646	31.73943035	27.59284083	28.99174761	28.59917046	28.68235305	28.64883788	AT1G48210	Protein kinase superfamily protein [Source:UniProtKB/TrEMBL;Acc:F4HWU0]
AT4G36110	4.198665657	7.771833979	11.3281562	4.431349712	7.025040773	10.89879075	6.728432631	3.56106944	10.04527779	5.490593817	8.619169295	10.44881544	5.597653848	3.030479339	6.104088601	1.71663532	0.492142512	3.246136759	29.15561447	28.37804452	20.41841537	19.29450695	20.11933331	12.93315264	AT4G36110	SAUR9 [Source:UniProtKB/TrEMBL;Acc:A0A178V0P2]
AT5G57630	11.92739891	11.64347636	9.445183932	9.651388525	11.30534473	8.823623787	11.51466732	9.676926339	12.3593732	12.64874456	12.488132	11.8712969	10.32656575	9.321461975	6.730740431	5.585833133	8.476564137	8.148472306	14.85107594	10.18086937	10.49091277	14.40457669	14.71973659	16.27969623	CIPK21	CBL-interacting serine/threonine-protein kinase 21 [Source:UniProtKB/Swiss-Prot;Acc:Q94CG0]
AT5G04855	0	0	0	0	0	0	0	0	0	0	0	0	0	0	0	0	0	0	0	0.095288548	0	0	0	0.265970643	AT5G04855	-
AT1G22490	4.597494938	4.974854177	5.487650545	6.559793274	4.314747569	4.338802883	4.292209253	2.858044537	4.103571416	3.759558845	4.636498194	4.613692224	5.382470511	5.068713345	4.246357493	6.660698022	3.964038114	5.298953219	2.75955833	2.439987059	2.259480415	2.913691576	2.953077716	2.806188079	AT1G22490	basic helix-loop-helix (bHLH) DNA-binding superfamily protein [Source:TAIR;Acc:AT1G22490]
ENSRNA049495721	0	0	0	0	0	0	0	0	0	0	0	0	0	0	0	0	0	0	0	0	0	0	0	0	5S_rRNA	5S ribosomal RNA
AT5G05930	21.22493076	23.05617788	18.67455944	22.70447402	17.10761224	18.1596977	19.33128982	19.18557006	18.33093564	19.90905786	19.04556015	20.5901398	23.26002044	20.61059794	17.86839904	20.56177057	19.73969967	18.97905445	19.50552579	17.34368824	19.02016485	18.96848442	21.38630332	21.62963767	ATGC1	At5g05930 [Source:UniProtKB/TrEMBL;Acc:Q8L870]
AT2G37960	1.057621742	0.295848911	0.518428501	0.947312576	1.375952144	0.844047982	0.972391598	1.131598878	0.957123177	1.148302004	1.103106504	0.9825909	1.147574044	1.080114425	0.676323845	1.421456308	1.038415177	0.797118222	0.786675439	0.898450154	1.591993107	0.919213555	0.553345966	0.633682769	AT2G37960	Myosin-M heavy protein [Source:UniProtKB/TrEMBL;Acc:Q5S4W1]
AT1G16310	5.190245494	4.199819847	4.674134193	6.979397634	6.696171599	6.554479029	6.800868598	5.802813619	6.310840996	5.904078619	5.886528712	6.233483527	4.016002085	3.235974272	6.149359748	4.48583927	6.081214593	4.088589531	5.469162108	4.932520656	5.337031987	5.013926055	4.198159804	4.784206441	MTP10	Metal tolerance protein 10 [Source:UniProtKB/Swiss-Prot;Acc:Q0WU02]
AT5G56100	6.820550001	3.148202049	2.736028565	4.441098831	2.80720783	5.383820708	3.876981582	3.241976208	4.397976315	3.046138757	3.929079968	6.304596253	4.753068521	2.365554781	2.583513595	2.171948674	3.325010505	1.74802131	3.931606541	4.040928907	4.844078994	4.103610321	4.986272631	8.266185154	AT5G56100	Glycine-rich protein / oleosin [Source:UniProtKB/TrEMBL;Acc:Q9FKT7]
AT3G11340	9.330489324	35.78535653	15.02258168	7.52749749	17.65195484	16.9946654	10.07879676	6.609021486	4.400794156	6.715774576	5.758091872	5.550875373	5.697831463	18.88419615	8.693013555	3.861102591	7.801989967	8.712548241	5.267087633	1.701644154	1.843411879	2.498296842	5.07134566	4.263576035	UGT76B1	UDP-glycosyltransferase 76B1 [Source:UniProtKB/Swiss-Prot;Acc:Q9C768]
AT4G21210	41.57950354	47.07805747	40.79398717	42.76201082	49.00115403	51.35178205	59.25301167	54.91740652	51.85071278	48.12405245	46.91472043	47.94783371	46.74900643	55.97256932	52.02737553	49.42042195	54.60966406	55.32054502	59.8441873	61.9756713	61.12253116	55.05843295	61.86353074	60.36638022	RP1	Pyruvate, phosphate dikinase regulatory protein 1, chloroplastic [Source:UniProtKB/Swiss-Prot;Acc:O49562]
AT2G39260	15.57561787	17.32565566	19.57745773	13.79368035	16.76904231	17.38856261	16.22143947	16.92131209	16.56287555	17.94601038	15.12618513	16.65101177	14.67343743	18.31955582	18.67096814	15.55886051	16.65404995	18.68195217	18.44725359	17.62773589	16.6780898	18.89041962	18.78843386	15.63957567	UPF2	Regulator of nonsense transcripts UPF2 [Source:UniProtKB/Swiss-Prot;Acc:F4IUX6]
AT5G14570	4.788476631	8.787367439	5.592802054	4.048474673	3.691815259	3.819412447	6.440382382	6.24833837	7.375650985	7.851582342	7.316531302	5.794345456	7.539229132	5.328158818	6.16394843	4.727510087	5.351666621	5.2554915	5.850206079	6.048312557	5.337777375	4.828327911	5.592211456	5.915638488	NRT2.7	NRT2.7 [Source:UniProtKB/TrEMBL;Acc:A0A178UKX9]
AT1G08987	0	0	0	0	0	0	0	0	0	0	0	0	0	0	0	0	0	0	0	0	0	0	0	0	AT1G08987	-
AT5G57840	4.888585296	4.163123004	4.764578675	5.301856191	5.250571152	5.846954932	5.714327637	6.18125936	7.887640182	5.81262973	6.907974139	8.163022802	5.44122515	5.110135325	5.414488082	5.150457642	4.854506543	5.964867699	4.857770248	5.141930434	5.481162475	6.223098585	5.415657077	5.553752163	AT5G57840	AT5g57840/MTI20_9 [Source:UniProtKB/TrEMBL;Acc:Q9FJN0]
AT1G60230	12.63056129	12.54460625	11.92041285	16.18588395	14.96702473	12.42583699	11.18853148	12.35599954	11.39440027	12.22737221	13.45621593	12.76526201	13.79210217	12.85580389	12.78098336	12.23535608	14.02272544	13.01279316	11.22243369	13.06482765	11.31619794	11.36542333	12.0811964	13.19104747	AT1G60230	Radical SAM superfamily protein [Source:UniProtKB/TrEMBL;Acc:Q93XX3]
AT3G19660	0.98075383	2.373316016	0.506051721	0.45634386	0.700804767	0.344586052	0.413287513	0.367274009	0.300140893	0.177473909	0.78332689	0.616942237	1.673972768	1.068385862	1.363410112	0.650935759	0.448429431	0.570357791	0.648444351	0.447930553	0.526033336	0.616196491	0.504357368	0.104189136	AT3G19660	At3g19660 [Source:UniProtKB/TrEMBL;Acc:Q9LJN0]
AT4G20115	0	0	0	0	0	0	0	0	0	0	0	0	0	0	0	0	0	0	0	0	0	0	0	0	AT4G20115	pre-tRNA [Source:TAIR;Acc:AT4G20115]
AT1G07893	1.479209145	1.273563036	1.368476037	1.020761511	1.916914566	1.617156402	1.821308384	1.793698247	1.08219668	1.422011238	1.624483496	1.920264456	2.171583456	1.854764383	1.183469664	1.695079239	1.475039406	1.663478819	1.574936255	1.579180876	2.148212175	0.960026615	2.371989792	1.903381297	AT1G07893	-
AT2G39470	59.13455835	45.38667896	52.04831281	99.59541773	64.73007576	79.3497047	72.51306172	78.19684942	77.95537656	63.28105675	68.25507845	68.43797046	95.57638425	94.56311334	78.80709697	96.92175328	95.33788741	91.32854409	85.46945748	94.8716249	96.97709168	87.10799129	90.47313487	112.2003055	PNSL1	Photosynthetic NDH subunit of lumenal location 1, chloroplastic [Source:UniProtKB/Swiss-Prot;Acc:O80634]
AT2G19710	4.688179641	5.002648338	5.133017423	3.828445472	4.484193293	4.265070466	6.009717323	4.717662232	5.632595391	6.266857314	4.994387056	5.426856714	5.298682676	6.573983197	5.523801938	4.829232395	4.313281805	5.185754809	6.240894659	5.34218848	4.928463145	5.241560065	4.707513338	5.101964808	AT2G19710	Regulator of Vps4 activity in the MVB pathway protein [Source:UniProtKB/TrEMBL;Acc:F4ITF9]
AT5G63110	15.84446067	16.36397281	16.29031576	18.20687145	16.80152722	16.85391033	16.17529604	18.31518282	17.27925244	18.25984999	17.24379645	15.80775727	16.13586117	16.13607508	16.55785023	17.5049599	18.02979811	16.05953739	14.60266283	15.50223001	17.8541544	15.07683245	17.07731791	16.08608716	HDA6	Histone deacetylase [Source:UniProtKB/TrEMBL;Acc:B1PXB9]
AT1G76730	32.56434762	29.79114001	26.79134806	38.92155518	31.16944391	28.8521081	35.37803732	35.20825065	37.0286821	32.57365329	32.95706582	35.29312983	37.62144856	34.32067905	30.35729568	38.27697546	35.53963728	33.68781029	36.49497494	34.6202986	36.0127286	38.49719528	36.40846198	37.25634027	COG0212	COG0212 [Source:UniProtKB/TrEMBL;Acc:A0A178WEK7]
AT3G19540	21.46401139	26.15952805	24.18945521	22.68433583	19.8603613	20.74656414	19.12807498	20.81884614	19.52668094	19.29996796	22.91296377	18.83899323	23.32350189	20.17925993	19.2972232	19.63712681	18.09202063	18.41343092	16.57902322	16.73201628	16.75089583	18.32058306	16.71722887	18.02499649	AT3G19540	AT3g19540/T31J18_4 [Source:UniProtKB/TrEMBL;Acc:Q9LH41]
AT2G03855	0	0	0	0	0	0	0	0	0	0	0	0	0	0	0	0	0	0	0	0	0	0	0	0	AT2G03855	-
AT5G07585	0	0	0	0	0	0	0	0	0	0	0	0	0	0	0	0	0	0	0	0	0	0	0	0	AT5G07585	-
AT5G48040	3.985453217	2.498382627	4.604382913	5.987879319	4.067684916	4.553598823	3.912288213	3.677631862	3.803717661	4.007025266	4.36716306	4.162024697	3.706985979	3.679075241	3.468855629	4.86971862	3.471662656	3.159817169	2.448074645	2.728360511	3.105018312	3.132054515	3.11473337	3.676053995	AT5G48040	Emb [Source:UniProtKB/TrEMBL;Acc:Q9FI34]
AT1G20420	0	0	0	0	0	0	0	0	0	0	0	0	0	0	0	0	0	0	0	0	0	0	0	0	AT1G20420	pre-tRNA [Source:TAIR;Acc:AT1G20420]
AT3G56130	76.0969269	64.91752963	68.92730299	97.05975791	81.02477533	73.75453321	82.51933157	81.68524223	79.47009058	83.80916878	73.19694825	78.28135853	70.967568	79.1233074	70.77292401	77.32097499	79.05854304	66.77398028	81.69467743	83.9076525	83.33957233	79.37536226	77.13598335	83.26598258	AT3G56130	AT3g56130/F18O21_90 [Source:UniProtKB/TrEMBL;Acc:Q93W03]
AT5G54990	0.061166148	0	0	0	0	0.039143618	0.119503574	0	0	0	0	0	0	0	0	0	0	0.217695735	0	0.035618202	0.026986271	0	0.034874006	0	AT5G54990	RING/U-box superfamily protein [Source:UniProtKB/TrEMBL;Acc:Q9FFT1]
AT3G22640	0.927674568	6.627573472	1.30368456	2.958447846	1.707575259	2.1907278	0.944514844	0.712967307	1.092460801	0.978052868	0.610486676	1.402613045	5.267034572	0.86200387	0.988104095	0.751855735	1.763927199	0.139507432	1.542013659	1.35431024	1.187507231	2.767841024	1.355811743	1.217582364	PAP85	Vicilin-like seed storage protein At3g22640 [Source:UniProtKB/Swiss-Prot;Acc:Q9LUJ7]
AT3G49290	14.76300081	9.652040441	11.80759164	21.28158334	13.99359095	12.30183486	10.23025904	10.69224802	10.05428323	10.13078662	12.5126403	10.9714702	13.33880929	11.82710857	10.4567307	15.15628919	10.44506005	12.8929179	9.652071981	10.47064041	10.66052174	9.044870197	10.62203166	11.43950291	ABIL2	At3g49290 [Source:UniProtKB/TrEMBL;Acc:Q147L2]
AT1G74970	175.6747085	174.7003897	158.4278463	245.3785518	184.5395727	185.7981418	157.0884916	189.3207878	169.6453983	150.9109391	164.7823961	158.079754	189.6807503	163.67673	164.66015	181.3498284	208.223789	166.3308129	141.147744	150.8703487	158.2719414	140.7273904	146.0430945	167.0421046	RPS9	30S ribosomal protein S9, chloroplastic [Source:UniProtKB/Swiss-Prot;Acc:Q9XJ27]
AT1G29580	0	0	0	0	0	0	0	0	0	0.084208814	0	0.101329687	0	0	0	0	0	0	0	0	0	0	0	0	AT1G29580	Mediator of RNA polymerase II transcription subunit [Source:UniProtKB/TrEMBL;Acc:Q9C7P3]
AT5G46420	38.390449	38.72980005	37.21692875	45.597989	42.64327168	40.56569993	38.92689099	44.54747481	40.96223168	36.62144959	37.93165124	41.22145852	38.68238612	43.12843935	41.03270182	41.38085309	47.89496001	40.39541681	29.17060908	35.29106221	35.11097281	31.67781645	31.45429338	36.08364703	AT5G46420	16S rRNA processing protein RimM family [Source:UniProtKB/TrEMBL;Acc:Q9FHG3]
AT2G21660	2593.049459	1939.02471	2298.253572	3978.860227	2752.295905	2381.11027	2769.794861	2974.919831	3108.75631	3064.467552	3502.469838	3195.729419	2936.989882	2535.818866	1937.229178	2482.788191	2296.26778	2220.6193	2407.956635	2216.371838	2436.84157	2538.600475	2527.042886	2814.690757	RBG7	Glycine-rich RNA-binding protein 7 [Source:UniProtKB/Swiss-Prot;Acc:Q03250]
AT4G04780	22.22893339	17.02296311	15.03681272	26.23042145	18.4340965	19.06328902	17.40488528	16.45921325	13.72219382	15.4745702	18.34902213	17.61518353	21.31731427	16.23079321	15.00949219	23.82858012	17.72784435	14.90277679	13.17756139	15.08807798	17.38288653	13.8823186	17.78507992	17.29629455	MED21	Mediator of RNA polymerase II transcription subunit 21 [Source:UniProtKB/Swiss-Prot;Acc:C0LU16]
AT1G04027	0	0	0	0	0	0	0	0	0	0	0	0	0	0	0	0	0	0	0	0	0	0	0	0	AT1G04027	-
AT5G62840	10.80569692	9.612949636	9.565627537	14.40754507	12.78525153	11.13611145	11.62969581	14.71966632	13.29805977	12.01574496	13.81439937	12.23652164	9.86471362	12.53397592	10.30872756	14.88390706	16.39070315	12.01479143	10.37590051	12.69368092	12.1352819	11.34577567	13.22857855	14.42067765	AT5G62840	Phosphoglycerate mutase family protein [Source:UniProtKB/TrEMBL;Acc:Q9FM11]
AT5G62820	5.017327654	3.779936062	4.316414181	5.972203345	6.280700615	5.063289954	4.448881978	3.685525955	3.463636353	3.660774796	4.878157879	3.40499495	3.719557917	5.33819058	6.225112235	6.221747662	7.318267246	7.44046382	3.395849876	3.618393922	3.592884921	3.589816792	2.926654484	2.885631019	AT5G62820	CASP-like protein [Source:UniProtKB/TrEMBL;Acc:A0A178U8F8]
AT1G23640	1.537752509	0.470569696	1.549378286	1.130078331	2.950817707	3.005474102	2.395391468	1.209527543	2.223992178	1.726004456	1.941885454	1.076924691	0.624499347	0.216468293	4.469012158	0.791326192	5.381308004	3.476092864	1.5765949	1.500504382	1.631948569	2.016081599	1.658721454	2.837186377	AT1G23640	F5O8.19 protein [Source:UniProtKB/TrEMBL;Acc:Q9ZUD1]
AT1G42615	0	0	0	0	0	0	0	0	0	0	0	0	0	0	0	0	0	0	0	0	0	0	0	0	AT1G42615	TATA box-binding protein associated factor RNA polymerase I subunit B (Fragment) [Source:UniProtKB/TrEMBL;Acc:A0A1P8AW93]
AT2G30960	6.302326001	7.76283952	6.617102087	7.024590268	8.37570869	8.506403708	8.040887036	9.604906014	10.17705493	7.422125667	9.449552827	8.530545705	6.471633924	4.774608135	5.393494606	6.674600524	7.031675962	7.204960052	7.204483436	5.627277074	6.302607515	7.921359512	6.903461126	7.884506146	AT2G30960	At3g04090 [Source:UniProtKB/TrEMBL;Acc:O80861]
ENSRNA049757994	0	0	0	0	0	0	0	0	0	0	0	0	0	0	0	0	0	0	0	0	0	0	0	0	ath-MIR841b	-
AT5G33406	0	0	0	0	0	0	0	0	0	0	0	0	0	0	0	0	0	0	0	0	0	0	0	0	AT5G33406	HAT dimerization domain-containing protein / transposase-like protein [Source:UniProtKB/TrEMBL;Acc:F4KHA1]
AT4G25860	1.601832115	0.133638215	0.924394225	2.200687902	1.673900716	1.143797341	0.64238851	1.932168512	1.898550103	0.743470971	1.050439432	1.269125428	0.471776627	0.565963531	0.737191873	0.784773597	0.434573616	0.820152817	0.71069994	0.471297881	1.026606993	1.455767464	0.73063031	0.913536684	ORP4A	Oxysterol-binding protein-related protein 4A [Source:UniProtKB/Swiss-Prot;Acc:Q9SVZ9]
AT3G57950	3.488981263	3.578234502	4.657176103	1.74988184	4.511459965	5.468724902	4.71729118	2.552252239	3.60775318	7.155348679	3.119830911	4.585832679	1.938788952	3.014073465	2.927730182	2.995269392	3.320121664	2.339546526	5.354864727	4.298958575	3.904085641	6.818503416	9.167847231	5.643510886	AT3G57950	At3g57950 [Source:UniProtKB/TrEMBL;Acc:Q9M2Q3]
AT3G49230	0.047327062	0	0.025946177	0	0	0	0	0	0	0	0	0	0.416876813	0.21911222	0	0.140173493	0.029042248	0	0	0.027559441	0	0	0.107934489	0	AT3G49230	Transmembrane protein [Source:UniProtKB/TrEMBL;Acc:Q5XVA6]
AT2G03450	2.344609421	1.83080352	2.138620166	2.677986901	2.705025335	2.185994412	2.073201823	2.058787881	2.140638931	2.642560081	2.530481043	1.820609045	2.37732	2.748827211	1.767378875	2.257744276	2.058928565	2.409883849	2.140481479	2.142124767	2.140205614	2.014918212	1.982127855	2.080648501	PAP9	Probable inactive purple acid phosphatase 9 [Source:UniProtKB/Swiss-Prot;Acc:Q9ZQ81]
AT3G03970	4.145079398	3.790259196	3.713667598	3.154183108	2.622985148	3.238647664	3.616415894	4.369700223	3.545361939	4.381700169	4.28185212	4.118430821	3.009899812	3.088283115	3.816014578	3.082767588	3.371363893	3.258910954	3.444464696	3.33683399	3.136315152	2.453780283	2.604710375	2.933905003	SINE2	Protein SINE2 [Source:UniProtKB/Swiss-Prot;Acc:Q9SQR5]
AT1G04153	0	0	0	0	0	0	0	0	0	0	0	0	0	0	0	0	0	0	0	0	0	0	0	0	AT1G04153	-
AT5G38070	1.274037841	1.94866611	2.132163735	3.889656708	3.314352467	2.603326781	3.973915483	2.581619643	3.139679482	2.131535595	2.008366722	2.45458908	2.223606684	2.483566329	3.407082154	3.499189822	4.581151066	3.500248966	2.049083333	2.394893212	2.366739475	1.810405029	2.803631005	2.809493665	AT5G38070	At5g38070 [Source:UniProtKB/TrEMBL;Acc:Q9LS14]
AT4G25515	5.973137103	5.297362799	5.282037942	5.430596605	5.542396057	4.485274191	5.256936322	5.566843583	4.308772308	4.674326598	5.051368937	4.495184343	5.844926661	5.361727641	4.414044975	5.868397601	5.095267349	5.791904878	4.462398383	5.072028979	4.55266716	4.526468871	4.449417037	5.240035753	SLK3	Probable transcriptional regulator SLK3 [Source:UniProtKB/Swiss-Prot;Acc:F4JT98]
AT1G13420	0.176739142	0.127343661	0.42280988	0.190639301	0.605718063	0.267339562	0.753392099	0.452983951	0.197033486	0.461317849	0.500481106	0.753364191	0.832509749	0.576499334	2.202335455	1.033336933	1.814172398	1.029322226	0.541779954	0.692361062	0.255196256	0.886663091	0.98936038	0.40043358	SOT8	Cytosolic sulfotransferase 8 [Source:UniProtKB/Swiss-Prot;Acc:Q9FX56]
AT5G08280	91.76783658	110.183436	109.4686433	128.9791483	133.6679304	141.7401589	119.9277102	137.2649964	117.0191171	110.4298904	117.7352571	109.0364167	97.76876937	120.1327587	128.2422334	117.9582064	148.2034201	118.8283491	108.5591996	123.0334639	124.8685793	118.8688745	112.8608153	121.6070231	HEMC	Porphobilinogen deaminase, chloroplastic [Source:UniProtKB/Swiss-Prot;Acc:Q43316]
AT3G25655	0.584397502	0.311378521	0.150769415	0.271919623	0.043198498	0.04399864	0.201488585	0.156318543	0	0	0.041184492	0.042417078	0.178118365	0.039788401	0.040620461	0	0.042190056	0	0.217341958	0	0.06066681	0	0	0.223497812	IDL1	Protein IDA-LIKE 1 [Source:UniProtKB/Swiss-Prot;Acc:Q29PV4]
AT5G01325	0	0	0	0	0	0	0	0	0	0	0	0	0	0	0	0	0	0	0	0	0	0	0	0	AT5G01325	-
AT1G27490	0.044793391	0	0	0.044289939	0	0	0	0	0	0	0	0	0	0	0	0	0	0.053141215	0	0	0	0	0	0	AT1G27490	F-box and associated interaction domains-containing protein [Source:TAIR;Acc:AT1G27490]
AT1G21190	50.31977608	39.43560317	36.6361825	58.67586433	37.73118769	40.83440435	38.05545682	43.85907513	41.19791066	40.92548343	45.30637295	43.318441	54.57101404	51.68347522	40.68308468	58.97385312	47.35745865	44.0972443	39.88149471	37.19257589	40.7333395	37.30539614	41.22640275	45.38247239	LSM3A	Sm-like protein LSM3A [Source:UniProtKB/Swiss-Prot;Acc:Q9LMN4]
AT1G07500	0.833561231	1.038172278	0.456984363	0.329676987	0.837985892	0.426753725	0	0.606468933	0.185855236	0.085475112	0	0	0.518284265	0	0	0.2116153	0.613817729	0.395562426	0	0	0.073552806	0.148386498	0	0	SMR5	Cyclin-dependent protein kinase inhibitor SMR5 [Source:UniProtKB/Swiss-Prot;Acc:Q9LNX4]
AT2G28420	1.521475948	1.911753378	0.976531606	1.449337281	1.492246007	2.517311304	1.667549876	1.468086197	1.427274896	1.407943177	1.667196475	1.991827897	2.51884707	3.285789427	2.937930113	3.12458697	3.051453155	2.3993592	2.267995164	2.139327566	1.19518693	1.767103144	1.607998089	1.809490654	AT2G28420	Expressed protein [Source:UniProtKB/TrEMBL;Acc:Q9SKM8]
ATCG00430	1.046500472	1.036780253	0.21514662	0.291020172	0.410959158	0.66971381	0.766726473	0.862518685	0.874999872	0.637155183	0.822778673	0.766698071	1.253921763	1.892589877	0.966083984	1.189997936	1.163960167	0.659562423	1.343961889	0.799833516	1.18313702	1.077005838	0.447498304	1.0276614	NDHK	NAD(P)H-quinone oxidoreductase subunit K, chloroplastic [Source:UniProtKB/TrEMBL;Acc:A0A1B1W4U5]
AT2G33030	0	0	0	0	0.042409484	0.172780047	0	0	0	0	0	0	0	0	0	0	0.165677845	0	0	0	0	0	0	0	AtRLP25	RLP25 [Source:UniProtKB/TrEMBL;Acc:A0A178VT33]
AT1G68526	0.153977283	0.058113179	0.056276778	0	0.064497757	0	0.401111534	0	0.343315922	0.473674577	0	0.379986325	0.053188123	0	0	0	0.062992097	0.060890975	0.054083936	0	0.181157836	0.182735225	0.234107909	0	AT1G68526	unknown protein; FUNCTIONS IN: molecular_function unknown; INVOLVED IN: biological_process unknown; LOCATED IN: cellular_component unknown; Has 0 Blast hits to 0 proteins in 0 species (source: NCBI BLink). [Source:TAIR;Acc:AT1G68526]
AT1G11755	14.31263874	12.82104392	16.62966749	19.23390096	15.99838793	16.76028075	16.73167243	16.36795628	15.9032163	15.763025	18.22722203	15.396764	18.63420466	15.9435983	17.65990498	18.88367192	20.28327557	16.94245784	14.14854293	16.24540599	15.00172953	14.7945149	14.4271921	16.58857512	LEW1	Undecaprenyl pyrophosphate synthetase family protein [Source:UniProtKB/TrEMBL;Acc:Q8H0V2]
AT2G09555	0	0.07493998	0.14514369	0	0	0	0	0	0	0	0	0	0	0	0	0	0	0.078522093	0.069744061	0	0	0.235646618	0	0	AT2G09555	-
AT5G07770	7.418052108	5.328912342	8.972870345	10.42635252	9.403645027	9.108833366	27.00542695	27.17807113	25.71730023	23.42105949	26.26157928	24.30461189	7.366564781	6.427660585	6.927705585	6.938878379	5.326591379	5.602953642	18.19031668	18.42617354	19.03334841	15.35781185	14.76349986	12.2203564	AT5G07770	Actin-binding FH2 protein [Source:TAIR;Acc:AT5G07770]
AT1G28590	0.05960411	0	0.212399453	0	0	0	0	0	0	0	0	0	0	0	0	0	0	0	0	0.017354299	0	0	0	0	AT1G28590	GDSL esterase/lipase At1g28590 [Source:UniProtKB/Swiss-Prot;Acc:Q8RXT9]
AT4G38030	0.103756335	0.117477273	0.022752988	0.061554103	0	0	0	0.141542527	0.034701095	0.021278783	0.012430509	0.051210136	0.010752115	0.048036535	0.134862973	0.0878017	0.127340131	0.012309266	0	0.072503125	0	0	0.130145155	0.056214354	AT4G38030	Rhamnogalacturonate lyase family protein [Source:UniProtKB/TrEMBL;Acc:F4JSW8]
AT5G17370	6.135504929	6.605734732	5.120595877	4.861361054	5.231847682	6.748586934	3.746020011	4.633362711	4.107067808	4.423693391	3.921430095	4.376766511	6.060095054	6.467396937	5.259459071	6.408932962	5.563536725	6.742763464	5.252990014	5.311380106	4.217542413	3.973898576	3.904208486	4.348129916	AT5G17370	Transducin/WD40 repeat-like superfamily protein [Source:TAIR;Acc:AT5G17370]
AT3G60080	9.243089334	11.05522709	8.46511227	9.90520465	10.2052547	10.06945981	9.290323054	9.074291405	9.708808825	10.1765844	9.633449577	9.493248706	9.536950837	8.425673317	8.522955862	11.22402452	10.45881316	9.602873615	9.528677335	10.17371713	11.137933	9.451594217	10.98163533	10.044611	AT3G60080	At3g60080 [Source:UniProtKB/TrEMBL;Acc:Q9M1D5]
AT3G03875	0	0	0	0	0	0	0	0	0	0	0	0	0	0	0	0	0	0	0	0	0	0	0	0	AT3G03875	-
AT4G22110	0	0	0	0	0.019123563	0	0	0.083040873	0	0	0.018231982	0.018777636	0	0	0	0	0	0	0	0	0.013428309	0	0	0	AT4G22110	Alcohol dehydrogenase-like 5 [Source:UniProtKB/Swiss-Prot;Acc:Q0V7W6]
AT4G05695	0	0	0	0	0	0	0	0	0	0	0	0	0	0	0	0	0	0	0	0	0	0	0	0	AT4G05695	-
AT3G22085	0.151868005	0	0	0	0	0	0	0	0	0	0	0	0	0	0	0.149934432	0.124258383	0	0	0	0	0	0	0	AT3G22085	TRAF family protein [Source:UniProtKB/TrEMBL;Acc:A0A1I9LT92]
AT4G15740	0	0	0	0	0	0	0	0.048328561	0	0	0	0	0	0	0	0	0	0.015760876	0	0	0	0	0	0	AT4G15740	Calcium-dependent lipid-binding (CaLB domain) family protein [Source:UniProtKB/TrEMBL;Acc:O23425]
AT5G65410	9.266001905	8.939475837	9.878042162	17.16612998	13.94048617	10.63531837	15.06299078	17.33444806	16.09185615	15.97256293	16.01023912	13.77640053	15.54997411	12.36079331	6.815762943	12.2148221	9.830174328	8.469060309	8.740911376	8.496879167	11.60296694	7.904328049	7.537882726	12.11356702	ZHD1	Zinc-finger homeodomain protein 1 [Source:UniProtKB/Swiss-Prot;Acc:Q9FKP8]
AT5G03575	0.27509589	0	0.060326472	0.054400793	0.276556138	0	0.268734775	0.200149797	0.368021038	0.225671262	0	0.067888376	0	0.063681188	0	0	0.067525027	0.391636248	0.115951665	0.06407741	0	0.146913679	0.125477192	0	AT5G03575	-
AT5G08080	34.63814748	43.71984887	38.99311967	34.81253811	34.38828555	32.24452095	38.12705899	37.72371626	34.25238382	39.80051454	37.84308145	40.87691664	32.78132967	33.99212418	32.2085821	32.8063028	31.46750734	29.94261874	37.55492328	40.12555044	37.60730934	39.19651524	42.44983213	40.60546767	SYP132	Syntaxin of plants 132 [Source:UniProtKB/TrEMBL;Acc:F4K9K2]
AT5G54375	0	0	0	0	0	0	0	0	0	0	0	0	0	0	0	0	0	0	0	0	0	0	0	0	AT5G54375	pre-tRNA [Source:TAIR;Acc:AT5G54375]
AT4G06945	0	0	0	0	0	0	0	0	0	0	0	0	0	0	0	0	0	0	0	0	0	0	0	0	AT4G06945	-
AT2G19730	530.0185397	434.7666075	418.3442633	645.5770714	453.7902827	487.3303228	375.1367953	429.2700271	407.6157011	352.1300538	426.2107825	385.434959	492.9696086	421.7450266	408.2204251	535.5531833	446.8442501	383.8234222	341.7445255	343.4383318	386.6217696	362.5764615	358.6225532	403.2329316	RPL28A	60S ribosomal protein L28-1 [Source:UniProtKB/Swiss-Prot;Acc:O82204]
AT2G16300	0	0	0	0	0	0	0	0	0	0	0	0	0.069104569	0	0	0	0	0	0	0	0	0	0	0	AT2G16300	F-box protein At2g16300 [Source:UniProtKB/Swiss-Prot;Acc:Q9SIW9]
AT1G08760	10.86808363	12.22725371	12.97456744	11.29118057	11.27995587	10.63604427	12.80148501	10.90795651	12.75641006	11.93758104	11.19449967	12.82424313	11.15131711	12.25998149	12.99602205	10.46074002	12.25741351	11.80313189	12.93710177	12.1489442	11.42139146	12.88425357	12.93440131	12.22463551	AT1G08760	At1g08760 [Source:UniProtKB/TrEMBL;Acc:Q9FRR2]
AT2G12940	0	0	0	0	0	0	0	0	0	0	0	0	0	0	0	0	0	0	0	0	0.021174293	0	0	0	UNE4	Basic-leucine zipper (BZIP) transcription factor family protein [Source:UniProtKB/TrEMBL;Acc:Q9SKF8]
AT1G31580	29.14640957	2.024588167	54.44894978	95.17030179	89.55974222	146.0478585	236.1391662	223.0937541	190.0040046	128.2719485	174.2573732	117.9148347	63.42573352	30.36455499	61.96890066	98.09620642	28.71742944	48.79134922	1.61504105	0.833006335	1.307341805	8.776343377	2.912863382	29.50660342	ECS1	CXc750 protein [Source:UniProtKB/TrEMBL;Acc:Q39066]
AT4G27400	0	0	0	0	0	0	0	0	0	0	0	0	0	0	0	0	0	0	0	0	0	0	0	0	AT4G27400	Late embryogenesis abundant (LEA) protein-like protein [Source:UniProtKB/TrEMBL;Acc:O81843]
AT1G08570	155.9157392	143.6597292	101.5335107	77.94339131	89.66686435	84.37362405	87.3610695	84.21639348	82.34913813	95.4058425	95.94644871	97.42289609	132.5423913	94.74782091	91.88624558	85.97595929	103.1457225	84.09371428	105.0729847	100.5678165	107.6493236	107.7480394	108.6552503	105.8539929	ACHT4	Thioredoxin-like 1-1, chloroplastic [Source:UniProtKB/Swiss-Prot;Acc:O64654]
AT2G26340	57.1549225	59.75602649	53.7088406	75.69293384	60.81930404	61.00263036	63.30739817	65.56118869	62.00225147	60.98594902	57.36057649	68.14347132	64.75412193	60.33310121	54.70539802	66.10230366	68.55017992	62.14950781	65.0225315	64.0405173	69.27135659	65.63034736	63.86408831	73.69856737	AT2G26340	unknown protein; FUNCTIONS IN: molecular_function unknown; INVOLVED IN: biological_process unknown; LOCATED IN: chloroplast thylakoid membrane, chloroplast thylakoid lumen, chloroplast; EXPRESSED IN: 22 plant structures; EXPRESSED DURING: 13 growth /.../; Has 38 Blast hits to 38 proteins in 13 species: Archae - 0; Bacteria - 0; Metazoa - 0; Fungi - 0; Plants - 38; Viruses - 0; Other Eukaryotes - …
AT5G07470	54.91915763	61.48038408	48.22496988	57.00537521	54.00811002	49.84117602	59.93023664	64.98288322	63.29713672	65.82160014	67.5616113	64.47028092	64.65954042	56.17294273	50.63352262	53.03593165	50.09947186	52.10296447	64.08289954	56.89561667	64.42517181	61.60183994	67.32564555	62.6805858	MSRA3	PMSR3 [Source:UniProtKB/TrEMBL;Acc:A0A178UH75]
AT1G47550	20.94565868	24.59339489	26.63428676	19.06839166	24.34179435	24.45667789	28.89990934	27.76586596	27.61122085	28.22641409	24.95494448	27.83357979	21.52853707	25.90376092	26.2362662	22.725611	26.44086341	26.59460288	25.61577242	28.8449085	25.253562	25.1637272	25.47161084	24.01278461	SEC3A	Exocyst complex component sec3A [Source:UniProtKB/TrEMBL;Acc:F4HTA1]
AT4G14415	0	0	0	0	0	0	0	0	0	0	0	0	0	0	0	0	0	0	0	0	0	0	0	0	AT4G14415	pre-tRNA [Source:TAIR;Acc:AT4G14415]
AT3G42770	0	0	0	0	0	0	0	0	0	0	0	0	0	0	0	0	0	0	0	0	0	0	0	0	AT3G42770	Putative F-box/LRR-repeat protein At3g42770 [Source:UniProtKB/Swiss-Prot;Acc:Q9M190]
AT2G02340	0	0	0.100669019	0.136170929	0	0	0	0	0	0	0	0	0	0	0	0.019423627	0.028170379	0.027230747	0	0	0.020253671	0	0	0	PP2B8	Putative F-box protein PP2-B8 [Source:UniProtKB/Swiss-Prot;Acc:Q9ZVQ8]
AT5G37660	1.479277678	3.666170477	2.252739817	2.32399059	2.623131895	1.935418302	3.516341738	3.527769989	3.756369912	2.528137103	3.367267247	3.265234599	4.207105604	3.89994169	2.990978827	4.840327425	2.097931016	3.64641701	3.030945584	3.043653242	2.915177399	3.613524727	3.092515149	3.02774093	CRRSP60	Cysteine-rich repeat secretory protein 60 [Source:UniProtKB/Swiss-Prot;Acc:Q0WPN8]
AT1G19630	0.48373979	0.251408087	0.295634233	0.290118107	0.279028922	0.202998017	0.348605518	0.346181837	0.282904108	0.300874838	0.209015715	0.176131	0.690304221	0.569076596	0.618459601	0.536859035	0.369842013	0.376321907	0.175482643	0.258601394	0.13995026	0.063525979	0.072342358	0.249196863	CYP722A1	Cytochrome P450, family 722, subfamily A, polypeptide 1 [Source:UniProtKB/TrEMBL;Acc:F4HP86]
AT5G59560	11.97295969	11.6019075	11.02881469	14.32088366	12.04834528	11.72923402	12.8304594	14.05705282	15.06216606	13.25886543	13.96818818	13.12768041	13.28551226	13.7671247	10.84721559	14.50066511	10.45749058	11.44905472	10.94631314	12.15316744	12.22642315	12.0395743	12.63288028	11.74945239	SRR1	Protein SENSITIVITY TO RED LIGHT REDUCED 1 [Source:UniProtKB/Swiss-Prot;Acc:Q8GWZ6]
AT2G21120	21.22576846	21.39146114	20.58885924	15.86029623	17.34183434	17.24918553	18.42230069	16.97228578	19.3887667	18.88777375	18.24891264	19.49329845	18.1424687	19.18080697	16.47064508	15.46988668	14.08818253	16.139153	20.5775857	18.89666193	16.82390181	17.17596903	15.31504676	16.34269548	AT2G21120	Probable magnesium transporter [Source:UniProtKB/TrEMBL;Acc:A0A178W254]
AT1G04967	0.116087585	0	0.127285697	0	0.145879743	0	0	0.211152796	0	0	0	0	0	0	0	0	0.142474272	0	0	0	0	0	0	0	AT1G04967	-
AT4G28710	9.72971558	14.62612042	15.35394062	9.926366056	12.31194349	11.57412404	14.29644338	13.72228728	13.22901934	13.18101399	12.95693246	12.33509718	11.22942634	12.1742237	12.73940777	10.16371157	11.58746252	10.4867532	12.49965601	13.00047343	10.86739189	12.05255856	12.806195	11.78331318	XI-H	Myosin-14 [Source:UniProtKB/Swiss-Prot;Acc:F4JM19]
AT1G61200	0	0	0	0	0	0	0	0.033890911	0	0.038212403	0.044645373	0.045981538	0	0	0	0	0	0	0	0	0	0	0	0	AT1G61200	F11P17.8 protein [Source:UniProtKB/TrEMBL;Acc:O22726]
AT5G52330	1.294967935	0.847147599	0.993918748	2.290516976	1.157192718	1.7863562	1.152577465	1.2824004	1.4276239	1.593464637	1.68933921	1.491341526	1.401598503	0.682806144	1.479180529	1.241952481	1.907176694	1.502161789	1.698116275	1.307079375	1.790182694	2.266818012	2.018098288	2.556954202	AT5G52330	At5g52330 [Source:UniProtKB/TrEMBL;Acc:Q9FHC7]
AT1G19010	7.619966698	8.973443254	7.383885356	7.11155492	6.486022347	7.896119544	6.369717464	5.402355918	6.452069479	5.496190956	5.616492515	7.235442081	8.197124916	5.97401469	6.20720936	6.732533967	5.584952218	5.090686826	6.742166089	6.366876241	5.942276466	6.755162483	4.492550119	5.55973896	AT1G19010	Uncharacterized protein At1g19010 [Source:UniProtKB/TrEMBL;Acc:Q9C5J5]
AT1G06213	0.269304398	0.25409811	0.098427401	0.177518378	0.507626069	0.172342851	0.350769601	0.040820024	0.100075896	0.27615036	0.430186189	0.332295733	1.767482236	0.415603542	0.371257861	0.417804567	0.220344826	0.532487881	0.189184296	0.679557799	0.277237499	0.079900422	0.204725945	0.486356575	AT1G06213	-
AT1G72910	3.383338677	2.657499963	3.613881746	3.110769677	2.274853312	2.285030714	4.244193667	2.429802754	3.632653609	2.701225289	2.408110104	2.464776159	2.742782119	4.291703301	3.761852703	1.394563891	1.302404171	2.443867521	3.19679916	2.806236993	1.25586446	1.466820588	1.452101759	1.880414446	AT1G72910	Similar to part of disease resistance protein [Source:UniProtKB/TrEMBL;Acc:Q9SSN5]
AT3G05960	0.68259993	0.639615115	0.722636844	1.46622265	6.107978645	2.259484293	1.483090737	0.599387024	1.62692386	1.774016886	0.578091234	0.595392585	0.670780148	0.91266229	5.673928153	1.912175619	6.095388153	2.527169394	1.612183582	0.274131596	0.65424518	1.581765417	0.872312909	0.650385751	STP6	Sugar transport protein 6 [Source:UniProtKB/Swiss-Prot;Acc:Q9SFG0]
ATMG00870	0	0	0	0	0	0	0	0	0	0	0	0	0	0	0	0	0	0	0	0	0	0	0	0	ORF184	Uncharacterized mitochondrial protein AtMg00870 [Source:UniProtKB/Swiss-Prot;Acc:P92525]
AT2G03260	0.702216572	0.914885481	0.970353261	1.464738405	0.809901549	0.701783078	0.695376005	0.901086541	0.718505861	0.828570886	0.783666728	0.48664626	1.295898039	1.046581675	1.352634933	1.221034052	1.050724578	1.015677318	0.567634963	0.929859132	0.772416146	1.13874567	0.855585694	0.91726217	PHO1-H2	Phosphate transporter PHO1 homolog 2 [Source:UniProtKB/Swiss-Prot;Acc:Q6R8G8]
AT2G02010	7.217769681	12.5463205	15.62632269	2.910296407	5.996874882	6.495758201	9.566774368	8.562044924	8.589432618	5.725706157	6.184005198	9.159728913	6.739550372	5.573580202	7.454717047	1.8222945	3.453036776	4.557462162	36.1695629	39.52247136	18.89664552	12.03002437	20.02702328	7.645174058	GAD4	glutamate decarboxylase 4 [Source:TAIR;Acc:AT2G02010]
AT4G28430	2.6116599	2.568733874	3.254076636	4.682060408	4.757102839	3.882925773	3.710937883	4.954302796	3.823244535	2.907984314	3.128894372	3.596872336	3.034475749	3.74037007	2.665219392	3.750412265	3.982329655	3.442640268	1.918065409	2.995552226	2.211397265	1.749301152	2.226044506	2.258245293	RTNLB18	Reticulon-like protein B18 [Source:UniProtKB/Swiss-Prot;Acc:Q8LDS3]
AT5G40660	16.68614362	16.17870899	16.90858611	17.67048849	18.59208849	17.99901116	15.97507992	17.9003039	15.72201347	16.14078125	17.02329428	17.9271386	17.98161057	16.07630633	13.42268384	16.80238191	15.28154227	17.78938071	14.88857683	14.99761615	15.21725825	14.80451648	15.88390525	15.6854523	AT5G40660	AT5g40660/MNF13_180 [Source:UniProtKB/TrEMBL;Acc:Q94BY8]
AT4G19550	9.07281529	5.364293433	6.207761515	11.80497211	8.692313062	7.610213464	6.201801415	7.928155834	7.737812707	6.194206003	9.19522979	5.78748402	8.2727988	8.143231904	6.410091091	10.84498268	7.762564589	8.290540481	5.791141498	5.683310313	5.915500117	6.536298425	6.131826382	7.418288755	AT4G19550	Zinc ion binding / transcription regulator [Source:UniProtKB/TrEMBL;Acc:F4JT86]
AT1G10522	24.62696208	18.70889469	18.30327027	43.74244231	23.66230679	26.56480857	20.2132656	27.22672252	19.9542552	18.57093608	22.1282152	19.60555395	26.57294858	24.41462612	22.5751703	35.27056282	29.49761228	22.7155875	17.30025398	22.61993728	23.44818529	21.54322757	19.13161999	19.67015333	PRIN2	Protein PLASTID REDOX INSENSITIVE 2, chloroplastic [Source:UniProtKB/Swiss-Prot;Acc:Q9XIK0]
AT5G02390	0.670414365	0.111083599	0.448222126	0.323355747	0.595890779	0.79528515	0.790686675	0.587404966	0.574218666	1.148556053	0.793393721	0.776786203	0.491401772	0.246036684	0.386433594	0.60191756	1.003413937	0.368579001	0.654750664	0.676049758	0.743067762	0.858693844	0.326300846	0.73530945	AT5G02390	TRM32-like protein (DUF3741) [Source:UniProtKB/TrEMBL;Acc:Q9LZ87]
AT4G02140	1.551827991	0.744510476	0.70656396	1.703428868	2.016186104	1.127758732	1.477403694	0.753499879	0.703736552	1.9284118	0.787781648	0.746450004	0.586015759	1.095950978	2.082340738	1.680454753	3.550871242	2.106264341	1.884661585	0.842393713	1.172046073	1.369538731	1.229691365	1.325278396	AT4G02140	At4g02140 [Source:UniProtKB/TrEMBL;Acc:O04254]
AT1G22930	72.04807543	59.82229163	67.7005591	34.27265911	56.89908578	56.65994312	67.64645027	61.84928701	68.22189586	68.06374253	60.5528899	74.16749863	49.39531225	59.6627234	64.9803996	42.9009376	49.87161373	59.7520074	69.32082094	64.0040961	60.26430469	66.62605174	69.72710379	57.20662621	AT1G22930	T-complex protein 11 [Source:UniProtKB/TrEMBL;Acc:O23129]
AT4G32350	5.210511095	6.471362581	7.216123434	7.410878832	7.252849695	8.392668974	7.61154816	8.580735104	8.248518772	7.948690944	8.480119126	9.11967179	8.082748664	8.099874132	7.776703641	8.126659968	7.063859989	8.340346514	6.318317742	7.720818294	8.304180906	8.347947579	7.568642676	7.695968585	AT4G32350	Regulator of Vps4 activity in the MVB pathway protein [Source:UniProtKB/TrEMBL;Acc:Q8RXT2]
AT2G02740	13.07467972	13.62122379	11.89152788	19.16322141	14.58771002	14.29238427	10.79077225	12.3109348	11.44137628	8.423169646	8.854665724	7.880585949	11.25969435	11.78569202	12.83904613	14.44632226	16.04655205	13.22393137	10.49698661	10.36202536	10.72178716	10.24310385	11.47383218	10.85958458	WHY3	Single-stranded DNA-binding protein WHY3, chloroplastic [Source:UniProtKB/Swiss-Prot;Acc:Q66GR6]
AT3G50690	27.90012545	25.66109432	28.902121	24.71639499	24.41171893	22.80618321	24.89921056	23.01825961	26.01318226	27.33860759	24.75828739	26.75287404	25.19863647	28.91991687	26.37169945	26.34031544	23.55409632	27.17908233	27.43477117	23.76878297	22.30375875	26.97966899	29.14113009	28.63523515	AT3G50690	Acidic leucine-rich nuclear phosphoprotein 32-related protein [Source:UniProtKB/Swiss-Prot;Acc:Q9SCQ7]
AT5G10210	0	0	0	0	0	0	0	0	0	0	0	0	0	0.051481482	0	0	0	0	0.023434564	0	0	0	0	0	AT5G10210	At5g10210 [Source:UniProtKB/TrEMBL;Acc:Q9LX09]
AT4G19975	0.454731927	0.576650543	0.279214072	0.62946939	0.662861277	0.512174487	0.639672537	0.380473434	0.385279886	0.503594956	0.392249343	1.032415674	0.452382656	0.231582203	0.644795676	1.292953859	0.401826536	0.431581646	0.153333949	0.338942692	0.642003161	0.971389874	0.082965231	0.275934542	AT4G19975	Glycosyltransferase [Source:UniProtKB/TrEMBL;Acc:A0A1P8B5X7]
AT3G45480	0.146839263	0.145475375	0.140878292	0.471863833	0.046130846	0.18794121	0.017930482	0.083464785	0.102312692	0.489359165	0.219900639	0.090592766	0.418460198	0.169957078	0.303644675	0	0.157688826	0	0.464190606	0	0.01619623	0.098023531	0.020930177	0	AT3G45480	RBR-type E3 ubiquitin transferase [Source:UniProtKB/TrEMBL;Acc:F4J5L3]
AT2G47340	13.19387127	4.151007104	4.862313622	3.538152177	7.28301006	8.738521945	5.318500661	5.929734978	6.656929722	10.9179645	7.443179406	6.311535229	4.254207244	2.134391657	3.268539509	9.938935095	5.577232967	4.714046672	10.13222387	8.36057942	6.624995884	11.17688242	7.710262851	7.778719641	AT2G47340	Plant invertase/pectin methylesterase inhibitor superfamily protein [Source:UniProtKB/TrEMBL;Acc:O22908]
AT1G71030	15.09484593	17.95738248	15.95982942	7.754907727	8.326129237	7.545507922	10.77055254	8.92008776	8.433454653	9.058886963	9.66721152	9.999451892	8.866522653	5.213216746	5.589375498	2.295735552	4.247297732	1.815553974	12.07611583	5.488695072	5.294071358	7.027351798	8.070939013	8.027515531	ATMYBL2	At1g71030/F23N20_2 [Source:UniProtKB/TrEMBL;Acc:Q9C9A5]
AT3G05315	12.88858124	3.215405049	9.341390702	3.239929009	5.902021326	4.892952193	7.255574157	8.741517719	9.132541772	12.32020574	8.50571338	12.66870662	14.94088432	13.52707637	5.549795561	10.72184187	9.249598188	10.62562516	13.00572138	11.32149989	11.56554463	16.33274837	14.44780237	10.77028249	AT3G05315	-
AT3G01165	0.739090958	1.075923997	0.347308116	0	0.265362199	0	0.412571864	0.192048495	0	0.757879323	0	0.260562051	1.312986804	0	0.249525692	0	0	0	0.667550301	0.614838009	0	0	0.361195059	0	AT3G01165	-
AT1G55810	22.11102357	51.9564164	24.02966217	37.48149042	24.49000166	22.77174504	22.2828992	22.11051833	22.31107629	24.01240099	24.88834614	23.42520518	30.55465233	20.9141013	17.71794442	20.86929935	23.26196473	16.00743531	23.00664429	17.91813626	21.77019765	24.81571475	21.67170356	24.78379262	UKL3	uridine kinase-like 3 [Source:TAIR;Acc:AT1G55810]
AT1G53233	0.494772878	0.5602026	0.84529064	0.659867223	0.910934586	0.692173725	1.371314368	1.287133533	1.269930406	1.109091692	1.736929758	0.993840724	0.798898302	0.865660985	0.707011042	1.129493461	0.649599873	0.627932258	0.933600447	1.152462319	0.944239392	0.891012025	1.207107515	0.910170773	AT1G53233	other RNA [Source:TAIR;Acc:AT1G53233]
AT2G28560	0.452504668	0.182980272	0.301236631	0.127833934	0.406166631	0.082737967	0.931444131	0.396834901	0.54049737	0.53029457	0.503399363	0.837520879	0.284703771	0.168346697	0.076385416	0.410274561	0.357016434	0.191726686	0.204352133	0.188215717	0.484848087	0.503454191	0.221139832	0.385256797	ATRAD51B	DNA repair (Rad51) family protein [Source:TAIR;Acc:AT2G28560]
AT4G29760	0.317888584	0.134972544	0.348552948	0.255381501	0.274635609	0.279722536	0.232903472	0.234898025	0.110747072	0.448208202	0.214225784	0.367728701	0.164711606	0.275951814	0.422583833	0.521200646	0.292608451	0.612838203	0.167485739	0.347085973	0.245439649	0.389049188	0.543734498	0.107643435	HTT4	Protein HEAT-INDUCED TAS1 TARGET 4 [Source:UniProtKB/Swiss-Prot;Acc:Q9SU75]
AT4G21740	3.899623565	4.484667858	4.611586584	5.511161011	4.284646558	4.965039886	6.521940582	5.551899182	4.802629364	4.229050364	4.941001316	4.534643431	6.156892541	8.247300217	6.755115416	10.193648	5.186929371	6.103899754	4.733091451	4.398979124	5.90914843	4.942937351	4.865822945	4.424680441	AT4G21740	At4g21740 [Source:UniProtKB/TrEMBL;Acc:Q9SVS3]
AT1G01550	70.14365137	84.79241096	86.41043463	50.72582035	71.68046147	66.3433658	76.19295917	70.15771596	77.58939841	76.62045122	71.7596868	74.4255033	75.63351069	81.67285221	80.40351059	59.16811882	67.92838696	77.20422111	82.23216694	81.25177445	78.59368041	76.08845576	75.96269579	73.01845657	BPS1	Protein BPS1, chloroplastic [Source:UniProtKB/Swiss-Prot;Acc:Q9LMM6]
AT5G62540	40.45195667	70.73453963	35.95450837	52.32146702	41.81043179	36.69546769	35.02156488	30.25913465	33.8790572	37.41002951	32.92481748	35.18924668	48.44352396	39.68042348	33.75852149	41.22774371	34.47341279	33.83344206	38.84275011	33.77332525	32.52661065	35.96029194	37.70925842	41.34008703	UBC3	UBC3 [Source:UniProtKB/TrEMBL;Acc:A0A178ULQ4]
AT5G57120	44.31273022	47.96794735	47.61837769	82.01499704	53.56693397	49.95144478	47.02862526	51.55120201	46.35449047	46.96614519	53.81414925	48.62030185	54.1958317	46.72464996	40.58613643	54.89108267	45.18695088	42.41786671	33.9687035	37.06724498	39.18784924	36.2519714	37.65491814	41.08359873	AT5G57120	AT5g57120/MUL3_6 [Source:UniProtKB/TrEMBL;Acc:Q9LU74]
AT4G12731	0	0	0.106629685	0	0	0	0	0	0	0	0	0	0.100777496	0	0	0	0	0	0.102474827	0	0	0	0	0	AT4G12731	unknown protein; FUNCTIONS IN: molecular_function unknown; INVOLVED IN: biological_process unknown; LOCATED IN: cellular_component unknown; BEST Arabidopsis thaliana protein match is: unknown protein (TAIR:AT4G12735.1); Has 30201 Blast hits to 17322 /.../ins in 780 species: Archae - 12; Bacteria - 1396; Metazoa - 17338; Fungi - 3422; Plants - 5037; Viruses - 0; Other Eukaryotes - 2996 (source: NC…
AT1G73165	0	0.211983417	0	0	0	0	0	0	0	0	0	0.066004862	0	0	0.031604581	0	0	0	0	0.124599259	0.02360078	0	0	0	CLE1	CLAVATA3/ESR (CLE)-related protein 1 [Source:UniProtKB/Swiss-Prot;Acc:Q3ECD6]
AT2G28355	7.555582536	0.526445992	1.625019625	3.792797629	4.163021657	3.979772124	6.727949431	0.819289453	2.040997409	5.184967319	0.905195185	3.334716159	0.120457505	1.782655954	4.979067705	5.041232987	8.452664319	5.550575508	5.542504791	2.775232113	3.205282819	4.578199944	3.247441818	3.463776707	LCR5	Defensin-like protein 149 [Source:UniProtKB/Swiss-Prot;Acc:Q8S8H3]
AT2G19520	30.64126752	28.96098645	33.18456592	42.52016874	38.92648106	36.08221334	35.77230734	36.60412621	33.75168582	32.70244065	35.72315621	32.62760155	34.00762245	37.59511341	34.18879528	39.7632361	38.691531	38.78797004	27.69216573	32.06291416	31.01163005	27.27304378	27.83404568	29.57810624	MSI4	NFC4 [Source:UniProtKB/TrEMBL;Acc:A0A178VX04]
AT1G04530	33.76830934	26.02738278	36.05258788	25.7500657	25.59596016	26.9452694	35.1620056	32.70873192	31.25526529	26.18264196	31.23535625	25.38428329	32.08374579	35.53151215	31.73593495	29.40064118	29.06961284	29.53260247	29.00602422	28.1615173	28.32053293	26.02897808	27.49016728	25.64982025	TPR4	Tetratricopeptide repeat (TPR)-like superfamily protein [Source:UniProtKB/TrEMBL;Acc:Q8VZ31]
AT2G31020	0.085071509	0.253938579	0.050878761	0.145290154	0.087466787	0.009898543	0.090659321	0.056268133	0.008621816	0.095164477	0.074123466	0.152683727	0.216388652	0.044756747	0.036554165	0.006544549	0.056949953	0.009175062	0.171136893	0	0.040945336	0.048185501	0.070550831	0.050281161	ORP1A	ORP1A [Source:UniProtKB/TrEMBL;Acc:A0A178VQE1]
AT5G51300	24.49893262	30.34867287	37.70412132	28.76115618	34.77800816	34.36077616	35.15033819	36.52086712	36.46308898	35.47740005	35.4467284	34.35702659	27.04107767	32.99246655	36.48927685	30.0627872	34.39739869	35.834696	32.17677084	35.3012507	34.42952051	34.26641668	31.78287556	33.54503809	SF1	Splicing factor-like protein 1 [Source:UniProtKB/Swiss-Prot;Acc:Q9LU44]
AT5G44710	24.06926404	20.08391461	21.74279865	30.11381564	23.096525	21.02553872	19.2351901	21.76308044	20.58340895	20.13385069	24.62599486	21.23334903	26.87906948	24.21086672	21.81701993	32.54652186	23.48155217	20.77921765	17.25134708	19.87898891	21.18931432	19.11479408	19.62265989	21.27586719	AT5G44710	37S ribosomal protein S27 [Source:UniProtKB/TrEMBL;Acc:Q8GXH5]
AT3G01970	7.603010741	11.39788017	9.839118808	4.646043894	6.294297638	7.225295408	9.276036276	9.822877786	10.78603136	9.117974191	11.37619305	12.17969411	10.44882435	7.515879657	7.383867329	7.56603852	4.645562874	8.013413648	11.93141781	9.633819397	10.19282767	10.09279321	8.986022779	9.334610604	WRKY45	Probable WRKY transcription factor 45 [Source:UniProtKB/Swiss-Prot;Acc:Q9S763]
AT1G51880	0	0	0	0	0	0	0	0	0	0	0	0	0	0	0	0	0	0	0	0	0	0.026979363	0.00864103	0	RHS6	root hair specific 6 [Source:TAIR;Acc:AT1G51880]
AT1G03860	51.74704759	59.44272777	50.85403879	64.82011728	51.73987677	58.58320347	47.71778156	56.29907192	48.59805559	44.01066558	52.43702332	44.3595596	56.29762964	52.43961775	51.18882546	57.46914987	51.5348178	49.68281218	44.19626738	50.47091488	48.71470349	49.4240688	46.85879545	51.02056176	PHB2	PHB2 [Source:UniProtKB/TrEMBL;Acc:A0A178WBG3]
AT1G77590	38.24196111	40.58359098	65.44445619	28.68620173	46.42452782	57.9649668	57.53923266	52.87601523	55.90991352	60.91585798	45.53828087	54.27922519	26.45685551	40.43368262	56.0846454	43.67820828	53.47105666	66.20868113	63.61771796	73.5782906	49.93793808	60.38400645	61.60120438	55.05102904	LACS9	Long chain acyl-CoA synthetase 9, chloroplastic [Source:UniProtKB/Swiss-Prot;Acc:Q9CAP8]
AT2G13600	2.449255174	2.198228193	2.685516729	2.00826134	3.265492173	2.9564241	2.470429189	2.707392237	2.475204511	2.297119635	2.576481091	2.334177333	2.641302596	2.581332822	2.541195641	2.847763567	2.517194751	2.976576171	2.014341276	2.435056685	2.459907037	2.933281911	2.225234043	1.769315863	PCMP-E76	Pentatricopeptide repeat-containing protein At2g13600 [Source:UniProtKB/Swiss-Prot;Acc:Q9SIT7]
ENSRNA049758053	0	0	0	0	0	0	0	0	0	0	0	0	0	0	0	0	0	0	0	0	0	0	0	0	ath-MIR5635c	-
AT3G16540	0.131745269	0.014916752	0.014445376	0.468952291	0.016555574	0.489004491	0.231657998	0.239632704	0.249684307	0.162113224	0.189404614	0.081280497	0.600712917	0.457460227	0.529296922	0.735812677	0.404227361	0.578301455	0.180472601	1.028017919	0.465004072	0.199347518	0.285436381	0.014275707	DEGP11	Putative protease Do-like 11, mitochondrial [Source:UniProtKB/Swiss-Prot;Acc:Q9LK71]
AT5G17000	8.18420936	28.03903702	19.48404743	2.562319527	2.990665214	2.149164332	3.642293646	2.332753638	2.859532976	3.199633634	2.534430261	2.871309902	14.87973417	9.488003346	7.983483005	2.394352879	2.369133901	5.20764892	8.76333922	6.313363454	6.440015248	2.530180036	3.000266653	2.3352656	AT5G17000	AT5g16970/F2K13_120 [Source:UniProtKB/TrEMBL;Acc:Q93Z72]
AT2G30760	0	0	0	0	0	0	0	0	0	0	0.190422919	0	0.164711606	0	0	0	0	0	0	0	0	0	0	0	AT2G30760	Uncharacterized protein At2g30760 [Source:UniProtKB/TrEMBL;Acc:O49341]
AT1G22470	1.044367659	3.941589522	0.675321336	1.403317078	1.043181109	0.925406176	0.706305093	0.584495421	1.044874546	0.768863081	0.962463666	1.288649275	2.275526647	2.417577851	1.708708542	0.725148725	0.887366934	0.889537726	1.015837414	0.498998964	0.401697811	0.858061056	1.343575825	0.928541634	AT1G22470	At1g22470/F12K8_18 [Source:UniProtKB/TrEMBL;Acc:Q8L443]
AT1G32385	0	0	0	0	0	0	0	0	0	0	0	0	0	0	0	0	0	0	0	0	0	0	0	0	AT1G32385	snoRNA [Source:TAIR;Acc:AT1G32385]
AT4G09145	0	0	0	0	0.251774376	0	0	0	0.074454055	0	0	0	0	0	0	0.169547198	0	0	0	0	0	0	0	0	AT4G09145	-
AT4G35490	78.20234478	82.42157973	70.84915314	87.66721145	73.58435247	86.52850162	67.58139483	80.58623168	73.67155789	66.34230395	80.9290404	73.69499483	85.5171154	71.73834095	80.2381053	77.2143428	70.89945806	74.17595336	67.22951436	71.29860469	72.00224769	70.98457298	72.72149057	71.96026979	MRPL11	MRPL11 [Source:UniProtKB/TrEMBL;Acc:A0A178V1G5]
AT1G15960	3.957411081	2.256262559	3.354380916	5.376812567	3.297713152	3.394717844	3.255857865	3.707569133	4.098931364	2.798877119	3.606314806	3.298666094	4.842677595	4.304324344	4.07927128	4.595802154	3.840763716	3.86249184	3.615545379	3.432196986	2.947139889	3.497413416	2.936424391	3.429029326	NRAMP6	Metal transporter Nramp6 [Source:UniProtKB/Swiss-Prot;Acc:Q9S9N8]
AT5G41905	0	0	0	0	0	0	0	0	0	0	0	0	0	0	0	0	0	0	0	0	0	0	0	0	MIR166E	MIR166/MIR166E; miRNA [Source:TAIR;Acc:AT5G41905]
AT1G63840	45.63349983	60.35591352	50.76174719	25.99892908	29.38913883	24.51673589	38.82626503	33.00046593	39.34485941	35.28384233	33.19948526	43.41115136	37.79331726	51.36963251	35.65836029	31.82740942	23.80254408	30.16877479	36.51029259	37.11682665	28.49515046	28.95617823	34.43193068	27.93398068	AT1G63840	At1g63840/T12P18_14 [Source:UniProtKB/TrEMBL;Acc:Q9CAJ8]
AT4G17510	30.93776051	30.52011844	26.50575296	35.10137529	27.48582382	29.7109949	29.53817196	27.66330312	26.32501872	28.13319183	29.00941929	26.81578582	27.18700339	28.60509533	28.58848281	28.99155075	28.31779028	28.46532192	29.18423878	28.22372817	28.62359214	26.84228723	29.14009599	28.25441992	UCH3	Ubiquitin carboxyl-terminal hydrolase 3 [Source:UniProtKB/Swiss-Prot;Acc:Q8GWE1]
AT3G26934	26.93646276	7.490253665	7.652677756	11.78330498	8.213727171	9.743296236	12.18279658	11.05409755	12.2799768	14.9628423	14.99794558	14.93907691	8.298713883	4.59781813	4.843576867	20.59802811	7.03137482	5.200897692	11.60708446	10.67211328	11.53513795	14.73464159	12.21772581	15.88014968	AT3G26934	unknown protein; FUNCTIONS IN: molecular_function unknown; INVOLVED IN: biological_process unknown; LOCATED IN: cellular_component unknown; Has 11 Blast hits to 11 proteins in 6 species: Archae - 0; Bacteria - 0; Metazoa - 3; Fungi - 0; Plants - 3; /.../s - 0; Other Eukaryotes - 5 (source: NCBI BLink). [Source:TAIR;Acc:AT3G26934]
AT5G57820	0.199454831	0.112915562	0.072898255	0.26295076	0.292415617	0.382926693	0.259790379	0	0.185297949	0.068175052	0.238956496	0.246108084	0.516730189	0.307808321	0.432087218	0.337569234	0.081596959	0.197188166	0.070057753	0	0.175997418	0.118353249	0.075813056	0.396231129	AT5G57820	Zinc ion binding protein [Source:UniProtKB/TrEMBL;Acc:Q9FJN2]
AT1G48310	16.38205931	5.134270058	12.26666255	15.87165991	9.350100148	17.19368837	5.583980927	5.47932889	5.613042268	4.475235559	6.057560565	5.634669992	10.86539128	10.73112089	14.77927616	8.332204282	9.536816016	11.59284657	6.931883344	6.13657331	5.513529617	8.602855057	9.212814932	8.258582137	CHR18	chromatin remodeling factor18 [Source:TAIR;Acc:AT1G48310]
AT5G49910	43.51858638	69.86019143	67.6624348	64.90854777	79.66997165	83.49236833	66.69214981	75.59252976	71.47094367	63.41671203	63.19582465	68.31436347	54.43014205	65.77642032	77.03941376	61.06603956	71.8866732	74.4470292	74.64819679	86.60767199	79.48151369	70.72586511	87.67801431	69.24400696	HSP70-7	Heat shock 70 kDa protein 7, chloroplastic [Source:UniProtKB/Swiss-Prot;Acc:Q9LTX9]
AT1G16825	11.4802961	7.295711368	6.756641391	10.79482946	7.70830043	7.45492183	9.070821753	9.212478584	6.744328014	9.117634491	9.843511642	9.895075355	9.185075834	7.327781363	7.580767848	10.92933944	7.35568631	6.609607185	7.234618742	8.749737857	8.168655128	8.06446723	7.123059927	8.079814619	RTNLB23	Reticulon-like protein B23 [Source:UniProtKB/Swiss-Prot;Acc:P0C941]
AT3G60600	131.0219779	123.6998407	114.9632685	139.7499892	103.9484521	106.9419634	100.8926957	102.5789463	103.799486	107.0424624	112.0307707	109.5958481	123.5643276	112.2133609	99.56415148	108.7926021	110.9694291	101.2081505	104.0702688	90.79174429	97.48243068	100.8926119	100.9541363	100.6878673	PVA11	Vesicle-associated protein 1-1 [Source:UniProtKB/Swiss-Prot;Acc:Q8VZ95]
AT3G03625	0	0	0	0	0	0	0	0	0	0	0	0	0	0	0	0	0	0	0	0	0	0	0	0	AT3G03625	-
AT1G27580	10.13299152	24.79647934	15.67010983	7.45148292	7.918486263	1.231853812	1.206291199	0.908337478	0.991989004	1.024161247	0.979017095	1.411644528	9.239835474	18.70641414	11.26544125	20.92998369	19.90240727	12.64617287	20.97234196	23.64482682	26.03865707	20.23646696	24.72455615	13.97090131	AT1G27580	Protein of unknown function (DUF295) [Source:TAIR;Acc:AT1G27580]
AT4G19000	1.228933444	0.999492238	1.176672305	1.814124185	0.913541997	2.016003253	1.132881757	1.920484953	1.75597652	1.899135539	3.774119817	2.797838418	2.277996231	0.841426844	1.718045747	1.025312747	0.297405311	1.088337057	1.896864243	2.217448557	2.24516925	3.682093382	2.921140371	2.588282624	IWS2	Transcription elongation factor (TFIIS) family protein [Source:TAIR;Acc:AT4G19000]
AT2G22840	10.5409614	9.156041962	10.85625369	13.86553725	11.62497316	10.79319521	11.07591519	11.82815236	9.447846305	10.06681712	11.950029	9.356938558	9.271338939	7.757326616	8.018698145	9.017708059	6.590749299	7.092617669	5.227670402	6.180954288	7.737170637	7.757862325	6.470414805	9.603586802	GRF1	Growth-regulating factor 1 [Source:UniProtKB/Swiss-Prot;Acc:O81001]
AT5G37570	1.019328315	1.609423777	1.507296715	1.82156616	1.175159465	1.663727565	1.918433066	2.236785828	1.876581338	1.620602348	2.08389012	1.903938227	1.637772447	1.320518467	1.160278681	2.674807872	1.469089416	1.531031793	1.152939048	1.677255268	1.765887775	1.065428826	1.162344286	1.2767937	PCMP-E37	Putative pentatricopeptide repeat-containing protein At5g37570 [Source:UniProtKB/Swiss-Prot;Acc:Q9FHR3]
AT1G05510	0.113126167	0	0	0	0	0	0	0	0	0	0	0	0	0	0.133674478	0	0.027767945	0	0	0	0	0	0	0.049032683	OBAP1A	Oil body-associated protein 1A [Source:UniProtKB/Swiss-Prot;Acc:Q9ZVY7]
AT4G08065	0	0	0	0	0	0	0	0	0	0	0	0	0	0	0	0	0	0	0	0	0	0	0	0	AT4G08065	-
AT5G52800	1.755875051	1.175431419	1.756616193	1.26725547	1.207934866	1.27952114	1.352186398	0.955802049	1.457405857	1.05139328	0.967359435	1.075383263	1.354729159	1.750459659	1.529606915	0.986967235	1.337034571	1.398873365	1.364040643	1.328476576	1.164855359	1.540045999	1.724549821	1.902638166	AT5G52800	DNA primase [Source:UniProtKB/TrEMBL;Acc:F4KHM4]
AT2G19740	128.3770846	113.6702398	102.0544936	171.2148294	114.7929321	121.9004344	95.79673889	113.2385822	106.4831041	93.78405315	118.7991864	95.36764319	133.8589235	104.6843162	101.8860591	124.3846309	114.8041482	101.3177658	89.35602234	92.69537981	92.50469987	96.55467259	96.88421246	99.22239236	RPL31A	60S ribosomal protein L31-1 [Source:UniProtKB/Swiss-Prot;Acc:Q9SLL7]
AT5G03480	1.252808889	0.247671593	0.523298327	1.101091569	0.949592085	0.38178192	0.679911031	0.307449833	0.155184955	1.468178778	0.857671658	0.466207437	0.824296648	0.138099652	0.681440118	0.925540161	1.952472536	0.495428635	0.6705438	0.509515982	0.684337943	0.530997424	0.612249921	0.754179837	AT5G03480	RNA-binding (RRM/RBD/RNP motifs) family protein [Source:UniProtKB/TrEMBL;Acc:Q9LZD9]
AT3G07065	0	0	0	0	0	0	0	0	0	0	0	0	0	0	0	0	0	0	0	0	0	0	0	0	AT3G07065	-
AT5G60980	56.69055873	54.77756521	53.21981276	83.10107511	59.06168358	60.64099476	59.886619	65.17970834	60.922022	57.71044021	65.23007191	62.89324246	66.72686263	63.68941655	58.34989386	65.62225638	65.20678558	55.48397238	52.86649543	54.5047323	55.55357809	56.03729756	56.50085945	60.2647782	AT5G60980	AT5g60980/MSL3_100 [Source:UniProtKB/TrEMBL;Acc:Q9FME2]
AT5G60190	9.56948006	9.605166089	8.028566834	8.961979307	7.130488485	9.323884068	7.610278299	6.659249136	6.597232991	6.740261206	8.121762649	8.549692303	9.450954423	8.496705525	6.660692139	7.226376527	7.147900539	7.420470474	6.07786507	5.932355924	6.62633748	6.217319084	6.49174904	6.290595089	NEDP1	NEDD8-specific protease 1 [Source:UniProtKB/Swiss-Prot;Acc:Q9LSS7]
AT3G01400	11.03593907	12.25066591	11.27905109	8.134067386	8.979898202	9.717867233	9.134083711	9.342242108	10.35970853	10.79941101	10.39085529	9.670763067	9.838869602	10.33877947	10.07830865	9.095103675	8.558084218	10.78518046	11.37091042	11.02393763	9.776166747	9.989525622	10.67860637	11.17779506	AT3G01400	ARM repeat superfamily protein [Source:UniProtKB/TrEMBL;Acc:Q9SGH8]
AT5G66631	0.53950819	1.245662643	1.438279793	1.464357227	0.997007308	1.232108858	1.085067939	1.443112501	1.450575289	1.562041352	1.292713603	1.240031708	1.172980816	0.955035525	0.850006412	1.817239658	1.272344192	1.292654979	0.958648094	0.800814773	1.437508175	1.07339508	1.097715901	1.318221231	AT5G66631	Pentatricopeptide repeat-containing protein At5g66631 [Source:UniProtKB/Swiss-Prot;Acc:B3H4P1]
AT1G48745	3.836629469	3.949084334	4.261353511	2.09381929	2.62976921	3.475645366	4.16164484	2.718888811	3.527281789	4.112985538	3.492120977	4.395886739	5.008528314	2.537516459	3.562049343	2.08714506	3.791416473	2.866938683	4.095308587	3.975031352	4.968202775	3.814033186	4.289698626	2.942511924	AT1G48745	Putative uncharacterized protein [Source:UniProtKB/TrEMBL;Acc:Q1G3E1]
AT5G11970	19.58288133	21.45233707	20.69970604	11.14146079	13.64603358	14.13140742	22.28141695	22.49977992	18.18448761	14.72273766	17.41901454	16.95922572	18.90445396	19.61576329	21.2071272	16.51394343	11.48728014	15.33554186	22.5982192	18.89114981	16.37770784	15.42839494	17.33070147	13.4900165	AT5G11970	ABC family ABC transporter, putative (DUF3511) [Source:UniProtKB/TrEMBL;Acc:Q9LYH6]
AT5G62800	0	0	0	0.108424924	0	0	0	0	0	0	0	0	0.181818153	0.101537166	0.025915131	0.185590735	0.24224854	0.052037391	0	0	0	0	0	0	AT5G62800	Protein with RING/U-box and TRAF-like domains [Source:TAIR;Acc:AT5G62800]
ATMG00570	0.025752298	0	0	0	0	0	0.050313642	0	0	0	0.030852494	0.03177586	0	0	0.030429962	0.174338892	0	0	0.108544764	0.029992098	0.090894524	0	0.029365452	0	ORFX	Sec-independent periplasmic protein translocase [Source:TAIR;Acc:ATMG00570]
AT1G21120	3.034990531	2.848782214	6.052028657	0.046645786	1.284465964	0	3.287407724	1.372942435	1.174578729	1.032005886	1.789772859	1.610495231	0.488878065	1.5106894	3.679176691	0.079843503	0.038599413	0.223871501	3.761480241	1.629974807	0.430153501	0.251941331	0.322770053	0.085198634	AT1G21120	O-methyltransferase family protein [Source:TAIR;Acc:AT1G21120]
AT1G10010	0.276794906	0	0.383362441	0.273683885	0.164761681	0.018645941	0	0.278230573	0.04872289	0.044815466	0.034906698	0.1078542	0	0	0.017214322	0.073968029	0	0.069132461	0	0.01696662	0	0.064833785	0	0.015785818	AAP8	amino acid permease 8 [Source:TAIR;Acc:AT1G10010]
AT4G30280	3.037119615	8.7459644	8.835320477	0.902631054	0.970683579	0.629149197	3.189837095	1.548704612	1.546144866	1.854194067	2.650089979	3.032669954	3.256477564	2.580575517	3.941439076	0.401114037	0.150821933	1.936940477	6.104676147	5.847532987	3.578405147	1.187561936	1.781666841	1.635975671	XTH18	Probable xyloglucan endotransglucosylase/hydrolase protein 18 [Source:UniProtKB/Swiss-Prot;Acc:Q9M0D2]
AT5G61580	16.29809856	19.48864395	17.93291442	18.12645643	18.36949306	18.10997625	19.092082	19.12565428	19.8259636	20.62681868	19.6765278	19.02438749	15.38529511	18.75818018	18.09704374	17.16738211	18.26329224	18.03377256	19.43810128	19.19435524	18.56662386	19.29797006	20.26602176	20.27349805	PFK4	ATP-dependent 6-phosphofructokinase [Source:UniProtKB/TrEMBL;Acc:A0A178UCI3]
AT2G16050	4.67601194	4.686825363	3.593153109	2.614905539	3.68456675	3.433947433	5.129512758	3.694900178	5.533409954	3.596160313	5.142900057	5.273172366	3.534964472	3.881690387	3.66848057	4.362408866	3.245753556	3.569463706	5.936985821	3.861203952	3.686413223	4.503151883	4.042762333	3.779373113	AT2G16050	Cysteine/Histidine-rich C1 domain family protein [Source:UniProtKB/TrEMBL;Acc:F4IJF7]
AT3G14150	30.54170525	23.14101635	28.63820311	47.89159991	29.07999511	25.14160872	26.31961056	26.9086984	25.70169524	27.36072809	27.77617436	25.29014589	30.10711267	23.6726721	20.97382185	31.7042208	23.66466081	22.77243087	19.80022079	19.59465487	20.34305664	22.35993001	19.13580344	25.52959851	GLO3	HAOX2 [Source:UniProtKB/TrEMBL;Acc:A0A178VKC7]
AT5G14035	0	0	0	0	0	0	0	0	0	0	0	0	0	0	0	0	0	0	0	0	0	0	0	0	AT5G14035	pre-tRNA [Source:TAIR;Acc:AT5G14035]
AT1G55000	49.52523624	47.93806027	35.06433	57.49103946	40.05793087	39.56830591	39.32004148	39.75297456	47.08658709	42.80653571	42.80163903	50.14556372	49.37036484	41.20854946	33.11917875	45.14954739	43.94719563	30.67690708	41.74500842	37.79295129	45.09174111	43.07894341	40.22505643	51.02477749	AT1G55000	F-box protein At1g55000 [Source:UniProtKB/Swiss-Prot;Acc:Q9FZ32]
AT1G67620	10.55171714	6.62458512	9.136194385	11.70983259	8.822870571	10.63894318	8.573348445	9.559611409	8.996813975	8.420115132	9.571740564	6.771294068	9.84740103	8.196446837	12.73057829	10.46574692	7.576934766	11.29746444	9.651841928	10.78512023	10.0762659	9.517528905	9.869597482	9.247501599	AT1G67620	Protein Iojap-related, mitochondrial [Source:UniProtKB/Swiss-Prot;Acc:Q9CAF9]
AT3G46350	0	0	0	0	0	0	0.162247362	0	0	0	0	0	0	0	0	0	0	0	0	0	0	0	0	0	AT3G46350	LRR receptor-like Serine/Threonine-kinase [Source:UniProtKB/TrEMBL;Acc:F4J810]
AT5G53380	0	0	0	0	0	0	0	0	0	0	0	0	0	0	0	0	0	0	0	0	0	0	0	0	AT5G53380	O-acyltransferase (WSD1-like) family protein [Source:TAIR;Acc:AT5G53380]
AT5G52430	8.909385202	11.7223757	10.73832514	7.82429499	9.353314264	9.311675803	8.167610838	8.82540877	8.659671882	10.31802389	9.534074704	9.225553895	10.40414455	12.74755297	9.654792672	10.66501231	10.02785854	10.79549963	9.41175159	8.564280675	11.07138664	9.842796278	9.814805677	9.290220763	AT5G52430	At5g52430 [Source:UniProtKB/TrEMBL;Acc:Q9FHB7]
AT2G17640	13.04091969	12.72267967	12.61563884	17.71407867	15.49272026	13.95661353	13.35778711	16.03419879	17.73186305	13.30751702	15.8511789	15.32964102	18.22108918	15.51534644	13.53957395	17.53109154	15.28644194	15.28350441	15.02583778	15.28010692	14.78899647	13.88944227	17.88444059	15.65721021	SAT2	Serine acetyltransferase 2 [Source:UniProtKB/Swiss-Prot;Acc:Q8S895]
AT1G54570	48.73012266	65.27636616	72.25546241	26.52141307	67.65580656	71.33910094	78.38790563	77.74828292	85.17025246	98.01557583	69.24374299	95.37932499	48.27227428	55.8060478	82.70744541	47.97693554	51.74933349	81.83534976	102.6128481	93.25771898	83.92524588	94.65260295	101.2722272	80.71729716	AT1G54570	Acyltransferase-like protein At1g54570, chloroplastic [Source:UniProtKB/Swiss-Prot;Acc:Q9ZVN2]
AT4G11216	0	0	0	0	0	0	0	0	0	0	0	0	0	0	0	0	0	0	0	0	0	0	0	0	AT4G11216	pre-tRNA [Source:TAIR;Acc:AT4G11216]
ENSRNA049757754	0	0	0	0	0	0	0	0	0	0	0	0	0	0	0	0	0	0	0	0	0	0	0	0	ath-MIR157a	-
AT1G05587	0	0	0	0	0	0	0	0	0	0	0	0	0	0	0	0	0	0	0	0	0	0	0	0	AT1G05587	-
AT1G60270	0.127796707	1.432498232	0.700621559	0.884522406	0.851147342	0.163568431	1.07363802	1.662021993	1.38197026	2.647117404	2.419084469	1.687270688	1.787856671	1.212915583	0.58893816	1.632995224	0.941069256	0.682259688	0.080798595	0.282790047	0.124043521	0.272996947	0.306026938	0.152326319	BGLU6	Putative beta-glucosidase 6 [Source:UniProtKB/Swiss-Prot;Acc:Q682B4]
AT4G31130	26.7062599	24.18587485	32.75549668	25.70141185	33.60978104	31.87583605	37.9243793	34.92882009	35.6656198	31.20162104	34.08255709	33.02623998	29.07034846	31.11701646	39.13654524	29.76986405	31.95049157	29.17025664	37.40367779	37.8586504	36.94649373	36.88053674	34.51670286	35.43837182	AT4G31130	At4g31130 [Source:UniProtKB/TrEMBL;Acc:Q9M089]
AT5G14620	13.8781687	11.89009102	12.07756151	13.8820742	12.92146564	11.34677922	11.20634387	11.53156055	11.46330539	11.4315903	10.9173356	12.42951406	10.91198493	10.81148665	10.61046185	9.441982363	9.526156222	10.24661107	10.23376662	10.7015048	9.727965976	10.61698711	10.02234939	10.51331407	DRM2	DNA (cytosine-5)-methyltransferase DRM2 [Source:UniProtKB/Swiss-Prot;Acc:Q9M548]
AT1G67330	0.871490472	0.265660246	0.257265271	0.480560899	0.336967872	0.407561097	0.278322289	0.365806658	0.541831932	0.257782083	0.301179106	0.227474807	0.277880805	0.310367573	0.198036263	0.226917288	0.041137696	0.198827674	0.141280487	0.117112002	0.34013308	0.014917161	0.114665098	0.308724302	AT1G67330	At1g67330 [Source:UniProtKB/TrEMBL;Acc:Q9FYG0]
AT5G56250	7.180563145	9.58167586	9.30802398	8.341183321	9.766251099	9.82812039	10.95978987	10.63832446	11.574416	10.56444724	11.51530974	11.32718971	9.292784076	10.11779228	10.54130181	8.954408227	9.782834981	10.02391686	9.967257936	10.2658423	9.60668392	9.051798666	9.884712005	9.716932286	HAP8	Hapless 8 [Source:UniProtKB/TrEMBL;Acc:Q9FH14]
AT3G26680	11.1889659	9.635974619	12.29196673	8.308084885	8.319550876	7.271027057	9.189420314	8.20158394	7.898440154	6.146464064	7.504685027	7.156254872	7.442710147	7.475296736	7.440192513	6.297058368	5.898490384	5.650492685	10.34491613	8.804791749	7.4810333	8.065272376	7.574012326	7.981364875	SNM1	DNA cross-link repair protein SNM1 [Source:UniProtKB/Swiss-Prot;Acc:Q38961]
AT4G13577	0.118444064	0	0.025973898	0.281070764	0.029768195	0	0	0	0	0.024291004	0	0	0.147290186	0.027418289	0.139958321	0.16036943	0.174439654	0.028103527	0	0	0.167222618	0.021084834	0	0	AT4G13577	-
AT4G18780	4.842624654	6.31560207	7.721301733	2.836236629	12.03762853	10.01366714	8.710603752	8.72997261	7.422270728	5.719758498	6.508060257	5.828197776	4.215130926	5.743046169	12.84568997	4.417514172	13.53718424	9.022416109	6.973676805	11.11006955	7.336161678	7.229042618	8.060250667	7.221443347	CESA8	Cellulose synthase (Fragment) [Source:UniProtKB/TrEMBL;Acc:A0A068FHR7]
AT4G27810	0.640367617	0.362525535	0.109709242	0.395731401	0.930444173	0.46103268	0.33232887	0.782580286	0.490805434	0.759247336	0.767191254	1.111151346	0.207376075	0.254782226	0.567513306	0.609635413	0.39296153	0.308631514	0.506085066	0.815714687	0.812267266	0.783716415	1.346331765	0.95410167	AT4G27810	Putative uncharacterized protein [Source:UniProtKB/TrEMBL;Acc:Q5S4T5]
AT3G12570	30.28333841	30.9314578	28.43300448	31.96719058	30.53405809	29.72505487	29.99836666	27.91776614	32.13935896	31.62674005	32.03226702	33.25321293	31.30102245	28.79700588	26.14732137	26.80054746	24.89223934	23.83632834	26.07555211	25.91439838	26.08014752	27.58177086	27.23541959	32.48724503	FYD	FYD [Source:UniProtKB/TrEMBL;Acc:Q9LHA9]
AT3G07515	0	0	0	0	0	0	0	0	0	0	0	0	0	0	0	0	0	0	0	0	0	0	0	0	AT3G07515	-
AT1G32950	0.306771036	0.13507629	0.27095906	0.320174383	0.128499758	0.163599862	0.074919372	0.162746707	0.227997661	0.253403156	0.306272066	0.05257305	0.344394118	0.108492969	0	0.281232017	0.020916669	0.121313918	0.179586937	0	0.06015387	0.098601174	0.116604093	0.120037737	SBT3.4	Subtilisin-like protease SBT3.4 [Source:UniProtKB/Swiss-Prot;Acc:F4HPF1]
ENSRNA049493427	0	0	0	0	0	0	0	0	0	0	0	0	0	0	0	0	0	0	0	0	0	0	0	0	5S_rRNA	5S ribosomal RNA
AT5G05375	0	0	0	0	0	0	0	0	0	0	0	0	0	0	0	0	0	0	0	0	0	0	0	0	AT5G05375	-
AT2G16890	6.872727731	8.152142462	8.522505426	4.599663053	7.094277243	8.691760832	10.48176119	9.885891181	9.173430397	11.48205152	12.15474409	10.73015679	8.793620108	11.06629326	15.06822121	10.60314989	10.60100213	14.94817271	13.40027172	15.04197786	13.84095528	13.29564927	13.59479559	9.549612627	UGT90A1	UDP-glycosyltransferase 90A1 [Source:UniProtKB/Swiss-Prot;Acc:Q9ZVX4]
AT1G31220	8.839916857	7.8783119	9.036865778	10.11078109	7.075743376	8.812464423	7.980008419	8.782428231	7.187951255	7.135034939	7.532291303	5.777792061	7.286212955	7.192538801	6.860314911	7.110274079	5.209777973	8.652928066	7.162990398	5.742263404	5.689309523	5.959572739	5.223070661	6.275215706	PUR3	Phosphoribosylglycinamide formyltransferase, chloroplastic [Source:UniProtKB/Swiss-Prot;Acc:P52422]
AT2G41500	26.12452648	23.43970794	21.07412891	26.67454059	19.56760703	20.31801495	16.83449877	18.56209482	20.16298757	21.03259022	19.24712909	19.89242839	19.77790249	18.33479743	16.92731757	16.71114416	16.87869257	14.74406368	16.13612727	14.80094091	16.10772928	16.29794652	14.82454254	17.20141008	LIS	LIS [Source:UniProtKB/TrEMBL;Acc:A0A178VMW2]
AT2G39350	65.54547936	61.90092918	78.52262756	6.40360772	17.65598884	19.77068242	34.03717877	23.3936238	30.27050084	34.00653114	25.18948213	33.80125821	40.00129745	46.41950294	55.49490683	18.9883538	24.08012857	40.46832026	76.86465012	70.99200443	51.18310019	44.2511127	51.83765314	35.09762041	ABCG1	ABC transporter G family member 1 [Source:UniProtKB/Swiss-Prot;Acc:O80946]
AT2G41760	25.31112725	18.75490749	24.38610537	29.440475	25.25754565	25.71087613	22.32410122	26.66696889	26.84074404	29.07979476	27.52773953	33.07686784	35.76329156	31.57779923	29.98898453	48.437304	31.98208878	41.58782048	32.29449398	33.3445157	36.91065459	43.32309493	47.38908709	42.33096525	AT2G41760	Protein N-terminal glutamine amidohydrolase [Source:UniProtKB/Swiss-Prot;Acc:O22944]
AT5G27390	23.28821466	22.49026184	22.07996786	45.06608756	25.69891201	28.17874056	24.35557733	30.93285959	25.39507573	24.64278398	25.97785425	24.89597956	29.26407702	25.4370093	21.55214846	35.70477437	33.45731003	25.63160729	22.39504584	23.84030309	25.26360351	24.83908782	22.69503643	28.71246604	AT5G27390	Mog1/PsbP/DUF1795-like photosystem II reaction center PsbP family protein [Source:TAIR;Acc:AT5G27390]
AT2G32270	0.430259937	0.45468112	0.204431038	1.63079221	0.57672509	0.403842626	0.196145097	0.104347177	0.063955359	0.235305352	0.137459235	0.212359757	0.936331146	0.746997634	0.67788351	0.728197539	0.352038628	0.578503651	0.377817926	0.133625854	0.316381732	0.268074702	0.196250873	0.279733678	ZIP3	Zinc transporter 3 [Source:UniProtKB/Swiss-Prot;Acc:Q9SLG3]
AT5G17345	1.290476276	0.132830123	0.514530542	2.319949167	0.442270332	1.201232708	0	0	0.065393509	0.842088136	0	0	0.851009966	0.40735744	0.554501538	0.794210509	0.143981936	0	0.494481704	0.273261337	0.103518764	0.052210064	0	0.190682657	AT5G17345	-
AT2G05120	4.147456304	5.012293985	6.031335405	4.978432057	6.712739101	5.771192981	5.566203056	5.615532171	6.138458149	5.269761339	6.498235038	5.678668868	4.882740647	6.094055226	6.66172557	5.517231452	6.125689603	6.811844968	4.047034008	5.353511677	4.969821503	4.97408262	4.498203853	4.88000597	AT2G05120	Nucleoporin, Nup133/Nup155-like [Source:TAIR;Acc:AT2G05120]
AT5G64220	14.72549215	15.16269955	15.0607319	11.0333663	12.75602014	11.69460854	14.69155606	14.37462601	13.68479319	15.34736571	12.87710369	14.52842651	15.04091783	17.19749132	16.65859056	12.6194678	13.20632575	14.72043471	15.9874118	15.02721662	13.2865516	14.2724467	14.7132424	13.93561174	CAMTA2	Calmodulin-binding transcription activator 2 [Source:UniProtKB/Swiss-Prot;Acc:Q6NPP4]
AT1G13790	6.05005693	4.334129342	5.957845879	5.821680779	4.647235587	5.241937444	5.006998699	5.856284951	5.135423538	4.740210833	5.53821448	4.393053309	6.807457186	6.289157845	5.433618166	7.274695194	4.479028416	5.647760452	4.666015453	4.779274823	4.608591746	4.071239214	4.355742907	4.947566323	FDM4	Factor of DNA methylation 4 [Source:UniProtKB/Swiss-Prot;Acc:Q9LMH6]
AT1G23610	2.526427864	1.693733429	1.96825289	3.418359882	3.968497656	3.701624702	2.857694169	2.539531828	2.557111696	2.761089586	1.393912895	1.558684534	2.618099624	0.731044761	5.30288858	2.89746926	6.160570438	5.166329945	2.522079097	1.238893979	1.143983218	1.094767554	2.577643902	2.809638911	AT1G23610	unknown protein; BEST Arabidopsis thaliana protein match is: unknown protein (TAIR:AT1G23640.1); Has 30201 Blast hits to 17322 proteins in 780 species: Archae - 12; Bacteria - 1396; Metazoa - 17338; Fungi - 3422; Plants - 5037; Viruses - 0; Other Eu /.../es - 2996 (source: NCBI BLink). [Source:TAIR;Acc:AT1G23610]
AT4G28190	9.791800923	7.612295843	7.897462779	13.36902759	8.421838753	8.223263334	8.586986474	6.366393778	6.473674573	8.565748039	8.284495033	7.861937141	8.104428399	6.733436437	4.142174448	6.870531536	7.81985892	5.726151032	6.343492166	5.360701986	6.045326664	6.61956376	6.402924431	7.204340812	ULT1	Developmental regulator, ULTRAPETALA [Source:UniProtKB/TrEMBL;Acc:F4JKJ1]
AT3G14510	0	0	0	0	0	0	0	0	0	0	0	0	0	0	0	0.013176421	0.019109962	0.018472543	0	0	0	0	0	0	AT3G14510	Polyprenyl synthetase family protein [Source:TAIR;Acc:AT3G14510]
AT5G06360	110.6879795	112.6847278	102.5323264	147.7907687	112.1143612	105.7222248	92.87497475	96.29896493	92.21659087	89.12420662	102.233975	92.38484415	105.905793	90.59041382	87.15717158	98.78770981	95.9387384	84.12474164	78.58700658	74.33261632	77.58849797	84.25766791	75.18326033	85.04278651	AT5G06360	Ribosomal protein S8e family protein [Source:UniProtKB/TrEMBL;Acc:Q9FNH2]
AT3G47070	105.8932247	85.91061548	96.84178926	128.4695213	132.9715573	138.4662625	165.086549	155.2818031	140.7799707	133.1332495	133.8667283	139.2387017	137.5618114	157.3519774	137.1954308	172.3029093	151.9329669	155.3186949	164.0613005	181.4407423	185.730882	160.665546	169.4801861	189.6203777	AT3G47070	Thylakoid soluble phosphoprotein [Source:UniProtKB/TrEMBL;Acc:Q9SD66]
AT5G39580	3.584707724	18.19510797	6.250450476	0.743463205	0.856985967	0.895240464	2.032762397	0.826959609	1.15016249	0.788959547	0.73323336	0.647295316	2.482559829	1.356037662	3.306018631	0.059189979	0.12876618	0.414903806	3.077154186	1.486666668	0.524614807	0.793774147	1.415725114	0.132635728	PER62	Peroxidase 62 [Source:UniProtKB/Swiss-Prot;Acc:Q9FKA4]
AT3G09530	26.5581577	7.616872284	7.693534212	10.53681817	10.55885428	12.67406232	15.61098166	15.55456069	17.58081725	23.65374943	22.15067486	21.42834273	7.51669364	4.639330719	3.845044829	17.32332401	7.944180557	5.348385791	12.5231697	12.56429254	11.42326281	17.58855452	11.03159436	16.40383763	ATEXO70H3	Exocyst subunit EXO70 family protein [Source:UniProtKB/TrEMBL;Acc:Q9SF50]
AT3G10930	6.818374334	8.780819475	10.81465295	0.617563933	0.654061759	1.099191373	3.101552568	1.183397419	1.624706336	1.601153499	1.745990424	1.220237775	13.05281482	10.5124038	5.473750213	1.673714751	0.702672408	3.828412868	6.252407747	4.485719558	3.03120436	1.111853762	0.860593862	0.902385532	AT3G10930	Uncharacterized protein At3g10930 [Source:UniProtKB/TrEMBL;Acc:Q84TK4]
AT5G47430	25.44226672	24.58010171	22.13451526	23.37270143	22.96732322	20.17803725	21.13993756	20.39294616	21.92566771	23.14743287	22.45933433	21.81765548	25.28797749	24.85156559	20.81953559	21.91162852	22.52341155	22.33687383	24.69087532	22.00807442	22.90326327	25.00375372	24.76226807	24.46038342	AT5G47430	DWNN domain, a CCHC-type zinc finger [Source:TAIR;Acc:AT5G47430]
AT1G09483	0.054079826	0	0	0	0	0	0	0	0	0	0	0	0	0	0	0	0	0	0	0	0	0	0	0	NEAP4	unknown protein; BEST Arabidopsis thaliana protein match is: unknown protein (TAIR:AT1G09470.1); Has 48 Blast hits to 48 proteins in 9 species: Archae - 0; Bacteria - 0; Metazoa - 0; Fungi - 0; Plants - 48; Viruses - 0; Other Eukaryotes - 0 (source: /.../BLink). [Source:TAIR;Acc:AT1G09483]
AT3G09255	0	0	0	0	0	0	0	0	0	0	0	0	0	0	0	0	0	0	0	0	0	0	0	0	AT3G09255	-
AT3G63160	217.9272444	191.2077091	223.8881359	407.9980791	349.5583705	340.7279576	352.6565041	360.9107584	348.0446132	299.4695795	307.3237283	314.4996248	386.3866238	395.4845079	257.6352769	365.6468383	348.8003158	343.2045144	347.7086885	368.589586	370.1669849	296.5275523	315.6878894	470.8116704	AT3G63160	AT3g63160/F16M2_10 [Source:UniProtKB/TrEMBL;Acc:Q9M1X3]
AT1G64550	37.88841736	38.60896943	42.40140319	36.4600531	41.26366231	41.39048945	33.37190043	34.01292094	35.01078761	32.9326382	36.06864437	35.50197141	31.27231206	38.02689057	38.00237252	32.26551871	39.35073102	36.53986092	37.7876849	36.18147811	37.05822252	36.6842613	33.66082958	36.35223738	ABCF3	ABC transporter F family member 3 [Source:UniProtKB/Swiss-Prot;Acc:Q8H0V6]
AT4G17483	7.540681319	2.610024146	2.741745126	5.118707226	4.14876848	5.650820911	4.809097585	4.086318205	4.333947606	5.228365724	6.108549129	4.84507673	4.696675264	2.781156655	4.362852296	4.810659004	3.979990548	3.267833556	5.187483395	5.14188756	4.930046915	6.329239786	5.903232027	5.334410333	AT4G17483	Alpha/beta-Hydrolases superfamily protein [Source:UniProtKB/TrEMBL;Acc:Q8L7H5]
AT4G22000	54.89171694	49.30858523	49.77637727	77.01338946	52.40393122	50.35475108	55.95505903	55.47985571	49.9762347	48.1544862	59.49654238	51.9821292	57.20750838	54.58433022	55.79298499	70.43425348	53.62274954	53.68897808	50.83224374	51.14979282	54.55637917	53.18438435	46.96924984	49.68456649	AT4G22000	At4g22000 [Source:UniProtKB/TrEMBL;Acc:O65448]
AT1G65240	4.243896846	3.681459613	4.553049858	3.473160648	2.362942551	3.426219174	3.852371555	3.040202329	3.712179229	3.90990746	3.488675718	3.641423718	3.369458185	2.267095294	2.113914651	3.978068537	3.125120297	2.432196412	3.50876704	3.467425661	2.00489874	2.998665668	2.784477813	2.858218485	AT1G65240	Aspartic proteinase-like protein 2 [Source:UniProtKB/Swiss-Prot;Acc:Q9S9K4]
AT1G23330	7.862738529	6.663170184	8.748762814	8.129053189	10.48975497	9.976744497	9.18680462	8.667374485	8.603463984	8.201798529	8.850793986	8.696984772	7.635646914	8.752752343	10.71149314	8.975499017	10.86361653	10.92682827	7.989003818	8.4458902	8.409462412	9.621764656	7.81615369	8.887629433	AT1G23330	Alpha/beta-Hydrolases superfamily protein [Source:UniProtKB/TrEMBL;Acc:Q9LR26]
AT2G09430	2.183248227	2.183034197	0.777224044	2.158709733	1.496479921	1.125003586	1.191024274	1.263541571	1.327605305	1.395583408	1.120987093	1.539381939	1.292838669	0.787627173	0.603073603	1.799541873	1.009162395	0.639121643	0.418285994	0.561373834	1.501154449	0.858061056	0.67897281	1.290399771	AT2G09430	-
AT5G38392	0	0	0	0	0	0	0	0	0	0	0	0	0	0	0	0	0	0	0	0	0.149579865	0	0	0	AT5G38392	F-box/RNI superfamily protein [Source:UniProtKB/TrEMBL;Acc:A0A1P8BBT1]
AT4G11700	0.080335974	0.090959758	0.308298871	0	0	0	0	0	0	0	0.048123183	0.099126867	0	0	0	0	0.098596326	0	0	0	0	0.071505088	0	0	AT4G11700	UPF0725 protein At4g11700 [Source:UniProtKB/Swiss-Prot;Acc:Q9T0D7]
AT1G19580	34.99018657	35.46378942	32.08157759	30.8385987	32.93576877	29.30309415	28.72651536	28.0167491	27.98720522	29.47420383	30.28825192	30.7584412	37.20638188	33.66098736	33.09407025	33.36238236	34.51749277	33.71571737	29.74479945	29.1862173	28.79506818	27.70824534	27.61882221	28.97489492	GAMMACA1	GAMMA CA1 [Source:UniProtKB/TrEMBL;Acc:A0A178WHZ1]
AT5G07015	6.536178543	1.252398303	1.267950264	2.08795425	1.5795369	0.836572778	0.834966867	1.966210786	1.90575369	1.649805328	2.168489565	0.86854017	4.220314727	3.491635201	1.604093734	1.361503729	1.727783236	2.743821907	2.64900913	2.166572031	2.661911065	2.371828632	2.293301964	1.797865052	AT5G07015	-
AT1G18880	2.813798065	1.949770898	4.516768492	2.459440527	4.342106848	4.206448646	3.24350596	2.876340536	4.793178235	3.600888559	4.139668595	4.319113594	1.597911605	1.53720569	2.726416507	1.895371284	1.519484496	3.872295118	4.317051184	5.059773503	3.674653371	6.181088548	4.928387409	3.610000192	NPF2.9	Protein NRT1/ PTR FAMILY 2.9 [Source:UniProtKB/Swiss-Prot;Acc:Q9M9V7]
AT5G00860	0.180266087	0	0.296482538	0.356479994	0	0.46144915	0.352195494	0.737747269	0.502413545	0.277272923	0	0.333646529	0.467017664	0	0.319514605	0.152546531	0	0.534652466	0.854790019	0.209944686	0	0	0.822232655	0	AT5G00860	-
AT1G50840	10.67257969	12.70861475	13.79246275	12.01338565	14.94450649	14.20917646	13.34214291	13.41923596	13.504076	12.62852828	12.80095302	12.14779615	10.47539859	12.40249675	13.78462154	11.45402183	13.51977246	14.53060349	11.25256894	11.97990697	11.14834406	12.62040091	11.51290528	11.92997583	POLGAMMA2	polymerase gamma 2 [Source:TAIR;Acc:AT1G50840]
AT1G22160	104.1000069	25.07401394	53.01895481	72.78177057	43.59381958	51.97603164	55.4954829	54.71610452	57.67707492	55.00917446	56.82016123	60.97728887	51.07001871	56.40923489	61.5205133	72.8142305	55.99834727	71.01999803	52.21754167	58.66598241	48.7561917	58.45369434	52.12226859	55.79473054	AT1G22160	Senescence-associated family protein (DUF581) [Source:UniProtKB/TrEMBL;Acc:Q8VY80]
AT2G01640	13.1145096	11.2422586	13.1789982	17.05162638	10.50727092	14.04623246	11.71731876	8.781207296	11.01385221	11.96785866	11.95528941	9.365319515	14.85399213	11.52122053	9.909614599	14.80420421	12.00285779	12.1929565	9.282770176	9.680075857	12.6041937	11.60645549	8.938665611	9.950167742	AT2G01640	Expressed protein [Source:UniProtKB/TrEMBL;Acc:Q9ZU92]
AT2G37720	0.215827989	0	0.094658928	0.156494949	0.090405681	0.018416043	0.126502405	0.065428592	0	0.118034418	0.017238155	0	0	0.033307617	0.0680083	0.060880024	0.017659043	0	0.075808762	0	0	0.025613763	0	0	TBL15	Protein trichome birefringence-like 15 [Source:UniProtKB/Swiss-Prot;Acc:O80940]
AT1G05223	0	0	0	0	0	0	0	0	0	0	0	0	0	0	0	0	0	0	0	0	0	0	0	0	AT1G05223	-
AT2G01020	1.487195221	3.980044054	2.075377766	0.133679998	1.18927571	0.346086862	3.037686132	0.983663025	1.35651657	1.109091692	0.809877963	2.001879173	1.120842394	2.190788184	0.798786514	0.343229694	1.327443218	0.32079148	2.279440051	1.889502174	0.954392504	0.361013493	0.616674492	1.172000722	AT2G01020	rRNA [Source:TAIR;Acc:AT2G01020]
AT5G12030	0.57820041	41.86995237	2.039746077	0.099426393	0	0	1.055987509	0.182903329	0.112103158	2.8098247	0.030117911	0.310192918	1.328617599	1.25116928	1.901148129	0.063820487	0.092559816	0.566658872	0.529801826	0.878340013	0.332738883	0.022375742	0.028666275	0	HSP17.7	17.7 kDa class II heat shock protein [Source:UniProtKB/Swiss-Prot;Acc:O81822]
AT2G36440	0	0.066065509	0.063977811	0	0	0	0	0	0	0	0	0	0.302332488	0.067535576	0	0	0	0	0.245939584	0.06795578	0	0	0	0	AT2G36440	Uncharacterized protein At2g36440 [Source:UniProtKB/TrEMBL;Acc:Q9SJR1]
AT2G26290	0.506879497	0.235450347	0.627027548	0.398375796	0.359312239	0.598856048	0.584033441	0.756486453	0.796911519	1.026202365	0.778546224	1.074474812	0.296307104	0.421206638	0.875387612	0.175973958	0.366875426	0.26212387	0.438251077	0.333007222	0.68810245	0.161955252	0.681739796	0.366164352	PBL12	Probable serine/threonine-protein kinase PBL12 [Source:UniProtKB/Swiss-Prot;Acc:O64842]
AT1G72440	10.54761017	12.43044661	15.0765853	13.22277075	15.88734376	16.63365967	13.11647712	14.15476221	12.432782	11.32522152	12.83018114	11.23462807	12.67347751	13.29597528	14.26722426	12.75534454	12.4234565	13.18795944	11.58120473	12.37477688	12.30738605	12.24937755	11.1469242	11.02057212	EDA25	CCAAT-binding factor [Source:UniProtKB/TrEMBL;Acc:F4IDC2]
AT1G25490	44.57694763	50.84794995	56.67917105	39.16975635	53.0447352	52.53293801	51.43149321	50.90244062	50.58198309	49.82807131	48.71472927	46.37247544	40.25976333	47.78563496	52.56689678	39.90272401	48.42185067	49.68438239	50.14354234	52.90062879	50.00943071	51.68113812	47.31934003	48.23743233	PP2AA1	Serine/threonine-protein phosphatase 2A 65 kDa regulatory subunit A alpha isoform [Source:UniProtKB/Swiss-Prot;Acc:Q38845]
AT3G10620	22.48948202	25.21524444	23.42993982	31.12657951	23.60702949	26.38322837	24.61149849	25.17312585	25.18052517	24.06058641	29.74583859	25.73551336	26.20923659	26.25575378	27.63976895	26.72212896	24.76046284	28.18382284	20.6427093	20.28965429	23.95105671	26.11145797	25.36700686	25.71575649	NUDT26	Nudix hydrolase 26, chloroplastic [Source:UniProtKB/Swiss-Prot;Acc:Q9CAF2]
AT2G01735	12.45213122	12.54380765	10.00572452	11.51248828	10.48938604	9.648511096	11.2399568	9.950702665	11.72141519	12.39312643	12.06623409	11.65535479	12.12908835	9.714339505	10.4945045	12.26776469	8.521491134	11.15197468	10.06608884	10.09468379	10.34133212	10.60794958	11.29324952	11.04568333	RIE1	E3 ubiquitin protein ligase RIE1 [Source:UniProtKB/Swiss-Prot;Acc:Q8GUU2]
AT2G02880	5.228569144	6.394962676	5.798637529	7.021451556	5.327863343	5.3881983	6.132128091	5.354649433	5.160873403	6.1603299	5.456388608	4.307196338	6.225597903	5.843652575	6.957214646	6.731940239	4.854136957	4.781093551	5.130665318	4.850573373	4.878041955	4.773834278	5.432568933	5.146112628	AT2G02880	Mucin-like protein [Source:UniProtKB/TrEMBL;Acc:O80607]
AT1G69250	18.73684746	21.84731462	19.01907661	19.14928336	16.59829884	17.37745745	15.62076715	16.98625177	15.8252993	16.26291179	16.79300411	15.12447445	19.82328468	18.466725	18.92314543	16.83156704	16.37132518	17.65883992	16.22344096	16.75392365	14.6764074	15.71424952	14.83126952	17.05653812	AT1G69250	At1g69250 [Source:UniProtKB/TrEMBL;Acc:Q9LDI9]
AT2G31340	4.735138137	5.096000564	4.013535114	6.064122229	4.386599619	5.667550747	4.483561582	5.452805493	4.549186199	4.631791633	4.036875663	4.656217266	4.345919332	5.134574264	4.821829378	4.930132643	5.117235555	5.799732252	3.806058475	4.112513417	4.064167786	4.279360621	3.860732905	5.052117542	emb1381	Embryo defective 1381 [Source:UniProtKB/TrEMBL;Acc:F4IQS9]
AT2G06495	0	0	0	0	0	0	0	0	0	0	0	0	0	0	0	0	0	0	0	0	0	0	0	0	AT2G06495	-
AT1G44790	51.44263598	45.0324079	47.26523983	55.8096042	47.46591517	37.73722226	43.29678037	41.91133517	42.53429831	49.25808573	51.55869268	51.48549401	57.89975643	50.38980906	42.7758329	64.41166654	46.15324732	53.62696317	38.87351188	41.49463134	42.13525014	46.44497398	51.51782163	44.02618822	GGCT2;3	Gamma-glutamylcyclotransferase 2-3 [Source:UniProtKB/Swiss-Prot;Acc:Q84QC1]
AT5G65205	17.79061851	7.378803088	11.60138174	12.88747437	16.04948233	19.10317636	21.69661073	12.63724516	15.63711237	16.86025453	20.86530183	14.37272598	14.80714215	11.81302171	19.62801969	14.94401988	22.1102261	12.64146018	18.6479951	14.91813034	14.09542611	17.73519438	13.21839689	17.95863437	AT5G65205	AT5g10050/T31P16_40 [Source:UniProtKB/TrEMBL;Acc:Q944R2]
AT4G12040	62.84963417	71.62620441	57.05414991	36.79552996	41.89596706	41.26335712	42.64630575	39.87643609	44.13711302	41.00372907	41.43702272	40.75787134	55.12415644	46.3675752	48.74173103	38.2590939	36.75770217	37.79479866	47.90369233	41.92210503	40.96876676	39.71897049	42.33464263	40.21296586	SAP7	SAP7 [Source:UniProtKB/TrEMBL;Acc:A0A178V0G6]
AT1G04860	11.00897265	11.85873958	14.37621232	10.11364227	10.93287629	12.48912527	11.43482882	11.93599833	11.53253904	11.66578643	12.13846409	11.69800832	10.23885288	12.56303142	12.94768348	10.91519678	10.91511229	11.41562326	12.12386294	12.30319827	11.27920937	11.44056449	11.64165926	11.13946119	UBP2	Ubiquitinyl hydrolase 1 [Source:UniProtKB/TrEMBL;Acc:A0A178WGQ0]
AT3G24030	9.922043002	7.565858244	9.047455712	12.16304856	12.24573847	10.33440656	14.21748075	16.68914579	13.45986533	10.27808944	12.19032747	14.67892377	11.69847261	14.58953462	10.13911758	12.42313869	12.89180728	13.96321817	7.494700009	8.637210659	10.2962173	10.07046314	9.380351142	11.46446825	THIM	Hydroxyethylthiazole kinase [Source:UniProtKB/Swiss-Prot;Acc:Q9LIQ4]
AT3G11770	29.2014144	24.63368568	25.17350066	30.72493262	28.29884474	26.15969185	23.71535349	24.68594163	25.44046162	27.07502148	24.70811833	25.73287994	26.23577647	24.00435485	21.28253803	18.60670003	21.62251357	20.59956297	22.80390808	17.42190621	22.56406802	20.64088685	22.33081863	21.32026964	AT3G11770	At3g11770 [Source:UniProtKB/TrEMBL;Acc:Q9SF21]
AT2G47550	1.939831813	3.435003199	2.93074346	1.360462561	3.443904635	3.002470766	2.511945682	2.533457643	2.753512442	5.435451907	5.580331044	5.051537426	0.490867396	0.469932184	2.731963641	0.753964719	0.982753613	2.154165368	3.196839309	3.901062728	2.637201056	1.355177812	2.996485971	1.307621354	PME20	Probable pectinesterase/pectinesterase inhibitor 20 [Source:UniProtKB/Swiss-Prot;Acc:O22256]
AT2G47050	379.5414358	90.31006896	108.7588356	178.4554835	146.7619557	165.1079543	141.0523999	130.1055354	137.1391616	214.1909706	183.3034926	176.6926185	97.88522698	56.25259172	67.62705725	211.7972448	117.3924112	85.14294966	163.0469158	140.3948129	144.3075704	203.7791116	138.0056674	153.2277948	AT2G47050	Invertase/pectin methylesterase inhibitor family protein [Source:UniProtKB/TrEMBL;Acc:O80720]
AT3G48440	15.49406121	12.07112174	13.00215045	13.36206443	12.66629205	11.74111031	12.17420053	10.96769384	10.96255201	12.7562332	11.71389179	10.65648833	14.10864604	12.80586278	14.09152911	13.91621503	13.71613188	14.50618423	9.807802603	10.68366348	11.03618657	11.47083034	9.478181149	9.370388211	AT3G48440	Zinc finger CCCH domain-containing protein 43 [Source:UniProtKB/Swiss-Prot;Acc:Q9STM4]
AT1G12780	128.214788	414.0698101	179.3277847	105.22857	142.4064672	147.7869403	113.3733445	113.0259373	124.227546	124.5455828	107.9457104	136.9434739	143.4833015	94.84618978	130.6780075	73.00818283	159.021872	99.60322349	170.9807645	149.4638457	136.0677581	175.8669754	179.3792978	156.0269304	UGE1	Bifunctional UDP-glucose 4-epimerase and UDP-xylose 4-epimerase 1 [Source:UniProtKB/Swiss-Prot;Acc:Q42605]
AT4G28910	56.65068045	52.57368758	62.05140898	62.21851046	54.86129653	56.53431758	50.71476155	50.31195761	54.37864147	53.05553933	59.73755282	55.39445037	59.08095277	52.58253837	54.44017923	61.25437327	50.53152472	54.89297398	50.45254575	51.44263265	50.97615699	56.44470966	53.93225544	52.66512553	AFPH2	NINJA [Source:UniProtKB/TrEMBL;Acc:A0A178UVV4]
AT2G05495	0	0	0	0	0	0	0	0	0	0	0	0	0	0	0	0	0	0	0	0	0	0	0	0	AT2G05495	-
AT1G71140	4.088933513	7.88144838	5.323993236	2.984101464	6.315824241	5.685170028	7.299261268	8.721236282	10.43288473	8.597895499	10.16196818	11.05172081	4.565187378	3.183290468	4.98982908	2.409766325	2.598787025	4.302338416	7.296522634	7.143189337	6.056359016	7.528049381	6.60538934	6.804293981	DTX14	Protein DETOXIFICATION 14 [Source:UniProtKB/Swiss-Prot;Acc:Q9C994]
AT5G18070	5.442482215	5.218254113	6.224254446	4.547717844	5.815098129	5.730976197	5.819930095	5.673828171	5.346851776	5.926635515	5.420536812	4.808344061	6.04767158	7.00406975	6.752057696	6.016597574	5.460911845	6.91239908	4.866320422	4.920262596	5.447133725	5.186067368	5.127230247	5.633476219	DRT101	Phosphoacetylglucosamine mutase [Source:UniProtKB/Swiss-Prot;Acc:P57750]
AT3G54910	9.819351303	7.646745551	9.253280515	14.06013478	10.23539911	10.9317539	11.94616566	10.94676423	11.61528848	11.24058771	12.38749664	11.23673846	12.29752819	11.57477069	9.116599386	12.76090643	9.482753173	9.918021468	8.761597698	8.576990224	9.053825008	8.387546818	8.784779837	11.37558251	AT3G54910	At3g54910 [Source:UniProtKB/TrEMBL;Acc:Q501B7]
AT4G17030	0.476405989	0.674258548	0.718246864	0.902848615	0.748335656	0.660570448	0.814432372	0.415216756	0.442591699	0.040709722	0.59453888	0.416386089	1.316513179	1.906957972	0.77404344	1.394223394	0.974488307	1.130380719	0.104584873	0.624195436	0.840754005	0.300359779	0.226353215	0.473207095	EXLB1	Expansin-like protein [Source:UniProtKB/TrEMBL;Acc:Q0WRS3]
AT1G43080	0	0	0	0	0	0	0	0.016596784	0	0	0	0	0	0	0	0	0	0	0	0	0	0	0	0	AT1G43080	Glycoside hydrolase family 28 protein [Source:UniProtKB/TrEMBL;Acc:Q9C8C4]
AT4G15300	0.014015631	0.063476342	0.030735231	0	0.140900283	0	0.027383088	0.050986326	0	0	0	0	0	0.016222199	0.01656144	0.106744001	0.137611054	0.016627624	0	0.114261931	0	0.049899884	0	0.121496914	CYP702A2	Cytochrome P450 like protein [Source:UniProtKB/TrEMBL;Acc:O23384]
AT4G14272	0	0	0	0	0	0	0	0	0	0	0	0	0.851009966	0	0	0	0	0	0	0	0	0	0	0	AT4G14272	Putative defensin-like protein 28 [Source:UniProtKB/Swiss-Prot;Acc:P0CAY0]
AT1G59359	0.017214852	0	0.320882498	0.017021366	0.475921335	0	0.151351091	0.078280637	2.360563514	0.070609875	0.164993771	1.380695651	0	0	0	1.96664219	0.654961308	0.02042306	0	0	0	0	0.019630166	0	RPS2B	40S ribosomal protein S2-2 [Source:UniProtKB/Swiss-Prot;Acc:Q93VB8]
AT4G13495	5.214075911	7.890944332	5.632132775	19.85622616	10.63920156	6.508366909	7.766341139	8.990954878	10.79107089	7.993465266	9.122676561	9.459403451	5.456767043	5.258183115	4.971632383	4.303090784	7.381295148	4.68527346	8.295808453	5.17065166	8.905626441	11.99287664	10.7727793	8.866410581	AT4G13495	other RNA [Source:TAIR;Acc:AT4G13495]
AT3G45577	0	0	0	0	0	0	0	0	0	0	0	0	0	0	0	0	0	0	0	0	0	0	0	0	AT3G45577	tRNA-intron endonuclease [Source:UniProtKB/TrEMBL;Acc:Q2V3Q6]
AT1G49630	5.530795188	8.323885002	5.887745685	8.352983455	8.2499477	5.525209088	7.937974855	9.333395939	8.361564772	8.224472538	8.19180248	8.169493695	5.571025015	7.634538393	5.232721039	8.328145745	9.28876538	7.00974186	3.289270197	3.000684271	3.224407076	3.947080855	3.637173712	4.368976433	PREP2	Presequence protease 2, chloroplastic/mitochondrial [Source:UniProtKB/Swiss-Prot;Acc:Q8VY06]
AT5G17300	19.86163938	18.03199764	17.88869769	8.857644926	6.282840304	7.673199331	10.13706952	6.732102441	7.882448541	8.869299814	7.470267523	8.427931979	9.378235209	6.634377133	6.583847397	3.795244334	5.518341738	4.139832251	12.05586199	9.980172386	9.166698691	8.941013909	8.088681928	6.186264903	RVE1	Protein REVEILLE 1 [Source:UniProtKB/Swiss-Prot;Acc:F4KGY6]
AT4G18815	0	0	0	0	0	0	0	0	0	0	0	0	0	0	0	0	0	0	0	0	0	0	0	0	AT4G18815	pre-tRNA [Source:TAIR;Acc:AT4G18815]
AT1G43860	7.953360539	9.263302863	8.970578608	12.23785114	8.825394407	9.304056275	8.544616172	9.331850478	8.307369727	8.885051706	9.397382792	9.588597735	10.07559392	9.173837011	8.320260216	9.200231235	9.73876997	9.532956834	7.659940617	8.402364595	8.555180684	7.793495724	7.550774544	7.4123863	AT1G43860	At1g43860 [Source:UniProtKB/TrEMBL;Acc:Q9MAR2]
AT3G59320	18.91203335	13.44228825	13.98923565	26.22224896	16.3479925	12.86263405	13.94996947	18.12729237	15.95719978	16.88939215	18.23019414	16.83631715	27.86383761	21.61851465	14.32514577	32.07860267	19.33201809	19.89729715	12.58075567	13.4958334	16.17141084	14.76434468	11.55497317	13.28134905	AT3G59320	Anthocyanin-related membrane protein 2 [Source:UniProtKB/TrEMBL;Acc:Q948Q8]
AT5G54460	0	0	0	0	0	0	0	0	0	0	0	0	0	0	0	0	0	0	0	0	0	0	0	0	AT5G54460	Wound-responsive protein-like protein [Source:UniProtKB/TrEMBL;Acc:Q9LSQ9]
AT1G04193	0	0.214571737	0.20779118	0.374761019	0.238145563	0.242556604	0.1851284	0.517053641	0.211271337	0	0	0.701513215	0.196386915	0.658038942	0	0	0.46517241	0.224828216	0	0	0	0.168678669	0.432199216	0.205350554	AT1G04193	-
AT5G65225	0.343940984	0.493270912	0.603389488	0.702822242	0.547463896	0.704342239	0.604778301	0.583890979	0.460121443	1.011028259	0.961468357	0.594146146	0.213852556	0.743100853	0.623169127	0.873159304	0.675389931	0.843280187	0.507393455	0.480679974	0.323723621	0.551040244	0.130732441	0.546610471	AT5G65225	-
AT5G08745	0	0	0	0.053083583	0	0	0	0	0	0	0	0	0	0	0	0	0	0	0	0	0	0	0	0	AT5G08745	-
AT1G77250	9.878723113	7.009167943	8.457753577	7.336526195	8.175707795	6.976418293	6.185541364	6.36219537	5.639949497	6.515233432	6.556276044	6.148395014	8.500913091	6.749580981	6.980719982	6.785326568	6.422597573	6.182555315	7.451800463	6.791576671	6.220878321	5.56813418	6.116212708	5.599782643	AT1G77250	At1g77250 [Source:UniProtKB/TrEMBL;Acc:Q1JPM3]
AT1G48698	0.404717344	0.16365641	0.063393919	0.200084273	0.217963736	0.12950056	0.480078733	0.341781221	0.241708733	0.340897479	0.329019522	0.463712125	0.254637271	0.167298036	0.239115233	0.024463133	0.035479252	0.068591659	0.045692817	0.067335584	0.025508535	0.038595967	0.032964347	0.031324661	AT1G48698	Potential natural antisense gene, locus overlaps with AT1G48700 [Source:TAIR;Acc:AT1G48698]
AT4G09340	13.52793461	12.69794391	11.78432174	14.24220216	16.55927232	16.07352841	16.182251	14.62978488	15.90178575	16.9504622	14.63958959	17.45614732	15.7862797	14.76531214	16.3578684	17.05298216	15.32679368	16.42323923	14.85809402	15.04765816	15.37989943	17.33346624	15.53252937	16.53212609	AT4G09340	SPla/RYanodine receptor (SPRY) domain-containing protein [Source:UniProtKB/TrEMBL;Acc:Q94BS7]
ENSRNA049494930	0	0	0	0	0	0	0	0	0	0	0	0	0	0	0	0	0	0	0	0	0	0	0	0	5S_rRNA	5S ribosomal RNA
AT3G01210	9.642014087	9.546931242	7.982583543	10.6143801	7.726104522	7.144743923	6.635288691	9.123994097	8.834340701	7.965738656	9.213217329	8.694194144	9.526667018	7.477662587	8.648832851	8.357562475	6.084504258	6.784626837	6.190706354	5.751116798	8.766380792	7.070695018	4.918739057	8.14261945	AT3G01210	RNA-binding (RRM/RBD/RNP motifs) family protein [Source:UniProtKB/TrEMBL;Acc:Q9MAD0]
ENSRNA049757928	0	0	0	0	0	0	0	0	0	0	0	0	0	0	0	0	0	0	0	0	0	0	0	0	ath-MIR853	-
AT3G47965	8.197962929	9.811107713	6.613491708	10.91976073	8.487015163	9.350975301	12.73874907	11.2028289	14.06411433	11.7166401	15.57199834	13.15538862	10.25613734	7.522065834	7.729560226	11.25074498	9.070861991	6.399851471	5.147298775	5.886897257	7.945957511	4.725910986	6.102951003	2.163261868	AT3G47965	AT3g47961 [Source:UniProtKB/TrEMBL;Acc:Q9ASY5]
AT2G23660	3.295712989	0.429811402	0.908136396	1.364888381	0.975748164	1.65636903	1.533900451	1.255414289	1.250364604	1.963998556	1.157652795	1.639411816	0.929819449	0.559205077	1.039852202	1.76680935	1.842408545	1.289656641	1.781865783	1.326327596	1.46166883	0.952214059	1.396995677	0.729194223	LBD10	LOB domain-containing protein 10 [Source:UniProtKB/Swiss-Prot;Acc:O64836]
AT3G08725	0	0	0	0	0	0	0	0	0	0	0	0	0	0	0	0	0	0	0	0	0	0	0	0	AT3G08725	-
AT1G26480	8.514064857	4.261690554	5.730970096	3.542866774	9.810926378	9.424645646	10.08339092	5.441136762	6.449961995	11.51145094	5.04105506	5.922040391	2.418659902	2.815567659	11.43952292	7.538670874	16.25896538	11.17324571	12.74729114	12.0789006	8.07837717	14.19076512	9.952276024	8.673587253	GRF12	GRF12 [Source:UniProtKB/TrEMBL;Acc:A0A178WJF9]
AT1G08173	0	0	0	0	0	0	0	0	0.050653169	0	0	0	0	0	0	0	0	0	0	0	0	0	0	0	AT1G08173	-
AT1G09343	0	0	0	0	0	0	0	0.096483694	0	0	0	0	0.439756346	0	0.125359797	0	0	0	0	0	0	0	0	0	AT1G09343	-
AT5G09050	0	0	0	0	0	0	0	0	0	0	0	0	0	0	0	0	0	0	0	0	0	0	0	0	AT5G09050	-
AT2G22668	0	0	0	0	0	0	0	0	0	0	0	0	0	0	0	0	0	0	0	0	0	0	0	0	MIR405A	MIR405A; miRNA [Source:TAIR;Acc:AT2G22668]
AT4G08320	14.97795911	16.65583992	15.8509078	13.16997922	13.86429463	11.26264339	13.32522516	12.33257135	13.46262243	12.89034795	12.73726041	12.49142017	14.62063864	13.77595396	13.46355151	15.0060519	13.52422849	12.39090949	12.38672196	13.25424615	13.46424479	12.96251825	11.57436279	13.28821204	TPR8	Tetratricopeptide repeat (TPR)-like superfamily protein [Source:UniProtKB/TrEMBL;Acc:F4JG03]
ATCG00800	3.273599222	5.158539712	4.033426064	6.473611579	3.562396646	4.924231339	3.989136629	2.915804781	3.160387667	2.595477133	3.84106504	2.290328532	5.350870879	4.33584563	3.788460847	6.083054118	4.763238032	4.604358679	3.698452199	4.284213706	3.126833888	3.154060044	3.809865695	3.474081287	RPS3	30S ribosomal protein S3, chloroplastic [Source:UniProtKB/Swiss-Prot;Acc:P56798]
AT5G55640	26.73382515	18.865984	19.45503607	24.40001709	19.44779922	16.63603745	20.86161535	19.1820138	21.57379293	23.84481198	22.45779071	20.3972683	25.21762111	18.73650476	18.87909605	24.60860316	22.067757	21.51934852	18.89143538	21.95432272	21.51922455	23.13806019	19.81204291	21.59770176	AT5G55640	At5g55640 [Source:UniProtKB/TrEMBL;Acc:Q9FM74]
AT1G05230	10.60339405	7.722033176	8.184092235	10.47698232	8.653172307	9.141261971	9.714841933	9.689892399	8.835116286	10.38519785	8.740694779	9.57114069	8.804161515	11.21402601	7.635239117	10.71299546	9.439085102	9.940300994	7.464225805	7.380491109	8.826870735	9.620195418	8.436229159	9.824499118	HDG2	AT1G05230 protein [Source:UniProtKB/TrEMBL;Acc:B9DFH8]
AT5G64420	13.20716922	17.03124067	16.12229354	14.4009843	17.32144465	16.38848195	13.67413418	15.60657828	15.23371049	14.47602196	15.52495551	13.82983194	13.29991735	15.22314578	14.93041091	12.1525429	16.45937304	14.22317046	12.65935264	13.79476424	13.05360234	13.22480107	11.80546489	12.78621509	AT5G64420	DNA polymerase V family [Source:UniProtKB/TrEMBL;Acc:Q9FGF4]
AT5G63640	17.19956724	18.73368636	16.12280555	14.70926094	16.30479263	14.45936675	15.44863097	13.60772022	15.87486429	15.93399368	15.28692581	17.30508151	15.48758881	15.80442539	16.30776757	14.99892896	14.20292128	15.79110685	14.89618939	13.688198	14.06830844	15.07150781	14.93275965	15.87749445	TOL5	TOM1-like protein 5 [Source:UniProtKB/Swiss-Prot;Acc:Q9FFQ0]
AT3G12860	3.552341688	4.421657594	4.643058101	7.303963037	5.055255476	5.14889123	5.458095944	4.824645357	4.484780513	4.269855919	5.270522516	3.918797957	4.424800357	5.187162141	5.114945748	4.976982298	5.023862026	4.856289475	3.445763622	3.781009124	4.463114016	4.543854353	4.399489954	3.951227897	AT3G12860	NOP56-like pre RNA processing ribonucleoprotein [Source:UniProtKB/TrEMBL;Acc:Q9LTV0]
AT1G29740	0.203653077	0.252201855	0.167473489	0.226534646	0.071976831	0.162911152	0.230028945	0.185213245	0.219942921	0.313245185	0.259235334	0.329815914	0.131901659	0.419868131	0.135362674	0.156180676	0.234321923	0.181204831	0.107298556	0.185298481	0.179701918	0.271899944	0.18142691	0.10344151	AT1G29740	Leucine-rich repeat transmembrane protein kinase [Source:UniProtKB/TrEMBL;Acc:F4I337]
AT5G60900	1.203949072	0.410696131	0.702352994	1.472759933	1.008616504	1.195222363	1.349510648	1.249351332	0.851777199	0.466914863	1.017069157	0.609459444	0.903735261	0.911130842	1.367918429	0.705335229	0.776690585	0.869810521	0.585529676	0.566258744	0.585657495	0.247293614	0.290414406	0.577025764	RLK1	receptor-like protein kinase 1 [Source:TAIR;Acc:AT5G60900]
AT5G48290	0.787745849	0.682055616	0.406462999	0.939252147	1.048139094	0.859973416	1.131662636	1.179984486	1.188152909	1.211656597	1.360121067	0.857649385	0.168067799	0.777682386	1.204606788	0.823464344	0.710882601	0.604710375	0.878906352	0.998388992	0.858654071	0.598042554	1.136047156	0.35147775	AT5G48290	Heavy metal transport/detoxification superfamily protein [Source:TAIR;Acc:AT5G48290]
AT1G64100	1.439416183	0.572037551	0.637577668	1.074497523	1.197894708	0.890660343	0.446982415	0.476818599	0.765154661	0.821090238	0.753750565	0.776309121	1.689214536	0.882666164	1.520647757	1.83921535	1.49751118	1.967778517	1.004482396	1.121299585	1.32059857	1.14543404	1.39136188	1.208531269	AT1G64100	Pentatricopeptide (PPR) repeat-containing protein [Source:UniProtKB/TrEMBL;Acc:A8MRJ8]
AT5G47660	14.73872348	14.03824644	11.92188267	16.84851246	10.41411243	9.878913272	8.38615462	10.54698982	7.956121289	9.134323965	10.19190096	8.901650481	14.73760698	10.86397353	9.166249906	10.92971431	8.917477153	7.853125059	7.64276977	6.670365011	7.312649967	7.146172627	7.739894129	8.559705562	AT5G47660	Homeodomain-like superfamily protein [Source:UniProtKB/TrEMBL;Acc:Q9FGJ1]
AT2G39100	13.63334325	13.1030744	11.40565017	15.38721377	9.570795748	10.04346648	10.19389923	9.38538855	9.630203057	12.00210377	10.11209409	10.39439171	12.5563515	9.425857436	7.28540812	10.26745898	8.254821619	7.13850482	9.293590619	6.719790878	7.142332896	8.08491283	7.274925025	6.895198297	AT2G39100	Putative RING zinc finger protein [Source:UniProtKB/TrEMBL;Acc:Q8VZ73]
AT4G26280	0.891601791	0.796980739	1.003334557	2.064754758	0.73711722	1.441479249	0.870985046	0.917565033	0.993981337	0.69773017	1.068181897	1.071199544	0.097258282	0.054314325	0	0.039710525	0.028796387	0	0.469757619	0.054652267	0.269148785	0.208840257	0.053510379	0.661033211	SOT3	Cytosolic sulfotransferase 3 [Source:UniProtKB/Swiss-Prot;Acc:Q9STQ6]
AT2G46765	0.112838314	0	0	0	0	0	0.110229124	0	0	0	0.067592868	0	0	0	0	0	0.069243221	0	0	0	0	0	0	0	AT2G46765	-
AT4G40080	0.816890007	1.208055014	1.33439434	0.626386275	0.817036245	0.896182823	0.879429499	0.985512016	0.446052567	0.683800893	0.95870065	1.090246477	0.88108325	1.099865088	1.004669233	0.50787672	0.531975365	0.632899881	1.352667715	1.320283724	1.088581525	0.90515764	0.627338787	1.029686348	AT4G40080	At4g40080 [Source:UniProtKB/TrEMBL;Acc:A1A6G6]
ENSRNA049493423	0	0	0	0	0	0	0	0	0	0	0	0	0	0	0	0	0	0	0	0	0	0	0	0	5S_rRNA	5S ribosomal RNA
AT2G24740	0.019552671	0	0.021438773	0	0.012285287	0.050051363	0	0.008891134	0	0.010024859	0	0	0	0	0	0.008273026	0.023996989	0	0	0.011385889	0.034506255	0.008701677	0	0.042373924	SUVH8	Histone-lysine N-methyltransferase, H3 lysine-9 specific SUVH8 [Source:UniProtKB/Swiss-Prot;Acc:Q9C5P0]
AT2G41225	0.69698165	0.394575926	0.382107161	0.043071748	0.328444372	1.003583907	1.148959955	0.633873226	0.485633524	1.161386781	1.513469387	1.612515641	0.767413702	0.806711787	3.191379674	2.285500673	2.245439314	1.34366883	1.23936156	3.1961913	1.729719223	1.62846165	1.440522535	1.557678759	AT2G41225	unknown protein; FUNCTIONS IN: molecular_function unknown; INVOLVED IN: biological_process unknown; LOCATED IN: endomembrane system; Has 30201 Blast hits to 17322 proteins in 780 species: Archae - 12; Bacteria - 1396; Metazoa - 17338; Fungi - 3422; /.../ - 5037; Viruses - 0; Other Eukaryotes - 2996 (source: NCBI BLink). [Source:TAIR;Acc:AT2G41225]
AT2G41120	2.064579981	2.629804532	1.721381641	1.403445485	1.810691631	1.789178445	2.962233969	2.89469798	1.822138435	2.006799758	1.339794232	2.255592926	2.718939696	2.215376495	2.236292331	1.674312842	1.794816534	2.372799052	1.835601458	2.078880018	2.182328155	2.048194236	1.471405673	2.2604495	AT2G41120	At2g41120 [Source:UniProtKB/TrEMBL;Acc:O80675]
AT1G70780	189.7368804	312.0874143	303.2097685	332.4230859	323.5888793	302.3275908	285.6987521	264.8088403	295.7545784	286.3262744	285.1420612	301.888431	418.7283665	410.4807529	316.2243926	362.6125031	355.0571737	301.0707104	321.1557466	268.8931249	293.2862446	261.5635975	316.5130684	304.2590218	AT1G70780	At1g70780 [Source:UniProtKB/TrEMBL;Acc:Q9S812]
AT5G59865	2.258883894	1.009580158	1.62946167	2.233495297	2.539793702	2.739003801	1.509813925	2.486847808	1.789292635	0.975287064	1.922863066	3.0806398	2.710455333	2.132892977	2.037012686	3.068516405	2.845283788	2.397765804	1.628607972	2.56155031	1.94076867	1.851847586	1.491261103	2.061213065	AT5G59865	Glycine-rich RNA-binding-like protein [Source:UniProtKB/TrEMBL;Acc:A0A1P8BEY1]
AT1G47800	0	0	0	0	0	0	0	0	0	0	0	0	0	0	0	0	0	0	0	0	0	0	0	0	AT1G47800	Putative F-box protein At1g47800 [Source:UniProtKB/Swiss-Prot;Acc:P0C2G5]
AT2G26865	1.343801742	0.304301737	0.663042767	0.930088711	0.253300281	0.343989366	0	0.366638037	0	0.275592481	0	0	0	0	0	0	0	0	0	0	0	0	0	0	AT2G26865	Encodes a Plant thionin family protein [Source:TAIR;Acc:AT2G26865]
AT4G26600	2.902056346	4.467575725	3.814673909	5.78921873	5.971411141	5.289182075	4.37676696	5.610417869	4.294799412	3.941668578	5.001717033	4.575541415	3.957049782	6.629496801	4.502062283	5.902552439	4.540638149	5.144203818	3.183190489	5.030236109	3.496699822	4.131368595	4.257484818	3.779063176	AT4G26600	S-adenosyl-L-methionine-dependent methyltransferases superfamily protein [Source:TAIR;Acc:AT4G26600]
AT4G06770	2.29373056	0.732503517	0.32243459	1.919034874	0.665165194	1.656076127	1.321433755	1.444184309	1.245772365	0.542778295	2.677538176	1.161125321	2.559801859	0.884948922	0.903455091	2.637800618	0.866183108	2.163002496	1.363431649	0.821958505	1.712590262	0.994622497	1.609569495	0.955942233	AT4G06770	-
AT5G28160	0.02274126	0	0	0	0	0	0	0	0	0	0	0	0	0	0	0	0	0	0	0	0	0	0.025931953	0	AT5G28160	Putative F-box/kelch-repeat protein At5g28160 [Source:UniProtKB/Swiss-Prot;Acc:Q3E8Y7]
AT1G23140	1.998964869	1.57836221	1.961075482	0.65016369	1.09072363	0.605959916	1.670108524	0.861142719	1.143571897	1.618247664	1.54405203	1.070993484	1.144774971	0.913292481	0.808072525	1.491264482	0.710174248	0.780097904	1.662936692	1.960479914	1.85670665	2.45814644	1.079729003	1.938041525	CAR8	Protein C2-DOMAIN ABA-RELATED 8 [Source:UniProtKB/Swiss-Prot;Acc:O49303]
AT5G48240	24.4149148	28.00626135	24.85789548	31.31931375	20.46121451	22.73062959	17.15765855	19.14550871	19.40203369	17.57233839	19.27275557	18.02708798	23.12479568	19.87583914	20.33354023	22.7236789	21.2065979	17.3958577	15.65742981	15.73018142	15.41964325	15.42719403	14.36663495	18.35695512	AT5G48240	unknown protein; FUNCTIONS IN: molecular_function unknown; INVOLVED IN: biological_process unknown; LOCATED IN: nucleolus; EXPRESSED IN: cultured cell; CONTAINS InterPro DOMAIN/s: Protein of unknown function DUF1665 (InterPro:IPR012459); Has 402 Bla /.../s to 382 proteins in 162 species: Archae - 0; Bacteria - 4; Metazoa - 139; Fungi - 111; Plants - 54; Viruses - 1; Other Eukaryotes - 93 (source:…
AT1G12490	0.314061314	0.142237356	0.160699695	0.082808384	0.105242799	0.026798038	0.020453279	0.038083271	0.023341592	0.128818015	0.200672311	0.051669529	0.021697138	0	0.098962031	0.035435738	0.025696493	0.049678756	0.044125138	0.048769021	0	0	0.023875028	0.09074982	AT1G12490	F-box associated ubiquitination effector family protein [Source:UniProtKB/TrEMBL;Acc:F4IDS9]
AT5G16810	12.96400517	10.73914176	9.77912391	15.49389463	11.51995799	10.97349639	7.579659304	10.18299478	9.942907952	9.853375005	9.692716278	9.659129336	11.24541313	9.220330203	9.608914331	10.76022953	12.99629729	9.43438553	9.310788753	10.30676767	9.563238708	11.05969106	8.816218136	10.17290788	AT5G16810	Protein kinase superfamily protein [Source:UniProtKB/TrEMBL;Acc:Q8GWD0]
AT3G23180	0.421281846	0.351468506	0.38898509	0.109617598	0.585123649	0.681098945	0.15162016	0.060495276	0.024718746	0.02273638	0.265639972	0.027359015	0.206795422	0.307962225	0.497803755	0.300211572	0.489826548	0.60501273	0.327099647	0.671403106	0.489126158	0.473649703	0.202269233	0.576624355	AT3G23180	HR-like lesion-inducing protein [Source:UniProtKB/TrEMBL;Acc:Q9LTD0]
AT3G20560	16.50006177	15.4287581	15.50910379	16.44873636	15.8531038	14.50523569	12.11901167	12.5274793	12.01567539	12.77182618	11.49432136	12.23395348	14.64513368	15.54369961	16.56820063	16.3421622	17.84407056	15.63956591	14.17709023	15.87020689	13.95016095	13.51183685	14.63864515	11.8526558	PDIL5-3	Protein disulfide-isomerase 5-3 [Source:UniProtKB/Swiss-Prot;Acc:Q9LJU2]
ENSRNA049492405	0	0	0	0	0	0	0	0	0	0	0	0	0	0	0	0	0	0	0	0	0	0	0	0	tRNA-Leu	tRNA-Leu for anticodon AAG
AT3G05905	1.319159901	4.48082447	2.585704677	2.474659713	2.111867869	2.336015806	2.515528326	2.958204207	2.74988499	1.96418602	2.522172511	2.876375699	2.490608628	1.003951833	1.633508655	1.559778951	1.718806368	1.59715986	1.961303043	2.167717381	2.056960861	2.476978206	2.503638125	2.64344906	AT3G05905	other RNA [Source:TAIR;Acc:AT3G05905]
AT5G57035	18.85733781	26.04811316	21.15613878	9.593099859	15.86130792	15.19656249	22.21899118	16.28512934	18.45228621	18.68956296	14.77905877	17.23566054	16.65525007	22.32287853	21.37777038	12.4898268	13.94193209	16.05247868	25.58098354	19.66874957	17.64937955	18.76923079	17.61699773	16.0659727	AT5G57035	U-box domain-containing protein kinase family protein [Source:UniProtKB/TrEMBL;Acc:F4K964]
AT4G05485	0	0	0	0	0	0	0	0	0	0	0	0	0	0	0	0	0	0	0	0	0	0	0	0	AT4G05485	-
AT4G33565	9.451143639	11.40241741	9.067472447	4.487270099	6.861656086	6.251151788	9.049639177	7.874737036	9.235399076	7.445831942	9.648651344	10.22185435	7.315699704	9.338252429	7.950287396	4.864539365	4.791819882	6.170285495	17.39794838	13.25557189	11.49239888	11.56681914	14.09576041	9.413701702	AT4G33565	RING/U-box superfamily protein [Source:UniProtKB/TrEMBL;Acc:F4JJ02]
ENSRNA049758016	0	0	0	0	0	0	0	0	0	0	0	0	0	0	0	0	0	0	0	0	0	0	0	0	ath-MIR850	-
AT5G02325	0	0	0	0	0	0	0	0	0	0	0	0	0	0	0	0	0	0	0	0	0	0	0	0	AT5G02325	-
ENSRNA049493524	0	0	0	0	0	0	0	0	0	0	0	0	0	0	0	0	0	0	0	0	0	0	0	0	snoR9_plant	Small nucleolar RNA snoR9
AT1G49225	0.623486221	0.176484311	0.854536665	0.231179469	0.440715779	0.847882401	0.609069184	0.35439529	0.738521421	0.439543368	0.280112448	0.096165256	1.292218999	0.676542673	0.230230208	0.857370483	1.721710185	0.508530606	0.698053478	0.499218208	0.447004573	0.069368732	0.444352446	0.422249821	AT1G49225	-
AT2G25625	35.3084656	11.12666762	16.0272253	8.398319322	15.51393703	13.55750963	25.18158559	26.04844848	29.12297738	30.73715471	30.29123954	38.23559498	14.32880922	18.71893627	15.37583982	6.832487759	11.36383045	21.35442435	25.62783588	19.55431351	31.17770745	24.32861084	24.07296693	26.19317203	AT2G25625	Expressed protein [Source:UniProtKB/TrEMBL;Acc:Q8S8K8]
AT1G29220	18.64257482	19.33781013	17.14159086	18.21696551	19.03304841	16.9112892	18.21149761	18.20820666	18.40319102	18.59935836	20.42145044	18.31539846	19.63258699	17.16089728	18.63213449	19.4887156	18.23800303	18.06841592	16.24338658	17.2089383	17.11756138	17.99976599	18.07618337	20.16436571	AT1G29220	Transcriptional regulator family protein [Source:UniProtKB/TrEMBL;Acc:F4HZY1]
AT2G45360	0.615166178	1.029633741	0.645180336	0.819817984	0.134441645	0.171164793	0.470302064	0.340544377	0.38762811	0.274262722	0.096130267	0.462034035	2.106480639	0.495315199	0.252836648	0.203702062	0.098477392	0.380770586	0.591857022	0.093449444	0.070802339	0.119031389	0.701476533	0.376765009	AT2G45360	Ankyrin repeat/KH domain protein (DUF1442) [Source:UniProtKB/TrEMBL;Acc:O22136]
AT5G40200	19.115739	24.47754134	22.38424	22.49026292	21.46449775	22.43674717	20.63348148	21.12947168	19.24462505	20.42453754	20.64689828	19.89746572	20.8092286	19.50471652	20.34155802	21.07527921	20.88135098	21.90752876	18.81421927	17.87930916	18.14044795	17.79672605	18.23560407	17.44241057	DEGP9	Protease Do-like 9 [Source:UniProtKB/Swiss-Prot;Acc:Q9FL12]
AT4G32130	51.61393702	50.8007474	42.41277052	62.23450733	47.49104223	42.95218573	42.11146553	41.96519148	41.59300832	42.67779028	45.5548234	39.0468249	55.93071948	44.45807473	41.13910721	56.28966979	46.40611871	45.93610928	41.5953095	41.35763883	40.2047203	39.72890015	43.57958524	44.21875957	AT4G32130	ER membrane protein complex subunit 7 homolog [Source:UniProtKB/Swiss-Prot;Acc:Q8VY97]
AT5G56540	62.003978	96.3606981	92.87892488	61.4821259	93.15484387	70.40967971	153.565671	177.3401106	138.7407482	152.7557964	168.8749122	200.7966058	72.50910659	32.11781685	73.26642097	47.86307252	40.46582146	66.36605842	76.15536415	83.91250239	84.70376343	72.48132509	138.277869	82.1008729	AGP14	Arabinogalactan peptide 14 [Source:UniProtKB/Swiss-Prot;Acc:Q9LVC0]
AT1G12540	0.020683516	0.023418744	0	0.020451044	0.103966533	0	0	0	0.023058532	0	0	0	0	0.02393985	0	0	0	0	0	0	0	0	0	0	BHLH55	Transcription factor bHLH55 [Source:UniProtKB/Swiss-Prot;Acc:Q9LN95]
AT2G27310	17.00708984	14.92550624	20.05588305	4.493553991	7.165286116	7.406391034	12.68441822	9.575530643	12.08402115	9.074290299	11.80246342	11.44167606	11.9347241	10.11185111	10.65685951	4.884887533	3.880088643	7.719006689	14.84247741	10.25695387	9.240779359	7.1353976	8.433249381	5.949153249	AT2G27310	F-box protein At2g27310 [Source:UniProtKB/Swiss-Prot;Acc:Q9XIN8]
AT5G55990	18.47727396	14.49018771	15.9752244	21.71386848	17.50955495	16.65141148	18.53825726	17.93370888	18.87674759	19.19546809	18.56213737	19.19242403	17.79796662	18.09067714	13.27906192	21.22397386	17.26809588	17.08740516	17.61895056	16.13949773	16.86549758	17.6189709	18.04741707	20.66171627	CBL2	Calcineurin B-like protein 2 [Source:UniProtKB/Swiss-Prot;Acc:Q8LAS7]
AT1G06963	0	0.121573333	0	0.159250748	0	0	0.209782304	0.122064722	0	0.027525883	0	0.033122295	0	0.031069635	0	0	0	0	0.02828603	0.093788849	0	0.023892741	0.122439003	0.029087185	AT1G06963	-
AT3G46690	0.192596992	0.177178943	0.131984626	0.023804039	0.136138588	0.092440139	0.188143521	0.01094739	0.040258545	0.037029934	0.028842559	0.014852886	0.199585399	0.208986309	0.056895109	0.091676987	0.118187127	0.114244957	0.164894347	0.014019108	0.021243264	0	0.054904786	0.052173756	UGT76E4	Glycosyltransferase (Fragment) [Source:UniProtKB/TrEMBL;Acc:W8Q337]
AT2G13440	13.62155505	14.48146233	15.27517276	17.53075558	15.73441746	15.85892152	12.94823425	14.28607805	15.0947933	13.14029002	14.10235732	14.3031323	13.73567629	15.54907311	14.34268173	14.9622909	15.0469593	13.88744055	12.22328777	13.32932636	13.32868781	13.4374885	13.98966894	15.16642184	AT2G13440	Glucose-inhibited division family A protein [Source:UniProtKB/TrEMBL;Acc:Q9SHS2]
AT5G12190	24.05138045	24.05447932	27.10892427	26.76228808	30.25295616	27.48856447	27.68676561	28.45471666	27.51124076	27.13620211	28.64799277	27.18730607	24.46742669	29.74391083	24.7750823	31.38325732	27.66802674	30.73491085	24.02412981	24.09444683	32.06948493	26.85749055	26.57957367	27.9968415	AT5G12190	Splicing factor 3B subunit 6-like protein [Source:UniProtKB/Swiss-Prot;Acc:Q9FMP4]
AT1G18660	24.75308771	24.10023562	23.68532717	30.08181189	23.50542718	23.90164383	25.81468225	25.5356478	26.31056999	26.50137356	27.72479742	28.10150935	32.45777061	26.7495554	26.47738465	31.30368481	25.32247536	26.7646926	26.92156054	27.30797077	26.44071118	27.07944386	29.0168892	30.41379609	AT1G18660	Zinc finger (C3HC4-type RING finger) family protein [Source:UniProtKB/TrEMBL;Acc:F4ICB5]
AT4G02300	0.692065963	0	0	0.039478127	0.234143117	0.017034287	0.065006071	0.326805213	0.014837183	0.027294573	0	0	0	0	0	0	0.049002256	0	0	0	0.176155879	0	0	0.014421377	PME39	Probable pectinesterase/pectinesterase inhibitor 39 [Source:UniProtKB/Swiss-Prot;Acc:O81415]
AT5G06839	2.550035333	0.660314366	1.968497263	2.23870907	2.27042748	2.166121796	2.21180223	1.383165156	1.759250646	1.782325792	2.397472669	1.650853429	3.258766887	2.26326029	3.215908737	2.757874487	3.241932625	2.930303603	1.650801285	1.464956989	1.54381232	1.608145372	1.447388144	1.486911694	TGA10	Transcription factor TGA10 [Source:UniProtKB/Swiss-Prot;Acc:E3VNM4]
AT3G05125	0	0	0	0	0	0	0	0	0	0	0	0	0	0	0	0	0	0	0	0	0	0	0	0	AT3G05125	-
AT1G08723	0.490306041	0.986924551	0.23893433	0.915724407	1.095352567	0.418365445	0.691843482	0.297274084	0.97174433	1.284856837	0.261071225	0.67221168	0	0.315276643	0.19312185	0.875924428	0.802336687	0.581680865	0.688872546	0.634476569	0.336499568	1.260738357	0	0.767415706	AT1G08723	-
AT4G39300	17.52441005	18.63165845	18.23367608	25.38900872	25.52028728	23.5432184	20.10594049	22.83267145	22.97291565	18.32674551	22.06717702	19.44575756	22.12721315	21.77946601	18.56336874	26.86169967	20.47045425	22.29428856	15.4015529	18.5278539	22.15324752	15.28830085	17.94232408	20.84768548	AT4G39300	At4g39300 [Source:UniProtKB/TrEMBL;Acc:Q9T036]
AT1G64670	18.2702281	20.81418712	20.96821154	20.84409336	22.72248305	19.88305259	26.47744729	25.59722772	27.09689404	28.05054199	29.51054128	27.45191525	24.88879061	30.31112823	19.57230385	21.48160762	21.88403207	22.35991046	32.1572618	34.65014069	36.28446905	35.88559929	37.24581311	38.3029336	BDG1	alpha/beta-Hydrolases superfamily protein [Source:TAIR;Acc:AT1G64670]
AT1G66235	1.162280136	0.784527915	0.269583921	1.812226421	1.292035708	0.629375705	1.266412626	0.345571133	1.196068374	1.168906617	0.830124912	0.717070967	0.486413962	0.491539169	0.977225114	1.513163166	1.289305989	0.530340752	1.106976053	0.728880543	0.650853356	1.05441172	0.688163974	0.193758184	AT1G66235	unknown protein; BEST Arabidopsis thaliana protein match is: unknown protein (TAIR:AT1G24380.1); Has 283 Blast hits to 282 proteins in 34 species: Archae - 0; Bacteria - 19; Metazoa - 15; Fungi - 0; Plants - 234; Viruses - 0; Other Eukaryotes - 15 ( /.../: NCBI BLink). [Source:TAIR;Acc:AT1G66235]
AT5G03230	17.01353254	17.88110515	12.65237914	15.47886155	12.89221945	11.84563737	8.656314639	10.15418044	10.80073111	10.39896584	10.87566847	12.00297832	21.97737015	17.80036246	15.4036686	19.52974926	16.77223327	14.3205191	10.43714302	11.35211563	10.52967857	12.18126641	12.48464628	12.61045714	AT5G03230	Arabidopsis thaliana genomic DNA, chromosome 5, P1 clone:MOK16 [Source:UniProtKB/TrEMBL;Acc:Q9LYW2]
AT2G37920	12.25050032	13.8245505	11.68083279	13.77246746	15.00317049	12.82084909	14.13587572	14.74833958	13.71754608	13.17266442	12.51978377	12.62723786	12.17598874	11.9857093	12.26834652	11.53514397	13.22418708	12.57432096	12.99440863	13.06924896	12.6133632	12.49426999	12.64182708	13.71448341	emb1513	Copper ion transmembrane transporter [Source:UniProtKB/TrEMBL;Acc:Q8LG21]
AT4G14315	6.002314449	1.115773034	1.620771207	4.030384416	2.138980151	1.490620587	4.200731705	3.055316971	2.347032486	5.144392978	6.278762968	4.034763883	1.624655389	1.29613731	0.582226614	3.032440124	2.803720979	1.275389155	2.454427369	3.390924776	2.806299574	1.99347518	3.320075798	2.621019796	AT4G14315	unknown protein; FUNCTIONS IN: molecular_function unknown; INVOLVED IN: biological_process unknown; LOCATED IN: endomembrane system; Has 35333 Blast hits to 34131 proteins in 2444 species: Archae - 798; Bacteria - 22429; Metazoa - 974; Fungi - 991; /.../ - 531; Viruses - 0; Other Eukaryotes - 9610 (source: NCBI BLink). [Source:TAIR;Acc:AT4G14315]
AT3G11220	8.705315663	8.858033362	8.52286223	12.31952324	8.216427866	8.14287328	8.565554491	6.049527603	8.019547836	7.557262564	8.950255865	8.549692303	8.812304899	8.763508384	8.529950712	8.592703381	7.931850343	8.19038973	3.478088783	3.580034043	3.623980172	2.848177663	5.731919323	6.143015146	ELP4	Elongator complex protein 4 [Source:UniProtKB/Swiss-Prot;Acc:Q9C778]
AT1G08283	17.8705575	9.508009949	11.52078041	21.30998829	15.23109712	20.3313118	13.61833526	20.08984913	13.05112916	9.289677519	20.22035606	12.19926245	15.13241788	12.59236087	12.61128917	19.81340367	10.86472649	16.04795286	10.89750957	14.01968311	14.7832906	11.3404935	19.62313457	17.30231662	AT1G08283	-
AT3G55665	0.565970554	0	0.146015424	0.197509186	0.041836383	0.170445181	0	0	0	0	0	0	0	0	0	0	0	0	0.175407361	0.116320704	0	0	0	0	AT3G55665	Plant self-incompatibility protein S1 family [Source:UniProtKB/TrEMBL;Acc:A8MR68]
AT2G29570	18.2367414	12.77527113	16.72833173	18.01323844	15.23869907	19.50315027	19.27980056	19.31280579	20.14274854	17.20123399	16.97580884	18.59395465	8.934525589	11.25897398	7.441476255	13.29127734	7.982051845	9.91714792	6.517502937	6.592227646	9.01348288	6.656319786	7.0101763	7.352001145	PCNA2	Proliferating cell nuclear antigen 2 [Source:UniProtKB/Swiss-Prot;Acc:Q9ZW35]
AT1G28040	0.06029294	0	0.049581716	0.029807641	0.056824672	0.019292402	0.014724693	0.027416848	0.050412127	0.077282052	0	0.055796768	0.249922709	0.017446308	0.089055736	0.038266261	0.036998757	0.035764652	0	0.017554858	0	0.013416318	0	0.04899935	ATL20	RING-H2 finger protein ATL20 [Source:UniProtKB/Swiss-Prot;Acc:Q9C7E9]
AT1G05327	0.060007385	0	0	0	0.075407391	0	0	0	0	0	0.071891738	0	0	0	0.035453583	0	0	0	0	0	0	0	0.068426669	0.032511522	AT1G05327	-
AT2G22850	4.504882201	4.626581538	5.416852411	6.524068529	3.956382033	4.051098333	2.961075632	3.472538504	3.13651767	3.073876105	4.253449698	3.7195036	3.870038522	2.44229861	2.770413649	4.208970778	4.686155288	4.013285549	2.823475592	2.398982745	3.723860781	3.830814879	4.945971621	3.593014297	AtbZIP6	At2g22850 [Source:UniProtKB/TrEMBL;Acc:O81002]
AT1G21930	32.25124182	25.94572701	30.05018387	44.0568337	32.48465008	30.41590186	30.2963956	30.8426208	30.31693138	27.77682111	33.42742228	29.93346817	33.49477501	28.97890153	27.24486263	31.33188957	29.20904364	28.69625599	25.89818352	27.71772115	26.89803817	26.15649275	27.70314259	29.08412317	AT1G21930	At1g21930 [Source:UniProtKB/TrEMBL;Acc:Q84VW7]
AT1G77130	14.62218095	14.90603038	13.63056668	16.43256457	15.37844675	15.95021465	15.77717657	16.54167704	17.86883643	15.88202992	16.50483648	19.18651537	14.62477834	13.91679784	13.19642308	14.96918915	15.44464323	16.52518387	14.39865504	16.05642679	16.40011236	16.96011305	15.01216965	17.04787079	GUX3	Hexosyltransferase [Source:UniProtKB/TrEMBL;Acc:A0A178WC33]
AT4G40063	0.801423931	1.512342968	0	1.23264769	0.223799445	0.569861902	0.869880436	0.809843053	1.191264887	1.278350665	0.640096317	0.87900451	0.830503701	0.10306634	0.420886709	1.130314654	0.983587445	0.52821087	0.281497115	0.725953312	0.392872416	0.396293259	0.406163119	1.061390212	AT4G40063	-
AT4G25350	0.906924025	0.929483002	2.091686396	0.456095789	0.53053726	0.480323657	1.260191739	1.308313445	1.368421433	0.521108843	0.402768645	0.665646002	1.523175806	0.778230822	1.256426968	0.873323509	0.834800769	1.066665604	2.578636652	2.831810322	0.95203681	1.196928609	1.123321729	0.686215514	PHO1-H4	Phosphate transporter PHO1 homolog 4 [Source:UniProtKB/Swiss-Prot;Acc:Q6R8G6]
AT4G38040	14.66181	17.28948416	19.62893685	17.76222447	18.518151	17.30395556	18.36129597	18.08761333	18.10309087	19.61744742	18.01175844	17.66234307	16.2873587	18.23460541	18.55725085	19.40407244	17.17165979	19.67712663	19.13880916	17.74079616	19.14876874	19.95640544	20.99421003	18.98135883	AT4G38040	Exostosin family protein [Source:UniProtKB/TrEMBL;Acc:Q9SZK4]
AT1G63630	0.302957865	0.514532398	0.290659226	1.048434756	0.452090169	0.218114521	1.387277296	2.135329982	1.562072787	1.262053526	2.223118465	1.144826433	0.510169937	0.964299594	0.134245248	1.121627351	0.580968958	0.022463622	0	0.08820904	0.484531463	0.101120773	0.151140546	0.225692709	AT1G63630	Tetratricopeptide repeat (TPR)-like superfamily protein [Source:TAIR;Acc:AT1G63630]
AT1G64572	19.68395307	13.06479139	14.53732542	33.78011698	14.84132871	11.75706513	13.65907564	16.13207361	15.18437279	16.65787817	20.60065087	16.8062523	25.65013506	14.35062068	10.74742802	27.18752759	17.04951815	18.35974745	11.25299078	9.380671336	12.69731578	12.80787461	14.91219602	17.40660255	AT1G64572	Unknown gene [Source:TAIR;Acc:AT1G64572]
AT1G66360	2.285848325	0.920225183	2.060774387	0.878949813	1.021325303	2.340546203	2.307425115	1.131832198	0.821126742	2.370000631	0.486854473	1.378919446	1.237035105	0.970098646	1.890735913	3.395864004	3.148306052	3.645925613	2.488976207	2.869244041	2.98070007	2.712770347	3.736072607	2.091611826	CAR2	Protein C2-DOMAIN ABA-RELATED 2 [Source:UniProtKB/Swiss-Prot;Acc:Q9C8Y2]
AT3G49730	1.712216759	1.283403732	1.620421602	2.501626808	2.02541877	1.848683145	1.775411709	2.066095493	1.706212003	1.584092027	1.65022243	1.90025948	1.927989143	2.053745783	1.723697214	2.173393204	1.713993767	1.753281818	1.330492834	1.726745228	1.726079367	1.536773284	1.570684296	1.642848725	AT3G49730	Pentatricopeptide repeat-containing protein At3g49730 [Source:UniProtKB/Swiss-Prot;Acc:P0C8A0]
ENSRNA049494385	0	0	0	0	0	0	0	0	0	0	0	0	0	0	0	0	0	0	0	0	0	0	0	0	5S_rRNA	5S ribosomal RNA
AT2G34050	10.40721695	8.729311463	11.85162725	13.80860166	12.30877638	12.5122793	9.774108673	11.95290614	11.66622457	9.730150407	10.70352604	9.536705961	10.48746794	13.70640043	13.58612492	15.63871758	12.9606104	11.46158341	8.688521387	9.937140278	11.24272722	10.33597101	10.8202696	11.19417428	AT2G34050	ATP synthase F1 complex assembly factor [Source:UniProtKB/TrEMBL;Acc:O22958]
AT3G43148	0	0	0	0	0	0	0	0	0	0	0	0	0	0	0	0	0	0	0	0	0	0	0	0	AT3G43148	Myosin heavy chain-like protein [Source:UniProtKB/TrEMBL;Acc:F4IXU3]
AT2G14290	0.23287187	0.244833918	0.273573535	0.082233757	0.188122489	0.085158658	0.162490794	0.16640361	0.111262174	0.085282744	0.538055457	0.164195141	0.534355095	0.462058852	0.29482593	0.281518729	0.040829086	0.197336094	0.3856067	0.213094644	0.058709816	0.059221018	0.07586993	0.036048034	AT2G14290	F-box protein At2g14290 [Source:UniProtKB/Swiss-Prot;Acc:Q9ZQ60]
AT3G06260	33.33202973	9.874434052	11.35606142	14.97969809	12.77928485	14.01619266	11.65447658	12.57475428	12.84724319	18.71904944	16.55256591	14.29662833	10.19292387	4.763670065	6.242246338	22.33423145	9.61647775	7.330266205	16.26055914	14.62262765	15.14268388	20.92249626	13.74679881	17.02595409	GATL4	Probable galacturonosyltransferase-like 4 [Source:UniProtKB/Swiss-Prot;Acc:Q9M8J2]
AT3G26420	0.007310494	0.008277248	0.008015684	0.021684985	0.018373248	0	0.021424355	0.019945689	0.008149933	0.022489001	0	0.027061341	0.053030295	0	0.025915131	0.043304505	0.035888673	0.017345797	0.00770335	0.017028155	0.032253621	0.039041354	0.05001712	0.055450743	RZ1A	Glycine-rich RNA-binding protein RZ1A [Source:UniProtKB/Swiss-Prot;Acc:Q9LIN3]
AT1G22300	153.1362966	172.1960986	180.1328793	148.2011295	175.1108614	171.440451	170.181511	192.7822784	177.9854778	171.1830399	180.8308363	184.4408409	158.6440483	187.2964309	195.7407118	186.5027185	184.6293014	202.6706951	184.1672944	192.5766698	195.6643195	186.3122798	191.400127	178.238318	GRF10	GRF10 [Source:UniProtKB/TrEMBL;Acc:A0A178W0Z4]
AT1G36180	3.291023231	3.873046747	3.459540881	5.085572779	4.585645021	4.307051484	4.813338412	4.396899762	5.197063082	4.678970923	4.571581802	4.830302351	5.14445122	6.810730534	5.8879308	6.249182686	6.342783197	5.464621661	5.374235365	5.659386117	6.548923888	5.199023238	5.956550102	6.068391929	ACC2	Acetyl-CoA carboxylase 2 [Source:UniProtKB/Swiss-Prot;Acc:F4I1L3]
ENSRNA049494214	0	0	0	0	0	0	0	0	0	0	0	0	0	0	0	0	0	0	0	0	0	0	0	0	5S_rRNA	5S ribosomal RNA
AT3G46710	0	0	0	0	0	0	0	0	0	0	0	0	0	0	0	0	0	0	0	0	0	0	0	0	RPP13L2	Putative disease resistance RPP13-like protein 2 [Source:UniProtKB/Swiss-Prot;Acc:Q9STE5]
AT1G52110	0	0	0.012609734	0	0	0	0	0	0	0	0	0	0	0	0	0	0	0	0	0	0	0	0	0	AT1G52110	Mannose-binding lectin superfamily protein [Source:UniProtKB/TrEMBL;Acc:F4IBA0]
AT5G40780	20.03516176	29.05658943	24.89419828	7.881003787	11.89793913	10.37167284	25.76551738	23.38315953	23.42626292	13.06474976	17.52124214	16.92801822	11.0506147	15.24994495	19.84993188	3.229400083	4.817042724	7.177971439	35.13547022	20.19722766	15.33447803	14.54357407	21.67563815	11.46339268	LHT1	Lysine histidine transporter 1 [Source:UniProtKB/Swiss-Prot;Acc:Q9FKS8]
AT2G14860	5.045652689	5.189406767	5.157667215	7.135578917	7.679384766	6.869651646	6.028673631	5.53945864	5.288870489	7.152786717	6.815603989	6.225850279	6.478631624	6.39842942	7.624898863	8.267385772	6.784642922	7.440733647	5.337981553	6.742593432	5.321408792	5.385636163	5.936959589	6.665422055	AT2G14860	22 kDa peroxisomal membrane protein [Source:UniProtKB/TrEMBL;Acc:O82324]
AT3G11420	23.02516572	13.57594566	16.19744103	11.38318784	11.15933811	9.867350231	13.70794856	11.99512022	11.08009714	11.58431512	10.54928489	9.015645115	15.79383894	14.75625221	14.25680379	12.04904916	12.66931548	13.65810043	13.26639888	12.61158217	10.19167812	10.70564389	8.972652932	9.754541705	AT3G11420	At3g11420 [Source:UniProtKB/TrEMBL;Acc:Q9CAY4]
AT4G30390	19.70594179	21.15616964	16.3527939	15.95202387	11.68679557	13.24600996	13.5167406	12.37755008	13.5605399	13.31619168	15.01443318	12.87483076	17.04196427	15.49000107	10.45327579	13.10066484	12.59713059	12.44605305	13.98270323	12.1851144	11.85912015	15.59652154	13.15913969	12.8118263	AT4G30390	At4g30390 [Source:UniProtKB/TrEMBL;Acc:Q9M0C1]
AT5G05895	0	0	0	0	0	0	0	0	0.271634576	0.083283442	0	0	0	0	0	0	0	0	0.171166744	0	0	0	0	0.04400369	AT5G05895	-
AT1G69170	11.60227585	11.50100074	10.27019191	11.17714082	10.67554597	9.758074771	11.6027837	10.59345061	10.7617293	11.3564337	11.18050346	11.18975241	10.27680338	9.567423476	9.564291386	10.31298156	9.15997594	9.548107925	8.686092719	9.092862839	10.44008677	10.86773814	9.334296312	10.16198557	SPL6	Squamosa promoter-binding-like protein 6 [Source:UniProtKB/Swiss-Prot;Acc:Q94JW8]
AT1G68750	1.204753373	0.454690763	0.483632739	0.292921135	2.126127953	1.424011799	1.588487424	0.694522171	0.814661773	1.768685118	0.615199459	0.934170655	0.545778363	0.861038485	2.232617793	1.192200053	2.860230236	2.030663404	1.928522692	1.587114504	2.073848438	2.080186615	2.011882219	1.790537326	PPC4	PPC4 [Source:UniProtKB/TrEMBL;Acc:A0A178W7Q9]
AT1G34060	3.188720188	1.880767924	2.488073526	3.035564256	2.627884521	5.84666876	5.157838218	4.383715655	5.522449028	4.83623327	4.246685835	5.471803074	4.241957367	9.201101029	9.568767837	7.944562091	5.788362769	9.184721398	6.673270398	8.722885731	7.485756855	8.210984254	7.728849464	6.781925246	TAR4	Tryptophan aminotransferase-related protein 4 [Source:UniProtKB/Swiss-Prot;Acc:Q93Z38]
AT1G71680	8.474453427	1.058951259	2.813838902	2.379558972	6.650435362	5.664145892	8.612756	2.240565779	2.212480387	10.76001508	1.544100659	2.969522759	0.66189664	2.613876907	7.843886333	2.98242592	10.48468462	7.117478444	7.547713792	3.719390424	5.072419418	6.974394413	5.280433944	5.042496932	AT1G71680	Lysine histidine transporter-like 5 [Source:UniProtKB/Swiss-Prot;Acc:Q9C9J0]
AT2G30695	20.41525901	23.02245972	22.94474262	27.82367422	25.80861389	24.90039155	22.55836481	22.37674726	22.18991612	22.73637968	22.74465749	22.46717299	27.55154568	25.78178379	25.86213058	30.05574381	31.40106695	29.4323965	23.57959933	27.82241158	28.31071219	26.59277516	23.48933031	28.05618502	AT2G30695	At2g30700/T11J7.9 [Source:UniProtKB/TrEMBL;Acc:Q945Q5]
AT1G47500	10.95663032	11.89811697	13.6817229	17.08401928	14.92450645	15.48775527	10.59958565	14.50170447	12.37252147	12.98876158	13.91783894	11.86042422	12.57638823	12.79080694	13.04435372	14.35186971	13.12862525	13.75410532	11.39629091	12.87039096	12.62361766	12.870003	13.00494339	12.42196084	RBP47C'	Polyadenylate-binding protein RBP47C' [Source:UniProtKB/Swiss-Prot;Acc:Q9SX80]
AT3G58040	19.11442134	20.35635108	17.50630158	20.36708314	17.03996718	15.42719044	16.01435767	17.35302289	17.41092228	18.64337015	18.33346864	18.66018036	18.74768049	16.90512719	15.61117253	17.42163377	15.62101791	17.62108248	16.5161152	16.1460452	15.09048451	16.00249059	16.12922765	16.78896977	SINAT2	E3 ubiquitin-protein ligase [Source:UniProtKB/TrEMBL;Acc:A0A178VHN9]
AT2G18876	12.88528388	15.47345623	13.6695232	12.94728612	12.3894106	11.88710423	16.12922456	14.26775378	12.95013569	16.37305329	15.55413922	14.59147486	11.92216791	14.28441137	12.5068868	11.94237858	13.50360398	13.18553859	16.4872329	16.54958308	15.639732	14.17473691	14.48642071	14.27961257	AT2G18876	Afadin/alpha-actinin-binding protein [Source:UniProtKB/TrEMBL;Acc:Q8GW47]
AT1G07890	458.3974551	472.2921365	495.1397173	491.9432548	522.2238126	527.3157088	420.4037365	439.3678966	399.7095109	407.5115283	442.1329699	391.4834411	534.3745022	783.5140621	604.6557317	493.4015958	470.4109495	628.9185568	393.3643863	405.7930859	446.5852099	370.0826336	420.9452929	372.626231	APX1	MEE6 [Source:UniProtKB/TrEMBL;Acc:A0A178W5I1]
AT2G46494	0	0.184425295	0	0	0	0	0	0.018517073	0	0	0	0.100492251	0.084397683	0	0	0	0	0	0	0	0.071864266	0	0.023217313	0	ATL21B	Putative RING-H2 finger protein ATL21B [Source:UniProtKB/Swiss-Prot;Acc:P0CH02]
AT5G00900	0	0	0	0	0	0	0.1851284	0.172351214	0	0.097164016	0	0	0.589160745	0.109673157	0	0	0	0	0.099847267	0	0	0	0	0	AT5G00900	-
AT1G75450	5.020947448	4.847036849	9.490447374	6.44645951	6.850986055	7.061809582	7.20170595	7.863278381	8.208252922	7.838143565	7.519171147	6.981345705	8.785140899	8.348504191	8.64484764	6.880641231	5.506898471	7.456944988	8.400078457	7.636771213	7.430915355	7.062056368	8.107432828	5.491370512	CKX5	Cytokinin dehydrogenase 5 [Source:UniProtKB/Swiss-Prot;Acc:Q67YU0]
AT1G47200	38.13087887	32.6941603	35.99280204	43.1886753	41.94794644	45.53727099	42.49614093	45.69946778	40.1091971	40.62506279	44.24673803	39.43641855	42.9875034	44.93042468	47.44360115	49.07737977	47.17937828	47.05391257	41.46630021	42.2890383	50.99837901	43.65890235	47.02405347	42.03951337	WPP2	WPP domain-containing protein 2 [Source:UniProtKB/Swiss-Prot;Acc:Q9C500]
AT5G62440	14.12108121	15.11457577	16.21412335	22.47854544	19.08970314	16.52455247	15.79947869	16.89464592	16.54435083	14.2102373	18.24173224	14.91326075	17.43291221	18.74005363	17.53589178	23.43918476	15.50084011	18.14705218	13.32724038	14.64812642	15.37032516	13.97404021	15.56224916	13.43860163	EMB514	Protein EMBRYO DEFECTIVE 514 [Source:UniProtKB/Swiss-Prot;Acc:Q8L557]
AT3G29370	83.14773281	43.90367644	76.32095846	26.96070925	20.03484604	22.93979086	48.86398012	35.12086859	29.36822488	25.36189019	23.52811178	28.79210665	47.24017105	52.42690254	51.27752968	27.92146319	22.93632246	23.76835727	72.6517244	59.30112596	36.4049612	30.28444775	34.85532323	27.51550742	AT3G29370	p1R3 [Source:UniProtKB/TrEMBL;Acc:A0A178V9D4]
AT2G02310	0.035476366	0.040167829	0.116695527	0	0	0.090813193	0.069312073	0	0	0.018189104	0	0	0	0	0	0	0	0.021043921	0	0	0	0	0	0.019220812	PP2B6	Putative F-box protein PP2-B6 [Source:UniProtKB/Swiss-Prot;Acc:Q9ZVR0]
AT1G35150	0	0	0	0	0	0	0	0	0	0	0	0	0	0	0	0	0	0	0	0	0	0	0	0	AT1G35150	General transcription factor 2-related zinc finger protein [Source:UniProtKB/TrEMBL;Acc:Q9C6E6]
AT5G66670	0.161121003	0.112263357	0.149484209	0.085782357	0	0.158631206	0.024214671	0.135260539	0.110536597	0.152507857	0.118788137	0.198807825	0.192654576	0.416010086	0.102516145	0.346107528	0.106477419	0.04411107	0.326498889	0.086606584	0.20778976	0.375071965	0.367453889	0.134298573	AT5G66670	UPF0496 protein At5g66670 [Source:UniProtKB/Swiss-Prot;Acc:Q9LVR3]
AT1G78720	0.817678995	0.185162089	0.17931089	0.565942117	0.205504838	0.296524331	0.239631476	0.223092598	0.167121211	0.656797692	0.538790354	0.151340589	0.338939433	0.15773521	0.193240548	0.380569372	0.200707456	0.161677328	0.229765316	0.063486654	0.048100913	0.206208895	0	0.162437715	AT1G78720	F9K20.24 protein [Source:UniProtKB/TrEMBL;Acc:Q9ZV90]
AT2G04410	153.5146	139.6076991	128.6338905	185.5121888	144.9330665	145.9102212	142.7448335	162.5339205	152.2112075	139.3758559	171.2189997	161.3514614	171.9745846	140.377361	135.1333771	175.306473	146.2399945	137.8120196	137.0323378	139.8231608	148.1217166	149.1547302	153.0586088	162.1658332	AT2G04410	RPM1-interacting protein 4 (RIN4) family protein [Source:UniProtKB/TrEMBL;Acc:F4IV84]
AT3G04420	0.217202241	0	0.178615602	0.071587003	0.022745331	0.393832723	0.088408257	0.032922599	0.242142822	0.185603099	0.065054687	0.04466778	0.206326498	0	0	0.245070671	0.088857424	0.128840333	0.209801523	0.042160321	0.590944256	0.112773739	0.206397177	0.294196099	anac048	AT3g04420/T27C4_6 [Source:UniProtKB/TrEMBL;Acc:Q8W4R4]
AT1G04840	0.85311276	0.919491096	1.286183589	1.249064751	1.391605318	1.03941293	1.129879105	1.126499776	1.170551069	1.009384226	1.336553317	0.981807063	1.275098173	1.148829362	0.940221669	1.082894128	1.369186716	1.235931361	0.950820813	1.203745003	0.912022137	1.212015209	1.150532542	0.764423704	PCMP-H64	Pentatricopeptide repeat-containing protein At1g04840 [Source:UniProtKB/Swiss-Prot;Acc:Q9MAT2]
AT1G58320	0	0	0	0	0	0	0	0	0	0	0	0	0	0.204490189	0	0	0	0	0	0	0	0	0	0	PCR9	Protein PLANT CADMIUM RESISTANCE 9 [Source:UniProtKB/Swiss-Prot;Acc:P0CW98]
ENSRNA049494127	0	0	0	0	0	0	0	0	0	0	0	0	0	0	0	0	0	0	0	0	0	0	0	0	5S_rRNA	5S ribosomal RNA
AT3G58890	0	0	0	0	0	0	0	0	0	0	0	0	0	0	0	0	0	0	0	0	0	0	0	0	AT3G58890	RNI-like superfamily protein [Source:UniProtKB/TrEMBL;Acc:Q9LXR3]
AT3G03255	0	0	0	0	0	0	0	0	0	0	0	0	0	0	0	0	0	0	0	0	0	0	0	0	AT3G03255	-
AT5G14170	47.34024502	47.76583413	49.58965116	47.22160751	46.33897547	45.49048978	42.93365386	40.75157483	42.47038435	45.29893383	44.28686786	40.95485634	42.72226176	37.39653417	39.12669679	35.48946052	43.81475998	37.15131578	42.37005044	38.66898621	37.64426599	41.4825725	37.17805415	39.48005693	CHC1	SWI/SNF complex component SNF12 homolog [Source:UniProtKB/Swiss-Prot;Acc:Q9FMT4]
AT5G10780	92.64036523	83.14021284	79.10085229	98.32687941	81.97071727	80.98901623	80.6222535	85.61867721	74.96982813	84.93677559	86.81515436	79.03126995	89.7514818	86.13302946	83.4956928	86.60508086	86.22148489	87.49626422	86.2645592	82.6442277	81.80197006	83.18291406	84.88258723	81.5209892	AT5G10780	CONTAINS InterPro DOMAIN/s: Uncharacterised conserved protein UCP017207, transmembrane protein 85 (InterPro:IPR016687), Protein of unknown function DUF1077 (InterPro:IPR009445); Has 30201 Blast hits to 17322 proteins in 780 species: Archae - 12; Bac /.../- 1396; Metazoa - 17338; Fungi - 3422; Plants - 5037; Viruses - 0; Other Eukaryotes - 2996 (source: NCBI BLink). [Source:TAIR;Acc:AT5G10780]
AT3G51750	2.097420287	1.229800515	1.478406169	2.147912396	2.447428391	1.725757463	1.317163552	2.00969667	1.04386598	0.960151169	1.660249823	0.693218295	2.639280907	3.381341995	3.452053069	4.183691674	4.228982955	6.48735742	0.947199751	1.090506604	0.793177554	0.700073463	1.409392884	1.379872471	AT3G51750	Uncharacterized protein At3g51750 [Source:UniProtKB/TrEMBL;Acc:Q9SCT3]
AT2G31680	11.75723155	15.32042204	12.91629978	14.45828012	12.14542373	12.31217324	10.01914903	11.29245153	11.73823547	14.551283	13.89501391	13.27263002	12.77300496	11.79205784	12.49547888	12.64352583	10.24309646	13.57063114	10.97521161	11.52111838	12.14036208	12.79259026	14.21071023	12.14853876	RABA5D	Ras-related protein RABA5d [Source:UniProtKB/Swiss-Prot;Acc:Q9SIP0]
AT1G53980	0	0	0	0	0	0	0	0	0	0	0	0	0	0	0	0	0	0	0.028149711	0	0	0	0	0	AT1G53980	F15I1.6 protein [Source:UniProtKB/TrEMBL;Acc:Q9SYF4]
AT1G48980	0	0	0	0	0	0	0	0	0	0	0	0	0	0	0	0	0	0	0	0	0	0	0	0	AT1G48980	2-oxoglutarate (2OG) and Fe(II)-dependent oxygenase superfamily protein [Source:UniProtKB/TrEMBL;Acc:Q5XVJ1]
AT5G27300	14.61469854	8.429794573	11.28309634	17.70984146	13.52987199	12.8179305	12.61154524	13.39399837	12.50609272	12.76270493	13.19940843	15.37301372	12.98884628	13.20169703	10.8414611	14.67965008	13.26017474	12.19334035	12.54722866	11.7510871	12.51986006	12.79621747	11.63419699	13.97556202	AT5G27300	Pentatricopeptide (PPR) repeat-containing protein [Source:UniProtKB/TrEMBL;Acc:F4K2V9]
AT3G15770	31.78721284	32.04619749	25.43682948	19.89405861	13.94848442	16.52280226	22.02937769	22.27739154	22.46063923	19.74547955	19.54281887	26.52591502	27.42719085	24.50694115	20.2006396	19.26601366	18.66100597	17.94244183	26.75079768	17.8340467	19.08843131	19.61521302	25.83798518	20.22165191	AT3G15770	AT3G15770 protein [Source:UniProtKB/TrEMBL;Acc:B9DGF6]
AT5G35695	0	0	0	0	0	0	0	0	0	0	0	0	0	0	0	0	0	0	0	0	0	0	0	0	AT5G35695	CONTAINS InterPro DOMAIN/s: Putative harbinger transposase-derived nuclease (InterPro:IPR006912); BEST Arabidopsis thaliana protein match is: unknown protein (TAIR:AT5G41980.1); Has 30201 Blast hits to 17322 proteins in 780 species: Archae - 12; Bac /.../- 1396; Metazoa - 17338; Fungi - 3422; Plants - 5037; Viruses - 0; Other Eukaryotes - 2996 (source: NCBI BLink). [Source:TAIR;Acc:AT5G35695]
AT2G05065	0	0	0	0	0	0	0	0	0	0	0	0	0	0	0	0	0	0	0	0	0	0	0	0	AT2G05065	-
AT1G08165	1.142924162	0.776439998	1.002538891	1.525605747	0.287247741	1.023988964	0.641985213	0.675634526	0.637081093	1.171978334	0.479247372	0.740385725	1.687763321	1.025217887	1.012894239	1.305688217	0.771490839	1.152534336	0.993583244	0.598991668	0.52946646	1.78025554	0.4561484	1.300377089	AT1G08165	unknown protein; FUNCTIONS IN: molecular_function unknown; INVOLVED IN: biological_process unknown; LOCATED IN: cellular_component unknown; Has 30201 Blast hits to 17322 proteins in 780 species: Archae - 12; Bacteria - 1396; Metazoa - 17338; Fungi - /.../ Plants - 5037; Viruses - 0; Other Eukaryotes - 2996 (source: NCBI BLink). [Source:TAIR;Acc:AT1G08165]
AT4G02220	15.17148317	15.75350036	14.68446578	15.57889074	16.28670002	15.66137259	11.45684876	13.65910531	10.72326133	10.87958569	12.77203073	11.96270987	14.8397606	12.48614751	12.56708621	12.97834411	11.91427833	10.50688609	10.91224775	10.12210104	10.74115437	8.979891688	10.20039686	10.3125989	AT4G02220	Putative zinc finger protein [Source:UniProtKB/TrEMBL;Acc:Q93VB4]
AT2G22970	49.85240974	38.3300854	48.09876907	52.04328319	56.03565106	54.4582381	56.16033376	61.33878315	56.83696067	57.13815678	58.4060696	65.98350765	56.07655079	59.86477016	65.48336981	73.53221352	52.69992957	72.3814605	69.98588627	76.64257172	70.05053841	77.94839742	83.46910924	70.75896905	SCPL11	Serine carboxypeptidase-like 11 [Source:UniProtKB/TrEMBL;Acc:A8MQP0]
AT3G53015	0	0	0	0	0	0	0	0	0	0	0	0	0	0	0	0	0	0	0	0	0	0	0	0	MIR771A	MIR771a; miRNA [Source:TAIR;Acc:AT3G53015]
AT2G33460	26.82837896	9.555373701	10.19242006	18.81358215	13.18797952	14.24934884	13.61356773	14.37329241	13.67863213	17.35564938	15.96824549	16.13874502	12.55359223	7.443141317	7.525197218	21.64885943	11.98194621	9.827392909	15.37381469	15.06957597	15.62181016	18.72368763	14.20430009	16.16356894	RIC1	CRIB domain-containing protein RIC1 [Source:UniProtKB/Swiss-Prot;Acc:F4IVV0]
AT5G55200	7.941961259	12.21475591	10.78230192	7.71788777	10.83681295	10.53583111	7.858209674	9.082816233	8.435913451	9.297274397	9.902796793	9.10565231	12.41584947	12.95997833	14.15737044	10.91757111	9.830834287	11.82810705	11.34989443	13.69562298	13.97073638	12.22654562	12.84588424	11.94837169	Mge1	GrpE protein homolog 1, mitochondrial [Source:UniProtKB/Swiss-Prot;Acc:Q9FLP3]
AT5G49470	7.900125795	10.2791689	8.781836119	8.789547567	8.602070895	9.133831819	7.639279713	8.818919833	8.888368127	8.966249467	8.201024061	8.931174636	9.114015192	9.489102889	9.163192485	10.07722982	8.71374144	8.362680243	9.121873369	8.302733742	8.261225269	10.50223942	10.2279349	10.31037643	AT5G49470	PAS domain-containing protein tyrosine kinase family protein [Source:UniProtKB/TrEMBL;Acc:F4K645]
AT4G33760	19.31558634	21.623911	21.67910532	26.45645705	24.81871151	22.2055164	21.63879794	22.35845332	20.74630699	17.93511577	19.19740119	19.95961484	20.87205137	22.25596676	22.29776743	23.09319786	26.43927388	23.10861738	20.35357923	19.93991058	20.20730899	20.37358981	19.84537676	22.96656289	AT4G33760	Aspartate--tRNA ligase, chloroplastic/mitochondrial [Source:UniProtKB/Swiss-Prot;Acc:F4JJT9]
AT5G09325	0	0	0	0	0	0	0	0	0	0	0	0	0	0	0.125962489	0	0	0.505863487	0	0	0	0	0	0	AT5G09325	-
AT3G29075	26.37790144	30.59334234	32.91283324	21.42457056	30.68776577	27.0090961	31.87757846	28.49536106	26.57691423	28.86736206	30.68599673	27.22693736	28.19073219	32.92009989	31.06078604	27.70486966	30.6282347	31.81985994	28.32715173	29.45625297	26.67592868	27.94261033	27.11453946	25.08647338	AT3G29075	Glycine-rich protein [Source:UniProtKB/TrEMBL;Acc:Q9LJV8]
AT4G19110	113.151147	106.3493261	115.5514531	108.4172606	118.6133008	123.262986	119.2281348	117.979475	130.0698198	132.5294312	119.4899076	125.8886096	113.1188631	125.1590067	125.6661064	132.5991045	115.6473337	133.2027831	130.1103866	138.2183665	125.9953571	145.1936372	137.0007957	135.4045313	AT4G19110	Protein kinase superfamily protein [Source:UniProtKB/TrEMBL;Acc:F4JSF8]
AT2G32690	346.3448756	287.6255983	359.709239	351.3570695	453.773754	405.9843372	531.8420181	490.7506774	461.5257329	474.9795345	438.9509952	482.0441085	500.9602604	617.1708014	538.8391642	622.8313206	588.134267	558.5871926	559.1175855	676.0490009	569.7833855	547.2544831	697.9516451	546.0482015	GRP23	Glycine-rich protein 23 [Source:UniProtKB/Swiss-Prot;Acc:O48848]
AT4G34360	4.903396402	6.104802239	4.883733506	6.258343929	4.345159887	4.15060297	3.3396511	3.819819192	3.85481772	3.685897675	4.634071753	3.760358059	4.190568015	5.223147864	4.38593617	4.13286856	3.884087161	3.963117292	2.984861477	2.957722933	3.602726592	2.103950588	3.475110175	3.32342231	AT4G34360	At4g34360 [Source:UniProtKB/TrEMBL;Acc:Q6ID86]
AT2G07265	0	0	0	0	0	0	0	0	0	0	0	0	0	0	0.068766923	0	0	0	0	0	0	0	0	0	AT2G07265	-
AT2G27070	0.012491678	0	0	0	0	0	0	0	0	0	0	0	0	0	0	0	0	0	0	0	0	0	0	0	ARR13	Putative two-component response regulator ARR13 [Source:UniProtKB/Swiss-Prot;Acc:Q9ZVD3]
AT3G07225	0	0	0	0	0	0.130179462	0	0	0	0	0	0	0	0	0	0	0	0	0	0	0	0	0	0	AT3G07225	-
AT5G03630	43.25582626	46.66641017	54.48569722	25.88228088	39.45405177	39.40643897	42.93635387	37.59925442	39.19686928	45.45976714	43.32208453	41.16359284	43.85375925	55.81448702	63.64402297	38.00892941	40.91217925	61.64365732	49.0515961	41.73028534	40.76237651	43.05701345	42.15868733	38.42789452	MDAR2	Monodehydroascorbate reductase 2 [Source:UniProtKB/Swiss-Prot;Acc:Q93WJ8]
AT5G50420	6.534583507	6.83314796	7.466725286	8.023504194	9.262055793	8.742074584	8.425001992	9.549445872	9.6488348	8.676411556	8.524905759	9.232881508	8.43028079	9.510251078	9.492301493	10.12782718	9.79653095	10.69127943	8.711915075	9.854369191	8.761542584	9.091896591	10.33433037	9.378430602	OFUT36	O-fucosyltransferase 36 [Source:UniProtKB/Swiss-Prot;Acc:Q9FK30]
AT4G26990	1.354604007	2.21988606	1.667674554	1.962072764	2.344317178	2.996081016	3.343026035	2.993424698	2.636136406	3.594443733	1.879125202	2.93237035	1.699283565	2.173009624	2.934534463	2.986429426	2.275007187	2.918067831	2.454123828	2.947663895	3.355206229	3.109436687	3.224817625	2.600886917	AT4G26990	AT4g26990/F10M23_330 [Source:UniProtKB/TrEMBL;Acc:Q8RY61]
AT5G48200	0.034059491	0	0	0.033676681	0	0	0	0	0	0	0	0	0.035295344	0	0	0	0	0	0	0	0	0	0	0	AT5G48200	Putative uncharacterized protein [Source:UniProtKB/TrEMBL;Acc:Q9LUB4]
AT2G17510	13.47463153	15.21654142	17.67973181	14.02881689	15.45874341	14.30712943	15.92405122	15.28768448	15.92775819	15.60680747	15.00891236	14.10671984	13.25330052	14.47559852	14.72821818	12.5805678	14.02254669	15.13076701	15.47938102	15.72598097	14.10952831	15.20091528	14.66419712	14.53198728	EMB2763	Ribonuclease II family protein [Source:UniProtKB/TrEMBL;Acc:F4INI6]
AT1G28080	0.165591701	0.05624696	0.254191153	0.098238325	0.020808836	0.169554131	0.274996556	0.165657963	0.073842409	0.118860835	0.119032101	0.040864847	0.257400326	0.153329462	0.156535908	0.308282981	0.243876797	0.19645184	0.069796148	0.289281513	0.248398646	0.147389128	0.15105992	0.287092036	AT1G28080	RING finger protein [Source:TAIR;Acc:AT1G28080]
AT2G07295	0.113706301	0	0.249349417	0.112428306	0.285774676	0.291067925	0.11107704	0.103410728	0	0	0.136225627	0.280605286	0.117832149	0.131607788	0.134359988	0.096221658	0.418655169	0.13489693	0	0.66213324	0	0.506036007	0	0	AT2G07295	-
AT3G59600	44.04082727	48.80548926	43.63675964	46.17063113	44.51522505	42.10915952	41.93839557	45.3764043	47.61815424	41.34495736	48.67024801	39.92429426	43.97024012	41.20266599	44.35264077	44.6708338	42.8618258	43.11009343	43.05994236	41.99120352	41.70292504	45.14546356	42.30483841	48.28780991	NRPB8B	DNA-directed RNA polymerases II, IV and V subunit 8B [Source:UniProtKB/Swiss-Prot;Acc:Q9M1A8]
AT3G52075	0	0	0	0	0	0	0	0	0	0	0	0	0	0	0	0	0	0	0	0	0	0	0	0	AT3G52075	-
AT2G03821	0	0	0.161359965	0.048503362	0.030821937	0.031392835	0.023960202	0	0	0.10060345	0	0	0	0.028388848	0.173895117	0.062267334	0.090307254	0.029098342	0.025845421	0	0	0.043662399	0.027968644	0	AT2G03821	Putative uncharacterized protein [Source:UniProtKB/TrEMBL;Acc:Q1G3S5]
ENSRNA049492689	0	0	0	0	0	0	0	0	0	0	0	0	0	0	0	0	0	0	0	0	0	0	0	0	tRNA-Ala	tRNA-Ala for anticodon CGC
AT3G22250	0	0.170993081	0.165589628	0.054299739	0.327800364	0.017572212	0.013411779	0.012486125	0.290808781	0.211173805	0.230276136	0.118583968	0.327230457	0.190688684	0.519137043	0.034854285	0.134799187	0.798105365	0.130203309	0.463698263	0.02422916	0.195521033	0.986297345	0.119014315	UGT82A1	Glycosyltransferase (Fragment) [Source:UniProtKB/TrEMBL;Acc:W8QNM9]
AT5G59616	0	0	0	0	0	0	0	0	0	0	0	0	0	0	0	0	0	0	0	0	0	0	0	0	AT5G59616	Interleukin-1 receptor-associated kinase 4 protein [Source:UniProtKB/TrEMBL;Acc:F4KJ89]
AT2G16005	0.216583431	0	0	0	0	0.034650943	0.026446914	0	0	0.027761147	0	0.133621565	0	0	0	0	0	0.032118317	0	0	0	0	0	0	ROSY1	MD-2-related lipid-recognition protein ROSY1 [Source:UniProtKB/Swiss-Prot;Acc:Q9AST8]
AT5G49730	8.008632881	8.004726645	7.420578042	11.38957518	22.32325304	28.9224638	35.81559743	29.44578605	36.29541997	35.53605734	30.60336788	41.69328594	11.14177591	18.61455519	19.82378725	17.7753216	27.06229555	21.75287495	36.96473766	47.79573202	43.75482009	50.08694465	42.53351099	57.26082244	FRO6	Ferric reduction oxidase 6 [Source:UniProtKB/Swiss-Prot;Acc:Q8RWS6]
AT1G78850	39.74157349	102.9809912	88.65889277	27.90147217	41.64492389	35.6093646	72.5016278	42.54401274	38.61197975	37.0890585	39.00596482	30.1177705	23.70387722	46.82520303	61.27969856	18.78561375	22.8124602	13.8116427	70.37159137	39.19702361	33.72519023	50.37473717	44.32182333	33.44432727	AT1G78850	EP1-like glycoprotein 3 [Source:UniProtKB/Swiss-Prot;Acc:Q9ZVA4]
AT2G29310	20.70075768	17.17259086	16.24176189	26.23453105	19.92557925	21.34396204	18.25630498	23.43556492	19.733453	15.87725337	16.22859323	18.76046768	23.09312085	22.16982962	22.14907465	24.51832956	28.65325229	20.88918634	21.47941262	21.65676469	23.26431979	22.47182588	18.48468833	22.22911116	AT2G29310	Tropinone reductase homolog At2g29310 [Source:UniProtKB/Swiss-Prot;Acc:Q9ZW14]
AT5G05660	16.89672862	17.59946453	19.19412394	19.72983005	16.90651876	19.79093183	17.14696745	17.4645199	18.04513732	17.22221804	15.09723207	15.4822982	20.46785408	19.09497321	17.29628667	17.25781517	20.26416179	19.0184918	15.45975628	14.44775538	15.51237199	15.73173013	15.51882616	14.94479688	NFXL2	NF-X1-type zinc finger protein NFXL2 [Source:UniProtKB/Swiss-Prot;Acc:Q9FFK8]
AT4G10507	3.380792304	4.126150774	5.825148003	0.390716191	2.593192976	3.146991826	3.602855286	2.715299518	3.279516849	5.132568878	1.683263187	3.196399815	0.454995427	0.914739281	1.348921067	2.229293853	1.562702957	1.145956097	3.099812783	3.52831792	0.891081318	2.071240449	3.003998514	2.045779477	AT4G10507	other RNA [Source:TAIR;Acc:AT4G10507]
AT3G15930	1.579162367	0.912241761	1.637261612	1.338354396	1.322953987	1.443705371	1.206832669	1.240778433	1.101804587	1.465086481	1.389976596	1.815981156	1.146636974	1.865081303	1.815226872	1.354515633	1.516205129	1.197994537	0.984830749	0.913320414	1.014273235	0.640635701	0.710490282	1.070927016	PCMP-E51	Putative pentatricopeptide repeat-containing protein At3g15930 [Source:UniProtKB/Swiss-Prot;Acc:Q9LSB8]
AT3G26310	4.514688143	3.160796803	4.496175548	7.712852688	5.522251307	6.222891969	5.72816267	5.587917063	5.539381722	4.793814993	5.152775355	4.944400368	5.287540232	6.075760759	5.050640511	5.88893935	7.098222727	5.435289851	5.475118883	5.615767404	5.869513897	6.491283576	6.153371252	5.905189178	CYP71B35	Putative cytochrome P450 [Source:UniProtKB/TrEMBL;Acc:Q0WVN2]
AT1G60340	0.635777168	0.157467969	0.28319927	0.373249886	0.224701862	0.228863893	0.329946585	0.379450656	0.221494143	0.264850301	0.571268756	0.14709148	0	0.413927721	0.093907518	0.302632633	0.09753615	0.0707121	0.125614304	0.115695324	0.315565263	0.35368108	0.11327802	0.322930306	AT1G60340	NAC (No Apical Meristem) domain transcriptional regulator superfamily protein [Source:UniProtKB/TrEMBL;Acc:O80755]
AT5G04675	0	0	0	0	0	0	0	0	0	0	0	0	0	0	0	0	0	0	0	0	0	0	0	0	AT5G04675	-
ENSRNA049493915	0	0	0	0	0	0	0	0	0	0	0	0	0	0	0	0	0	0	0	0	0	0	0	0	5S_rRNA	5S ribosomal RNA
AT4G13810	1.26869346	0.856172942	1.050215523	1.445506789	1.68930843	2.333561815	3.266649903	2.918933364	3.63428329	2.593274075	2.667472243	3.016852396	2.603335905	2.664571478	2.650796806	2.083222591	2.072652437	2.691293428	3.116415197	3.013847853	4.040526808	3.036216043	3.142492824	4.033165803	RLP47	-
AT2G04575	0	0	0	0	0	0	0	0	0	0	0	0	0	0	0	0	0	0	0	0	0	0	0	0	AT2G04575	-
AT5G16650	62.77925552	56.16604552	41.92553755	48.425186	39.66384401	41.51142264	40.94169025	36.67278988	35.43020317	44.84862345	42.24196413	43.80124715	55.05533883	40.43262215	32.98142528	40.67204572	40.60544691	30.79220802	42.21601191	35.1144837	40.47279191	43.70811594	48.28682186	47.62804109	AT5G16650	Chaperone DnaJ-domain superfamily protein [Source:TAIR;Acc:AT5G16650]
AT1G01420	0.465813629	0.346586162	0.160520558	0.407940641	0.485010742	0.289582885	0.468043711	0.351013006	0.459952664	0.532244182	0.558067167	0.229907692	0.15171066	0.446723915	0.393160229	0.349135607	0.473688471	0.552623977	0.518894141	0.852506483	0.82206077	0.805526705	0.91057578	0.749911626	UGT72B3	UDP-glucosyl transferase 72B3 [Source:TAIR;Acc:AT1G01420]
AT5G18320	0.894061643	0.245842849	1.092340042	0.580922755	0.577804789	0.555812311	0.873388018	1.010577768	0.35597273	0.838207546	0.765092084	1.229264515	0.675023458	0.473060253	0.60369119	1.156488992	0.579991752	0.333357044	0.403760263	0.208251584	0.935425602	0.284208011	0.480622458	0.456715719	PUB46	Putative U-box domain-containing protein 46 [Source:UniProtKB/Swiss-Prot;Acc:Q3E9F7]
AT3G49307	0.741838508	0.04666337	0.045188788	0.407500365	0.05179002	0	0	0.112444751	0	0.042260929	0	0	0	0	0	0	0	0	0	0.191994025	0	0	0	0	AT3G49307	At3g49307 [Source:UniProtKB/TrEMBL;Acc:B1WCA5]
AT4G33200	10.75324045	11.08397131	14.02103457	11.21648019	12.44682671	12.14299001	12.89535014	13.46359208	12.16130632	13.16724232	12.56894257	11.99697208	10.85344561	13.42296623	13.56196128	11.23463028	12.48878896	12.99963773	10.86307065	12.492592	11.54619921	11.25930116	10.99575584	10.11191047	XI-I	myosin, putative [Source:TAIR;Acc:AT4G33200]
AT1G74875	0.848137165	0.548740836	0.797100594	2.306162584	1.065798997	0.736616573	0.769345074	0.771342317	1.181907273	1.056061351	0.689502659	1.233398234	1.569485592	1.016724103	0.357926197	0.974047109	1.3383239	0.359356575	0.47877583	0.952494948	0.908758982	1.536773284	0.794431756	0.853383039	AT1G74875	FUNCTIONS IN: molecular_function unknown; INVOLVED IN: biological_process unknown; LOCATED IN: cellular_component unknown; BEST Arabidopsis thaliana protein match is: F-box family protein (TAIR:AT1G67623.1); Has 36 Blast hits to 36 proteins in 8 spe /.../Archae - 0; Bacteria - 0; Metazoa - 0; Fungi - 0; Plants - 36; Viruses - 0; Other Eukaryotes - 0 (source: NCBI BLink). [Source:TAIR;Acc:AT1G7487…
AT3G54925	0.284265753	0	0.044526682	0.040152966	0.153093576	0.051976415	0	0	0	0	0	0	0	0	0	0.034364878	0	0.1927099	0	0.094590463	0	0	0	0	AT3G54925	Plant self-incompatibility protein S1 family [Source:UniProtKB/TrEMBL;Acc:B3H7I0]
AT1G29840	5.35080379	5.491062207	6.220151002	6.175390113	5.509638881	5.817834681	6.293469109	6.184612562	5.745761874	6.055694346	6.774998472	5.895768445	5.19260318	4.76401074	6.851383405	5.330633244	4.941752901	6.411687005	6.675503008	4.668600474	5.700550221	5.893542843	5.79544615	5.15812747	AT1G29840	alpha/beta-Hydrolases superfamily protein [Source:TAIR;Acc:AT1G29840]
AT5G45469	0	0	0	0	0	0	0	0	0	0	0	0	0	0	0	0	0	0	0	0	0	0	0	0	AT5G45469	unknown protein; LOCATED IN: endomembrane system; Has 30201 Blast hits to 17322 proteins in 780 species: Archae - 12; Bacteria - 1396; Metazoa - 17338; Fungi - 3422; Plants - 5037; Viruses - 0; Other Eukaryotes - 2996 (source: NCBI BLink). [Source:TAIR;Acc:AT5G45469]
AT5G14530	11.26892427	9.433126062	10.77279066	12.12685704	9.572702986	10.00491527	8.009020426	7.592096768	8.085398335	9.683383262	9.563834311	8.027495527	10.11275016	8.605730831	7.491373879	9.086680728	9.532552572	9.194901884	6.977799364	8.079413236	8.37665157	8.1984651	8.781149347	9.333459339	APRF1	Protein ANTHESIS POMOTING FACTOR 1 [Source:UniProtKB/Swiss-Prot;Acc:Q9LYK6]
AT5G05455	0	0	0	0	0	0	0	0	0	0	0	0	0	0	0	0	0	0	0	0	0	0	0	0	AT5G05455	-
AT4G20110	1.464586598	0.808142467	1.341608274	0.934865803	1.386162491	1.601664535	2.662226889	2.073834714	2.480141779	1.910540266	1.854593448	2.504859685	1.28718815	1.362569765	1.380110746	0.454961099	0.546071959	1.033721039	1.250261433	1.284682428	1.112393938	1.196335125	1.500952713	0.903988851	VSR7	VACUOLAR SORTING RECEPTOR 7 [Source:UniProtKB/TrEMBL;Acc:F4JUS0]
AT2G15440	3.288615732	3.186095017	3.661604677	3.922097548	4.878160611	2.929037895	3.080094993	4.270436152	3.68513421	4.223960445	3.432198411	4.016002256	3.618744211	4.807004655	3.565470322	4.04528208	3.724046551	4.86680896	3.41175364	3.987985984	2.931765351	2.776234241	3.28610184	3.012436105	AT2G15440	At2g15440 [Source:UniProtKB/TrEMBL;Acc:Q9SJN8]
AT2G15340	5.984117134	0.641886476	1.036004323	2.366743596	0.554094365	1.491516393	1.722956363	1.976408166	1.264026804	1.743983669	0.603727208	1.671076223	0.587486993	0.218723171	0.707107607	2.691882883	1.159627243	1.980340582	2.555465995	1.577269097	1.222815395	2.298726066	2.083028325	1.60400951	AT2G15340	Expressed protein [Source:UniProtKB/TrEMBL;Acc:Q9SJP7]
AT1G09803	0	0	0.059152234	0.106683794	0.27117305	0	0.316204713	0.196253937	0	0.221278634	0	0.332834737	0	0	0	0	0	0.064002193	0	0	0.095207038	0	0.061517407	0	AT1G09803	-
AT3G59500	27.78386589	27.14933729	27.10037321	26.41572943	26.2283347	24.99947238	23.0256285	23.80257796	22.18626537	24.68748757	26.54073623	22.59155122	25.93493856	23.93314137	25.21367532	25.91033545	24.13865989	24.55431244	21.52294402	22.38613346	24.44774177	24.76430327	23.09181373	23.89978354	AT3G59500	HRF1 protein [Source:UniProtKB/TrEMBL;Acc:F4J8C0]
AT1G52220	124.5632226	107.6521733	100.6325266	152.0030694	127.6392178	135.408957	145.9988683	159.0161541	146.5174266	133.7115662	140.6943136	141.4200533	141.3649126	150.7120689	131.2817046	159.5097349	145.4253553	126.1382649	129.8941627	131.4523663	157.8945822	135.3989701	140.1737826	159.4297696	CURT1C	CURT1C [Source:UniProtKB/TrEMBL;Acc:A0A178WBD4]
AT1G21200	6.258718828	8.067989266	6.458777602	6.611109561	6.402378287	7.068180002	6.810087528	7.506555409	7.798254755	7.136324849	8.337708807	6.623607363	5.84585046	6.199382403	6.539524427	6.703304723	6.631883566	7.256038661	6.88288339	6.445425554	6.539147781	6.300107632	7.475402835	7.618318563	AT1G21200	F16F4.11 protein [Source:UniProtKB/TrEMBL;Acc:Q9LMN5]
AT1G02100	30.31681754	30.86576687	28.23278877	34.58901337	26.18798067	25.23744564	29.77459153	29.83369185	30.95279974	29.75398661	33.16604632	32.31332387	33.52255532	26.37848479	27.52557422	31.41876975	26.39461235	25.93848407	25.26560431	26.01251599	25.96241484	27.60641595	28.41630632	29.64500212	LCMT1	Leucine carboxyl methyltransferase 1 homolog [Source:UniProtKB/Swiss-Prot;Acc:Q8VY08]
AT2G44940	4.339252365	5.703030243	7.220703652	8.984773201	8.596268939	8.886171963	6.765640292	7.320098635	7.360609057	7.572976808	8.256652997	5.837149864	7.512138622	10.28116406	6.91701304	11.21761391	9.147438723	8.216496422	6.186239357	8.363306884	8.138338533	10.3145129	7.994524568	8.113159254	ERF034	Ethylene-responsive transcription factor ERF034 [Source:UniProtKB/Swiss-Prot;Acc:Q8LBQ7]
AT5G20950	92.83317164	117.7483449	102.8301668	119.9277693	101.8076617	99.79169072	67.83537282	84.91680882	75.74551564	65.65325002	75.20199927	65.78111823	94.01819075	91.56054417	99.52472977	91.91172124	104.5808399	80.82933487	74.69383086	84.24648133	76.11617901	79.97108219	79.94051429	72.71925626	AT5G20950	Glycosyl hydrolase family protein [Source:TAIR;Acc:AT5G20950]
AT1G05087	4.045472942	3.954709009	4.920486866	2.557379657	4.611428845	3.79142816	4.686166459	4.965880087	6.136558178	3.672276678	4.369949684	4.173409124	3.001019191	4.96383114	5.45946292	2.357094847	4.558040323	4.327326738	5.893477481	4.531288696	4.291435884	3.974627781	4.965981923	5.102234447	AT1G05087	Dentin sialophosphoprotein [Source:UniProtKB/TrEMBL;Acc:A0A1P8AV76]
AT1G78060	21.51615335	20.53397432	21.91835252	22.00247588	25.52159974	26.64162541	23.79222198	26.93520494	21.55348075	21.5809094	23.11992551	21.99450255	20.27406094	23.05506184	24.70094664	24.58215005	24.70802624	26.71542199	17.16557916	24.2008507	21.17002211	19.3247436	19.16256141	19.07467521	BXL7	Probable beta-D-xylosidase 7 [Source:UniProtKB/Swiss-Prot;Acc:Q9SGZ5]
AT5G08930	0	0	0	0	0	0	0	0	0	0	0	0	0	0	0	0	0	0	0	0	0	0	0	0	AT5G08930	-
AT5G59120	2.84402914	4.088251617	11.7696534	1.075460151	10.8673663	16.60298494	20.01396563	2.383810636	6.768583151	11.29048207	3.781123844	12.70593597	7.197142182	12.02171263	18.9627486	5.779102943	21.35865212	29.1924116	23.42062786	23.5492599	17.91299175	25.71871543	24.5720113	17.98811401	SBT4.13	Subtilisin-like protease SBT4.13 [Source:UniProtKB/Swiss-Prot;Acc:Q9FIG2]
ENSRNA049493791	0	0.640430951	0.124038613	0	0	0.144791442	0	0.102883123	0.756696318	0.116001937	0.135530598	0.139586813	0	0.13093632	0	0.765845848	0.277679449	0.536834721	0.119205411	0	0.099821665	0	0	0	U2	U2 spliceosomal RNA
AT1G52410	80.90049679	106.4602024	120.0155526	77.19317346	100.1144639	64.37501448	73.1188384	78.64688664	68.53328111	93.60833797	89.90277722	82.27217422	97.73964456	73.42617858	86.16363799	139.3718701	102.1493467	94.26910395	64.76916817	56.19259361	54.69253002	54.29458632	78.3850224	49.12526373	TSA1	TSK-associating protein 1 [Source:UniProtKB/Swiss-Prot;Acc:F4ICX9]
AT2G37160	10.81419504	11.95666766	12.34478561	15.29443575	12.09602119	12.37812799	10.92749925	12.14526	11.91435485	12.37290711	11.80380562	11.35108084	11.78948258	12.20172208	13.86123386	13.60410459	12.58192396	13.17397677	11.7968484	10.68218148	12.05603918	11.53116093	11.51420093	13.1140359	AT2G37160	Transducin/WD40 repeat-like superfamily protein [Source:UniProtKB/TrEMBL;Acc:F4IQ10]
AT3G14910	8.242356412	9.063999469	9.802585954	9.959318595	7.826136355	8.628331847	9.003572444	7.543947724	10.71537106	10.67961777	10.23754998	10.23526109	11.47499008	8.854218754	9.615036904	9.415037802	8.548371722	9.137985316	9.462248028	8.725296162	8.77173989	8.695766018	9.819186353	9.616112809	AT3G14910	At3g14910 [Source:UniProtKB/TrEMBL;Acc:Q9LKB3]
AT5G35870	0	0	0	0	0	0	0	0	0.02680992	0	0	0	0	0	0.0284167	0	0	0	0	0.028007805	0	0	0	0	AT5G35870	Gb [Source:UniProtKB/TrEMBL;Acc:Q9FFL6]
AT3G13900	1.619297135	0.784902391	0.736890012	0.706366384	0.811286342	0.86695172	0.868468697	1.207980452	0.997009103	1.324027838	1.388428492	1.560573908	0.641608707	0.293997351	0.731604564	0.729929688	0.65595971	0.583855805	0.953529487	0.97992559	1.111331987	0.965574672	0.862902755	0.78557614	ALA7	Probable phospholipid-transporting ATPase 7 [Source:UniProtKB/Swiss-Prot;Acc:Q9LVK9]
AT5G09675	0	0	0	0.104149737	0	0	0	0	0	0	0	0	0	0.304792384	0	0	0	0	0	0	0.185891176	0	0.060056186	0	AT5G09675	-
AT5G15160	26.8999095	17.17200187	11.44618245	7.762261391	10.46631618	10.15598046	8.1087649	9.058937274	5.081772736	11.42589639	9.101877204	8.159097223	17.26211077	17.0655886	20.28187889	11.42937458	10.70545895	15.88976273	12.12688142	11.01090607	15.19518826	9.667342704	12.51348366	11.61663913	PRE2	Transcription factor PRE2 [Source:UniProtKB/Swiss-Prot;Acc:Q9LXG5]
AT3G18100	4.824325708	4.973952196	5.245903926	5.259749305	4.968371867	3.383821909	4.587929912	4.242223968	4.1761859	4.258976021	5.023810704	4.484276654	4.312376508	4.982938254	3.831873287	5.630318797	4.646529449	4.084082302	4.309258426	3.172085722	3.812928697	3.938549701	4.162330673	3.903361913	MYB4R1	MYB4R1 [Source:UniProtKB/TrEMBL;Acc:A0A178VCJ2]
AT1G06860	0	0	0	0	0	0	0	0	0	0	0	0	0	0	0	0	0	0	0	0	0	0	0	0	AT1G06860	pre-tRNA [Source:TAIR;Acc:AT1G06860]
AT4G08780	0.188383422	0.511909463	0.660977213	0.447038633	0.899571091	0.771564934	0.184027382	0.171326185	0.399028192	0.830640889	0.135415449	0.883298712	2.889240291	1.896963576	1.023966943	1.86516323	1.456578519	1.318597432	0.73447548	0.43879688	0.498684273	0.637166833	0.579998863	0.244955121	PER38	Peroxidase 38 [Source:UniProtKB/Swiss-Prot;Acc:Q9LDA4]
AT5G42650	20.2413444	22.65864874	29.98267209	7.347400032	13.73954576	13.18400189	11.33100605	10.12224107	9.597977808	14.80326295	15.04683108	11.75414391	29.36612587	25.6887781	31.860575	18.20919108	18.70865286	24.81618889	25.9398483	20.94322226	15.10706579	14.55874558	15.86449756	12.29677922	CYP74A	Allene oxide synthase, chloroplastic [Source:UniProtKB/Swiss-Prot;Acc:Q96242]
AT2G30290	1.380605301	0.552401678	0.443890991	0.646620663	2.152340871	1.142605128	1.034326934	0.641959858	0.462897873	1.617944621	0.64668907	1.10153339	0.365743047	0.468575482	2.195615814	1.379132047	3.286913474	1.379283215	1.4001055	0.834176287	0.815210264	1.847884296	1.290223925	0.776121264	VSR2	VACUOLAR SORTING RECEPTOR 2 [Source:UniProtKB/TrEMBL;Acc:F4IMR9]
AT3G28790	175.9688145	62.61429948	78.95157867	69.62703134	130.1328812	135.0950294	143.612286	84.2515324	108.1431668	178.5168039	71.86541007	102.7007997	36.76764226	37.45910372	86.59445508	101.1707102	177.1371867	107.4356009	138.3804675	147.5112051	91.03596413	173.8886385	114.0137194	114.645305	AT3G28790	Transmembrane protein, putative (DUF1216) [Source:UniProtKB/TrEMBL;Acc:Q9LH95]
AT3G26930	0.029406802	0.049943422	0.01612173	0.116305144	0	0	0.071817052	0	0	0.105540224	0	0.054427749	0	0.017018248	0.156367227	0.024884911	0.018045481	0.104661411	0	0	0	0.013087138	0.016766349	0.015932371	AT3G26930	Protein with RNI-like/FBD-like domain [Source:UniProtKB/TrEMBL;Acc:A0A1I9LSS0]
AT5G22170	0	0	0	0.487189325	0	0	0.040111153	0.037342763	0.045775456	0.084208814	0	0.050664843	0	0	0.048518885	0	0	0	0	0	0	0.036547045	0	0	AT5G22170	Transmembrane protein [Source:UniProtKB/TrEMBL;Acc:Q9C571]
AT3G02090	107.2326446	123.8459415	121.4636097	102.7771201	120.4833095	130.139727	132.3633083	139.6413082	136.5878404	126.2287668	132.0220363	125.9522113	111.6134204	128.0440484	138.350753	122.9882013	129.0620175	130.8108077	128.4015539	141.5146193	137.0216786	132.7358925	138.9498494	135.2045358	MPPBETA	Insulinase (Peptidase family M16) protein [Source:TAIR;Acc:AT3G02090]
AT3G28050	97.57308776	93.29541161	122.949122	98.24841008	118.9973338	120.2638575	115.341219	113.6026334	135.0270636	129.4967607	116.3800844	135.7943341	113.1783006	115.4479825	134.8189522	131.8407015	102.1234569	149.9146589	141.1642431	142.5074802	133.504027	156.3463178	145.8993636	133.6810298	AT3G28050	WAT1-related protein [Source:UniProtKB/TrEMBL;Acc:A0A178VL75]
AT3G12650	34.25437771	33.80708819	34.37570852	35.75556567	33.07432098	32.62537549	29.46519318	25.3446543	25.24270985	27.10221817	31.39983706	27.46135583	34.72375326	27.35948692	22.27996857	30.71834432	26.26252063	27.09208041	27.06408732	23.63369843	24.49290089	26.87164772	24.14872704	27.20152298	AT3G12650	AT3g12650/T2E22_103 [Source:UniProtKB/TrEMBL;Acc:Q9LTX0]
AT4G12560	51.38998113	41.30336391	42.38294626	49.34285344	37.30761142	37.17897058	36.98139051	34.47296656	35.98025702	38.64565026	39.63608951	40.74778692	54.0811036	44.23635408	41.39202887	45.28736558	41.73090841	39.83723203	44.69131033	39.93800071	36.15535264	43.81582399	42.98910134	43.96695241	CPR1	F-box protein CPR1 [Source:UniProtKB/Swiss-Prot;Acc:Q9SU30]
ATMG00380	0	0	0	0	0	0	0	0	0	0	0	0	0	0	0	0	0	0	0	0	0	0	0	0	TRNN	tRNA-Asn [Source:TAIR;Acc:ATMG00380]
AT5G66730	25.13624685	22.70282418	21.9220469	17.67920458	17.38586739	15.37290527	17.32156705	16.10354518	17.54055496	18.71561261	17.52472189	15.96112326	20.53924908	21.01045334	19.02099234	16.00392573	16.4227855	18.92072575	20.78079613	17.79550874	16.04683435	16.23799086	16.45414276	16.27078217	IDD1	IDD1 [Source:UniProtKB/TrEMBL;Acc:A0A178UMT2]
AT2G03220	25.48226579	22.98633687	20.83665516	23.94705124	21.23527409	21.28434204	21.11166784	22.32411821	21.02918668	22.13679161	21.32405258	21.34176357	26.30994259	22.92932528	20.92146584	24.99783859	22.57668657	23.03066255	20.17262367	20.98815697	22.85684473	20.06849127	19.30945739	18.89387556	FUT1	Glycosyltransferase (Fragment) [Source:UniProtKB/TrEMBL;Acc:W8PV36]
AT5G45770	0.055815554	0	0.061199668	0.082782327	0.017534947	0.035719475	0.027262458	0	0.093336991	0	0	0	0.057840828	0	0.032976964	0.070849175	0.068502419	0	0.044111253	0.0650049	0	0	0.127293413	0	RLP55	Receptor-like protein 55 [Source:UniProtKB/Swiss-Prot;Acc:Q9FK66]
AT3G12390	106.5893828	109.3561451	115.0871822	129.956285	117.4947087	120.8832511	105.880265	122.006537	115.5256198	99.8856724	116.8757685	107.3384371	114.0306749	124.1012434	111.8315118	143.2622447	112.8741107	118.3288387	97.06532331	106.5454334	111.090033	105.2050522	104.6239271	108.8933726	AT3G12390	Nascent polypeptide-associated complex subunit alpha-like protein 1 [Source:UniProtKB/Swiss-Prot;Acc:Q9LHG9]
AT3G18130	70.42071394	75.36878517	71.95665274	91.47399568	83.66915892	82.95592696	45.29621158	51.06461878	44.71393924	35.08458589	53.33791099	43.3774044	64.77212919	67.53266458	67.19447242	75.0259344	70.37737752	65.59217851	50.43793311	55.96880996	63.12257403	53.56347511	49.5864769	44.42741528	RACK1C	Receptor for activated C kinase 1C [Source:UniProtKB/Swiss-Prot;Acc:Q9LV28]
AT3G17227	0.775722289	0	0.567033659	0.767003602	0.040616663	0.124106951	0.284169396	0.440927668	0.144132632	0.066286821	0.232338168	0.478583359	0	0.037410377	0.038192708	0.027351637	0.039668493	0.153381349	0	0.451717721	0.057040951	0.057537622	0.184283194	0.420280142	AT3G17227	Plant invertase/pectin methylesterase inhibitor superfamily protein [Source:UniProtKB/TrEMBL;Acc:A0A1I9LPY7]
ATMG00440	0	0	0	0	0	0	0	0	0	0	0	0	0	0	0	0	0	0	0	0	0	0	0	0	ORF152A	Uncharacterized mitochondrial protein AtMg00440/AtMg01140 [Source:UniProtKB/Swiss-Prot;Acc:P93300]
AT3G26460	3.40149816	0.456452605	1.878621172	2.242178144	3.292903653	4.547109435	1.698342701	0.779105828	0.786505567	0.955961418	1.026336254	0.497436643	3.107153431	2.012253173	2.85820338	1.705747569	4.545738793	5.380547998	7.991639112	7.424168957	9.293397004	7.73717554	6.55076494	7.480827333	AT3G26460	Major latex protein-like [Source:UniProtKB/TrEMBL;Acc:Q9LIM9]
AT1G03220	97.57876714	131.4853849	120.6964577	34.72286689	57.95097862	51.02539251	114.4281482	81.00160704	78.36535412	53.45634271	65.75677988	68.28902831	42.61305269	71.76556691	64.70381968	12.38313201	18.40555127	23.48105417	98.26333367	55.08766482	44.66541776	26.96789247	43.11992842	27.81224029	AT1G03220	Eukaryotic aspartyl protease family protein [Source:UniProtKB/TrEMBL;Acc:Q9ZVS4]
AT4G21460	13.14677982	14.99069166	16.25143792	19.32108744	18.62546731	16.74164074	16.38785902	18.46048891	16.36060913	14.98038445	17.56600053	16.41868968	16.54418474	18.50912052	16.77566612	20.15809118	18.63115898	17.23696471	13.74121078	15.62086639	16.01096417	14.32828212	16.8254533	16.85278016	AT4G21460	Ribosomal protein S24/S35, mitochondrial [Source:TAIR;Acc:AT4G21460]
AT3G45770	33.6680164	32.77011682	33.79374392	37.31790363	31.49816678	32.15912882	29.9304824	30.27518596	32.77260024	31.47994646	32.62436265	31.00314651	32.50404662	29.69535569	27.9182434	31.42583569	33.32798268	30.20392016	29.62026471	31.87330317	30.45679001	31.97566868	30.81013594	31.06642486	AT3G45770	Enoyl-[acyl-carrier-protein] reductase, mitochondrial [Source:UniProtKB/Swiss-Prot;Acc:Q8LCU7]
AT4G18430	0.148383462	0.072002562	0.371878671	0.356309592	0.159826181	0.434097479	0.434857055	0.327730941	0.354475331	0.434730013	0.838061096	0.235402618	0.461302725	0.26988404	0.275527891	0	0	0.125740446	0.26804123	0.074062705	0.729480695	0.188674993	0.821839619	0.275633057	RABA1E	Ras-related protein RABA1e [Source:UniProtKB/Swiss-Prot;Acc:O49513]
AT1G21810	1.764549957	1.301660463	2.139965199	2.511335649	2.934129461	2.087371164	2.620444887	2.982618111	2.503667239	2.513064474	2.829364651	2.155292208	2.5119844	2.537470099	2.653717768	3.046761334	2.625008293	2.791195317	1.821811311	2.044682349	2.327674322	1.602311762	1.46336262	2.423846348	FPP2	Filament-like plant protein 2 [Source:UniProtKB/Swiss-Prot;Acc:Q9SFF4]
AT2G25160	0	0	0	0	0	0	0	0	0	0	0.026563997	0	0	0	0	0.05628967	0	0	0	0	0.009782523	0	0	0.04805203	CYP82F1	At2g25160 [Source:UniProtKB/TrEMBL;Acc:Q7Y222]
AT4G33467	25.0910758	3.873977478	2.059678993	1.359855226	1.264585367	0.772805157	1.409048385	1.677882089	1.234067521	3.233312693	4.179509389	4.428766482	10.25460571	5.202589273	2.259321129	1.27737526	1.4820773	4.894860609	4.135580154	0.820404121	3.463101997	1.522701389	4.475321537	1.672007081	AT4G33467	Putative uncharacterized protein [Source:UniProtKB/TrEMBL;Acc:Q570U1]
AT5G41770	18.98858537	27.85944388	27.6753712	22.88748237	28.06534417	27.77238875	27.76746778	30.83737951	28.45796781	29.76182011	28.90000015	28.78269951	22.69920611	24.36947281	29.2440286	22.7974298	27.88219781	27.59945475	23.69413109	25.18777282	26.06831303	23.93883044	24.20254591	21.02155147	AT5G41770	Crooked neck protein, putative / cell cycle protein [Source:UniProtKB/TrEMBL;Acc:F4JZX8]
AT4G27330	3.870634364	1.511205012	2.359813609	2.507430386	3.312534902	2.647863971	3.357385032	1.714563881	3.106117869	3.147850911	2.478506884	1.276342327	2.62794951	2.336558139	2.976847137	1.722432835	3.521869667	2.177230358	2.637049721	1.554443724	2.532120367	2.227472266	2.282948456	2.277861448	SPL	Protein SPOROCYTELESS [Source:UniProtKB/Swiss-Prot;Acc:O81836]
AT1G04713	0.219531968	0	0	0.217064551	0	0.280981413	0.142970448	0.133102918	0.163160042	0.150075113	0.087669958	0.36117512	0.454995427	0	0	0.123849659	0	0	0	0.340900282	0.12914222	0	0.500666419	0.317175113	AT1G04713	-
ENSRNA049493964	0	0	0	0	0	0	0	0	0	0	0	0	0	0	0	0	0	0	0	0	0	0	0	0	5S_rRNA	5S ribosomal RNA
AT4G34390	10.22552439	12.67477478	14.76578107	6.554312218	7.384009764	8.198809738	11.18068454	10.18714331	10.19522014	8.82723323	8.634760476	9.013595758	8.220098146	9.350524428	9.694320224	5.845443023	6.142293848	8.749005218	11.97225547	9.838954418	8.62313579	7.674534766	8.647788658	7.862647406	XLG2	XLG2 [Source:UniProtKB/TrEMBL;Acc:A0A178V358]
AT2G06345	0	0	0	0	0	0	0	0	0	0	0	0	0	0	0	0	0	0	0	0	0	0	0	0	AT2G06345	-
AT4G23890	56.96133932	52.55068048	48.69253175	62.57902843	56.04419348	57.97333632	69.74073961	62.43312027	66.46543988	65.78623274	62.53028449	63.36045995	61.06138203	58.33505827	54.46948798	57.68218303	62.06333832	57.19000906	63.93493176	62.50638589	61.07794195	69.49641411	56.65366845	73.35821262	ndhS	NAD(P)H-quinone oxidoreductase subunit S, chloroplastic [Source:UniProtKB/Swiss-Prot;Acc:Q9T0A4]
AT2G48150	3.85910521	1.628844774	1.076619391	1.715950043	1.836492254	1.461334846	2.721444684	2.575150782	3.945834904	3.840130039	2.845165506	2.451322695	1.017530968	0.634319721	0.782498179	1.507241416	0.756683647	1.164892643	1.612158038	0.69145531	0.564182592	1.341438396	1.327977716	0.791794514	GPX4	Probable glutathione peroxidase 4 [Source:UniProtKB/Swiss-Prot;Acc:Q8L910]
AT1G74570	0	0	0	0	0	0	0	0	0	0	0	0	0	0	0	0	0	0	0	0	0	0	0	0	AT1G74570	pre-tRNA [Source:TAIR;Acc:AT1G74570]
AT4G14600	19.57299505	17.5196493	14.77332042	21.52805591	17.84239184	19.29268433	15.33539386	15.66375242	16.83215651	14.91834608	16.17199377	17.33457344	17.9258965	16.05778229	14.4440774	20.85742744	15.98394283	13.76039934	14.88253348	12.80970282	18.41805376	14.72924197	13.25467777	18.01273939	AT4G14600	Bet1-like protein At4g14600 [Source:UniProtKB/Swiss-Prot;Acc:Q8VXX9]
AT5G53742	0	0	0	0	0	0	0	0	0	0	0	0	0	0	0	0	0	0	0	0	0	0	0	0	AT5G53742	Protein of unknown function (DUF1278) [Source:TAIR;Acc:AT5G53742]
AT2G32940	1.228268355	0.940529142	0.887453975	1.277643475	1.249063185	1.090456204	1.026475627	1.304306304	0.981467996	1.252211753	1.258876587	1.033738013	1.383197754	1.413424663	1.140962818	1.273712242	1.158909361	1.212906113	0.613470818	0.628422326	0.664071377	0.606659882	0.615292256	0.515447644	AGO6	Protein argonaute 6 [Source:UniProtKB/Swiss-Prot;Acc:O48771]
AT3G24150	10.8855764	8.914997673	8.869161976	13.9964514	11.5345018	14.53833454	11.01214616	12.66513864	12.90299375	12.80943512	14.72532055	11.53821347	17.73084217	16.15174885	14.77786051	22.99890562	15.33128227	18.64823535	10.17085856	13.27906929	14.68011238	13.45479697	13.50860177	12.66571931	AT3G24150	Uncharacterized protein At3g24150 [Source:UniProtKB/TrEMBL;Acc:Q0WQ76]
AT1G30795	69.93894384	88.87061795	166.5325367	72.16619995	120.7137482	100.0234718	59.48152138	29.80926645	111.3210304	93.43280851	59.57339618	87.64094124	275.5660979	194.9059662	209.8955526	256.5008936	152.665279	372.0686253	109.0550618	118.7215115	76.6411983	129.041311	161.2763802	97.65412464	AT1G30795	At1g30795 [Source:UniProtKB/TrEMBL;Acc:Q9SY21]
AT2G38860	16.59850198	18.4029647	18.72913586	8.321933399	7.039446516	6.534085504	17.3334097	14.01643297	9.183006595	5.956450433	7.868365061	5.482018014	8.493153595	10.28457129	9.586631125	6.970531605	6.062293577	6.302045432	19.16247379	9.818278148	7.280583511	6.189572966	6.906984552	5.741126123	DJ1E	DJ-1 protein homolog E [Source:UniProtKB/Swiss-Prot;Acc:Q9ZV19]
AT4G26640	18.34348096	18.95142588	20.64915127	21.30312873	18.13474005	16.60468021	17.41455021	16.18745838	17.25066072	17.55138756	17.86409464	17.74977318	18.46404768	19.84303695	19.41845693	18.78664801	16.89603757	19.03629771	17.90968285	17.05427076	16.73165635	16.06427414	15.9088161	18.21697834	WRKY20	Probable WRKY transcription factor 20 [Source:UniProtKB/Swiss-Prot;Acc:Q93WV0]
AT5G63780	9.559012971	8.587477895	11.85650598	10.11766411	13.48634917	13.6172218	16.8265133	15.87644489	16.04323037	17.98425004	13.63683459	16.42400818	11.85574124	13.49720943	13.71084204	15.19536049	14.61126277	15.29514954	17.06117296	19.91186226	20.29271437	20.42805597	21.35005264	24.13928568	SHA1	At5g63780 [Source:UniProtKB/TrEMBL;Acc:Q8GUG6]
AT3G24650	0	0	0	0	0	0	0	0	0	0	0	0	0	0	0	0	0	0	0	0	0	0.00634783	0	0	ABI3	B3 domain-containing transcription factor ABI3 [Source:UniProtKB/Swiss-Prot;Acc:Q01593]
AT3G07570	5.897850207	4.584214874	7.026060662	7.297332557	6.950734527	8.09957708	11.95894863	14.00393881	12.65258622	13.33780433	12.47037394	11.42745358	6.392669396	8.984999008	7.025646099	10.69679083	8.607863284	11.30864917	6.853068508	8.001292334	6.484174231	6.923707611	8.088588137	10.41530332	AT3G07570	Cytochrome b561 and DOMON domain-containing protein At3g07570 [Source:UniProtKB/Swiss-Prot;Acc:Q0WRW8]
AT4G11230	0.550139941	0.23654108	0.175617483	0.592155367	0.297532365	0.213912985	0.176872046	0.158331439	0.349354142	0.121393987	0.175202243	0.103111867	0.728864377	0.249864661	0.263318569	0.353578328	0.333319992	0.570049683	0.256830753	0.097323604	0.301095248	0.247932215	0.150876077	0.354655369	RBOHI	Probable respiratory burst oxidase homolog protein I [Source:UniProtKB/Swiss-Prot;Acc:Q9SUT8]
AT5G05250	1.226890991	1.774079124	1.458694087	4.150853049	1.467452961	2.308168648	1.169641234	1.156131942	1.631437262	0.485042767	1.629258493	1.167317989	0.24509087	0.496161362	0.66373834	0.950669979	1.904881018	0.946976448	1.495312674	2.306872209	2.204328553	2.078795917	1.702432713	2.194376018	AT5G05250	AT5g05250/K18I23_5 [Source:UniProtKB/TrEMBL;Acc:Q9FLC9]
AT1G79440	45.7195421	52.94421622	53.81645241	48.66403793	56.92953546	50.30965605	52.76706975	48.28261468	53.41802331	55.9549776	50.02262566	51.07016202	50.98148997	50.86919064	52.38809474	47.47183576	57.97686157	49.76936729	55.04312644	54.77427287	52.41227903	56.5377638	53.53487335	51.72925063	ALDH5F1	Succinate-semialdehyde dehydrogenase, mitochondrial [Source:UniProtKB/Swiss-Prot;Acc:Q9SAK4]
AT2G26880	0	0	0	0	0	0	0	0	0	0	0	0	0	0.171949874	0	0	0	0	0	0	0	0	0	0	AGL41	AGL41 [Source:UniProtKB/TrEMBL;Acc:A0A178VRS6]
AT2G08395	0	0	0	0	0	0	0	0	0	0	0	0	0	0	0	0	0	0	0	0	0	0	0	0	AT2G08395	-
AT2G01410	10.43803897	12.03860379	12.93773508	15.49710781	13.21864551	14.0028566	15.21584939	14.48997474	13.8591217	15.15758645	14.69952183	13.11952784	14.51195941	13.88231276	15.3409052	13.24946906	13.84499988	15.32529704	14.84177076	14.08194773	14.5307654	13.48874488	13.19629318	14.50693583	AT2G01410	NHL domain-containing protein [Source:UniProtKB/TrEMBL;Acc:Q9ZNQ5]
AT4G02480	82.89306318	81.56938463	84.97101439	73.4325158	80.23279164	76.48416822	80.30793844	76.1479966	81.20743816	83.30089826	76.44966592	79.90708534	72.57140663	76.60926962	79.70848702	66.36391241	78.26650727	69.96803124	82.65874844	86.86628138	75.18791402	87.98156001	79.94835922	78.10788763	AT4G02480	AAA-type ATPase family protein [Source:UniProtKB/TrEMBL;Acc:Q0WM93]
AT5G06860	100.22301	146.1839251	104.0676534	24.3052878	49.48131067	43.57615507	52.30645382	38.26020024	37.04640178	57.8620441	41.72070043	41.51830048	77.22642445	85.26698609	72.75093376	28.9553933	37.33874072	35.86827434	77.86754407	53.45777179	43.11339549	44.94067253	49.94008336	33.15137884	PGIP1	PGIP1 [Source:UniProtKB/TrEMBL;Acc:A0A178UBN4]
AT4G23710	38.69914634	39.14611845	33.69696417	48.07878839	37.25870413	37.25584831	45.13344297	50.06101331	47.68418636	41.11054698	46.70321363	44.31524234	47.87821648	36.76448264	38.26447471	51.00978604	36.51549327	37.37742955	43.76723687	43.92946081	45.38635746	44.17517818	46.21616783	44.78337408	VHA-G2	V-type proton ATPase subunit G [Source:UniProtKB/TrEMBL;Acc:Q0WT72]
AT3G00995	0.059926294	0	0	0	0.301221956	0.076700332	0	0.054500249	0	0	0.071794587	0.073943285	0	0.208082584	0	0	0.220642589	0.071094328	0.2525866	0	0	0.106677861	0.341671002	0.324675876	AT3G00995	-
AT2G20560	1.750097964	17.60454029	4.932092422	1.773331007	3.126184812	3.035992254	3.051901459	1.999408993	2.531535019	3.381535921	3.27501335	2.659160659	3.192536407	5.172881466	2.905436139	1.395308188	1.153827846	2.093410281	2.027036301	2.796249575	3.599049617	2.201405174	3.133655766	2.491934998	AT2G20560	At2g20560/T13C7.15 [Source:UniProtKB/TrEMBL;Acc:Q9SIL3]
AT5G13181	0	0	0.084415167	0	0	0	1.729793492	1.330335931	1.716579611	0.947349153	0.645652709	1.329952136	0	1.24753216	0	0.586350727	0.377952583	0	0	0.537983258	0.067934189	0.205577128	0.087790466	0.083423662	AT5G13181	unknown protein; Has 30201 Blast hits to 17322 proteins in 780 species: Archae - 12; Bacteria - 1396; Metazoa - 17338; Fungi - 3422; Plants - 5037; Viruses - 0; Other Eukaryotes - 2996 (source: NCBI BLink). [Source:TAIR;Acc:AT5G13181]
AT2G28320	17.08060577	12.47647352	14.99240616	14.14634639	13.9877287	15.08654775	15.15618949	13.82536066	14.40403077	15.38948631	14.21986668	14.28666808	13.65965424	15.95556359	15.35539492	13.8358267	13.4781907	14.09886103	14.14111263	14.59609721	14.74286107	15.40210939	15.76190141	12.75624659	AT2G28320	Pleckstrin homology (PH) and lipid-binding START domains-containing protein [Source:UniProtKB/TrEMBL;Acc:F4IHT0]
AT1G27260	1.458296061	0.375259989	0.545102424	0.852035142	0.541434084	0.169680853	0.291390442	0.663127092	0.554231982	1.155511075	0.833847445	0.736117005	0.583876793	0.345249131	0.430795477	0.532886759	0.162706045	0.039319733	0.139696625	0.192998478	0.146226056	0.206498998	0.37793205	0.897833139	AT1G27260	Paired amphipathic helix (PAH2) superfamily protein [Source:UniProtKB/TrEMBL;Acc:F4HR62]
AT5G20900	186.2016943	120.5313562	134.4895257	99.92338686	121.9941955	112.203858	98.88271302	94.81883691	105.5748863	116.1006622	116.454008	112.9793197	168.0890322	152.6279019	142.4166155	136.3935323	147.4413654	157.9267434	120.1714047	112.967526	112.5578382	119.4713095	122.3017831	117.5518892	TIFY3B	Protein TIFY 3B [Source:UniProtKB/Swiss-Prot;Acc:Q9C5K8]
AT1G62610	16.32910308	16.65155183	15.13708069	24.21093292	18.76412786	14.51642117	22.59921083	20.38368379	22.15643732	26.20229122	23.46846363	22.55821254	19.2255605	18.79557164	14.73317347	30.08980316	19.02668613	19.78214124	13.97739976	15.51841137	15.65468815	18.11752899	16.89002913	19.2077896	AT1G62610	NAD(P)-binding Rossmann-fold superfamily protein [Source:UniProtKB/TrEMBL;Acc:F4HYU6]
AT3G12833	0.215269211	0.194989462	0.047206928	0.574694204	0.027051486	0.275525463	0.294408078	0.195777592	0.383980527	0.485631411	0.438434905	0.478118715	0.602316762	0.199328301	0.254370851	0.072866886	0.211359891	0.332003609	0.226837481	0.125355322	0.170956715	0.191605867	0.392755793	0	AT3G12833	-
AT2G18440	293.4161891	271.1725388	262.9877455	259.096141	226.0319551	221.5366299	244.2017754	248.2617731	261.1003078	241.5628007	251.6964981	273.568526	281.3580221	300.5776233	244.0657147	276.0196219	257.4332145	287.3784476	279.2814098	267.2547723	257.0058299	282.411295	256.9538797	306.48838	GUT15	GUT15 (GENE WITH UNSTABLE TRANSCRIPT 15); other RNA [Source:TAIR;Acc:AT2G18440]
AT2G15680	3.22138563	6.014309824	4.396373213	2.304172078	4.34956124	2.763345798	5.055121253	3.771215044	4.3935948	3.970959666	4.064661082	4.270881843	3.089679149	4.878845137	5.466810947	3.82804555	3.953605999	5.529314652	4.947300915	4.150869278	4.535945825	5.093991521	5.197412678	4.641811204	CML30	CML30 [Source:UniProtKB/TrEMBL;Acc:A0A178VPG8]
AT3G19552	2.300340735	1.085225934	1.401243119	2.716747389	2.489204491	1.22676323	0.749049782	1.685267056	1.567182769	0.458658956	2.602812403	0.157688849	0.794602965	0.665624405	0.981563601	0.757017653	0.470534628	0.75806632	0.740653792	0.297673733	0.45106735	1.137487278	0.510044897	0.138478471	AT3G19552	-
AT5G11250	2.863532961	3.941512744	3.884679533	2.559316928	4.226375162	3.169205652	5.556242884	5.310634513	4.494317526	3.32207928	3.444103964	3.637245649	2.96161812	3.333852901	3.277512697	2.000333501	3.156081128	2.597850472	4.040969851	3.661937191	3.076701385	3.158464296	2.91315843	2.816927032	AT5G11250	Disease resistance protein (TIR-NBS-LRR class) [Source:UniProtKB/TrEMBL;Acc:Q9LFN1]
AT3G43890	0	0	0.010497223	0	0	0	0	0	0	0	0	0	0	0	0	0	0	0	0	0	0.042238874	0	0	0	AT3G43890	Cysteine/Histidine-rich C1 domain family protein [Source:UniProtKB/TrEMBL;Acc:Q9LXX0]
AT4G05520	8.294067691	7.448410168	7.809799361	10.10774864	9.530524448	9.222457703	9.801333713	10.57752692	8.639689909	9.524043783	9.539791941	9.723107917	7.883876207	7.792178312	8.025033858	8.410409574	8.059223701	9.194082372	5.947039633	6.559146998	7.997238786	6.171263024	5.126888249	7.371909555	EHD2	EH domain-containing protein 2 [Source:UniProtKB/Swiss-Prot;Acc:B3LF48]
AT1G07957	0	0	0	0	0	0	0	0	0	0	0	0	0	0	0	0	0	0	0	0	0	0	0	0	AT1G07957	-
ENSRNA049493350	0	0	0	0	0	0	0	0	0	0	0	0	0	0	0	0	0	0	0	0	0	0	0	0	snoR9_plant	Small nucleolar RNA snoR9
AT2G32720	36.2414314	30.20607924	37.03436318	43.17462459	43.90430302	47.69143306	51.74877025	52.37769906	48.36345141	45.63256778	48.08677571	43.6695338	36.92513208	51.63860733	45.50296307	46.41050304	50.7562546	47.71860374	38.83095312	51.25038207	48.88136174	44.13668688	41.10007423	42.03401182	CYTB5-B	CYTB5-D [Source:UniProtKB/TrEMBL;Acc:A0A178VXM5]
AT4G21130	0.015134968	0.068545784	0.016594927	0	0.019019134	0.019371415	0	0	0.016872864	0.046559139	0	0	0.031368285	0.03503552	0.053652282	0	0.037150288	0	0.127586406	0.017626755	0.01335498	0.013471266	0	0	EMB2271	U3 snoRNP-associated protein-like EMB2271 [Source:UniProtKB/Swiss-Prot;Acc:Q3MKM6]
AT1G50060	0.028983959	0	0	0	0	0	0.056627511	0.10543839	0	0	0	0	0	0	0.034248624	0	0	0	0	0	0	0	0	0	AT1G50060	CAP (Cysteine-rich secretory proteins, Antigen 5, and Pathogenesis-related 1 protein) superfamily protein [Source:UniProtKB/TrEMBL;Acc:Q9LPM7]
AT4G37340	0.150834889	0.014231799	0.096474477	0.049713196	0.015795369	0.112615566	0.122789245	0.251492077	0.168154737	0.064445521	0.135530598	0.031019292	0.052102651	0	0.163379917	0.159551218	0.030853272	0.119296605	0.198675685	0.029278	0.077639073	0.201381676	0.200663922	0.095341329	CYP81D3	Cytochrome P450, family 81, subfamily D, polypeptide 3 [Source:UniProtKB/TrEMBL;Acc:O23154]
AT2G15560	10.6152724	13.02657115	11.62777077	11.14807868	12.27394138	12.99704865	12.90601928	13.3481865	14.42510413	13.3111949	12.59218752	13.48574695	12.37821719	12.23803301	14.01549761	11.95070264	13.22084559	12.82953875	12.23369449	13.58217222	12.87708904	13.49238215	12.43888934	11.40044611	AT2G15560	At2g15560 [Source:UniProtKB/TrEMBL;Acc:Q6NQ97]
AT5G08465	0	0	0	0	0	0	0	0	0	0	0	0	0	0	0	0	0	0	0	0	0	0	0	0	AT5G08465	-
AT5G37475	34.53303924	37.22804966	33.8399734	41.76265538	36.01992368	34.9789187	26.57871477	30.6614224	31.78607608	27.27743499	32.17841244	32.03736957	33.47577505	32.05306785	30.66247481	34.3436289	31.90312747	28.67989925	26.76821914	26.4060729	28.25021395	29.30613043	28.93266307	31.09248973	AT5G37475	Eukaryotic translation initiation factor 3 subunit J [Source:UniProtKB/TrEMBL;Acc:A0A178UK37]
AT3G13320	11.64068259	24.67546746	13.94716276	8.865563638	10.69304914	11.02802751	12.66351336	11.57723923	12.40273942	14.29001407	13.24704596	11.83157419	13.72589494	12.56161706	12.89325516	11.40606467	10.7537456	11.81413112	11.86658495	12.71905681	12.75160475	10.81119296	11.57725217	11.23321569	CAX2	Vacuolar cation/proton exchanger 2 [Source:UniProtKB/Swiss-Prot;Acc:Q39254]
ENSRNA049495696	0	0	0	0	0	0	0	0	0	0	0	0	0	0	0	0	0	0	0	0	0	0	0	0	snoR134	small nucleolar RNA snoR134
AT5G07945	0	0	0	0	0	0	0	0	0.101723236	0	0.218633722	0	0	0	0	0	0	0	0	0	0	0	0	0	AT5G07945	-
AT3G43583	0	0	0	0	0	0	0	0	0	0	0	0	0	0	0	0	0	0	0	0	0	0	0	0	AT3G43583	unknown protein; FUNCTIONS IN: molecular_function unknown; INVOLVED IN: biological_process unknown; LOCATED IN: chloroplast; Has 35333 Blast hits to 34131 proteins in 2444 species: Archae - 798; Bacteria - 22429; Metazoa - 974; Fungi - 991; Plants - /.../Viruses - 0; Other Eukaryotes - 9610 (source: NCBI BLink). [Source:TAIR;Acc:AT3G43583]
AT4G00290	8.527972596	10.1283862	9.978335916	9.505302216	8.753098469	9.617454175	9.728950555	9.22018731	8.603027928	8.182161381	8.173537591	7.652871432	9.20821165	11.81709093	9.55553201	8.195662878	7.948592891	9.041867641	9.250185986	9.445816855	9.451001398	9.140496548	9.724482368	8.982291706	MSL1	Mechanosensitive ion channel protein 1, mitochondrial [Source:UniProtKB/Swiss-Prot;Acc:Q8VZL4]
AT1G76480	0.91892325	1.812385343	0.552535639	0.029309518	0.149000165	0.379400036	1.013503743	0.593090942	0.13218581	0.577528361	0.497187113	0.804676923	0.552928935	0.377404687	0.210162013	0.677282123	0.181902313	0.351669804	0.687184133	0.655936806	0.706224934	1.002600752	1.047851977	0.353323747	AT1G76480	unknown protein; BEST Arabidopsis thaliana protein match is: unknown protein (TAIR:AT1G20890.1); Has 31 Blast hits to 31 proteins in 10 species: Archae - 0; Bacteria - 0; Metazoa - 0; Fungi - 0; Plants - 31; Viruses - 0; Other Eukaryotes - 0 (source /.../ BLink). [Source:TAIR;Acc:AT1G76480]
AT4G04940	2.239906072	4.276933594	4.860602142	3.534309042	6.110055705	5.134413614	4.932782395	5.273728745	4.463469518	3.697362694	5.133275061	4.805402559	4.593836266	4.236603408	5.404194235	4.101359256	4.492327639	4.749881865	3.306030529	4.390216068	4.118232208	3.278814086	3.657719767	3.560349253	AT4G04940	Putative WD-repeat membrane protein [Source:UniProtKB/TrEMBL;Acc:Q93YS7]
AT1G70560	8.737315593	4.605807292	10.77373109	8.001801414	9.539668207	11.54964297	10.27032091	7.789874046	9.037991253	10.00224455	9.832797403	8.059244837	22.68040513	24.91748621	23.44139131	27.82969032	23.09905554	33.1869976	10.27846345	11.19338809	10.73044207	10.95136452	12.28249866	10.27469108	TAA1	L-tryptophan--pyruvate aminotransferase 1 [Source:UniProtKB/Swiss-Prot;Acc:Q9S7N2]
AT4G24300	0	0	0	0	0	0	0	0	0	0	0	0	0	0	0	0	0	0	0	0	0	0	0	0	AT4G24300	Peptidase C50, separase [Source:UniProtKB/TrEMBL;Acc:Q9STW4]
AT4G04650	0	0	0	0	0	0	0	0	0	0	0	0	0	0	0	0	0	0	0	0	0	0	0	0	AT4G04650	AT4g04650 protein [Source:UniProtKB/TrEMBL;Acc:Q9S9V5]
AT3G05710	21.67970533	17.7574876	19.56321496	23.58359383	18.50279397	18.47030643	15.06048464	17.95953507	16.44450256	15.52195151	17.52840679	16.22797366	24.02671165	21.20633308	19.20927953	21.59349312	18.75771401	18.44820904	18.50606693	15.98431025	17.06062633	15.86897291	17.54965177	15.3627883	SYP43	Syntaxin-43 [Source:UniProtKB/Swiss-Prot;Acc:Q9SUJ1]
AT5G42880	7.73593976	6.2094003	6.281981768	8.430051159	6.606345167	8.437036483	6.776518206	7.274957437	7.318449486	7.690519908	8.506570757	7.394328478	6.163026716	6.852012371	6.11552525	9.427712918	7.633342093	6.980170375	7.424515221	8.195322354	6.818122204	9.576762518	7.558176713	8.205444855	WEL3	Protein WEAK CHLOROPLAST MOVEMENT UNDER BLUE LIGHT-like 3 [Source:UniProtKB/Swiss-Prot;Acc:Q9FMN1]
AT4G17150	11.71948603	12.6185389	10.83139932	16.48037765	13.7904511	11.86199054	13.95751169	13.51690048	13.77602067	15.24046512	14.70756749	12.6545142	14.59228753	13.92835767	10.71778033	14.6822792	13.71099917	13.1577777	12.34927501	12.05919215	13.57429095	12.67733948	13.87580048	12.9423247	AT4G17150	Alpha/beta-Hydrolases superfamily protein [Source:UniProtKB/TrEMBL;Acc:Q8GWG9]
AT2G41417	1.250769314	2.059888678	1.371421791	1.011854752	2.571972084	1.455339626	4.10985049	0.827285826	1.26762802	1.282565008	2.043384398	1.964237001	2.356642982	0.394823365	1.477959867	1.924433155	0.558206892	2.428144737	1.198167207	2.118826369	1.705670705	0.202414403	0.777958589	1.724944652	AT2G41417	-
AT5G56740	11.88041234	11.48867997	12.18901474	17.66827115	13.78679222	12.04056819	13.28734043	13.92482844	12.67697327	13.13961363	12.01116767	13.28310861	14.14565608	14.42432873	12.3193931	16.05491766	13.59885379	15.34572428	13.74518553	12.05741372	13.69232329	11.50242808	12.75932902	13.22810109	HAG2	Histone acetyltransferase type B catalytic subunit [Source:UniProtKB/TrEMBL;Acc:Q1JPN3]
AT4G34071	0.042233769	0.191275377	0	0	0	0.378388303	0.041257186	0.192048495	0	0	0.202392359	0	0	0	0.049905138	0	0	0	0	0	0.037266755	0	0.048159341	0.411874539	AT4G34071	other RNA [Source:TAIR;Acc:AT4G34071]
ENSRNA049494482	0	0	0	0	0	0	0	0	0	0	0	0	0	0	0	0	0	0	0	0	0	0	0	0	5S_rRNA	5S ribosomal RNA
AT4G16430	17.40153534	21.40291556	21.9614056	17.12213712	22.90216358	22.21042209	24.51095978	22.86331568	25.08325003	24.36306769	23.76396907	23.83267587	20.54275777	23.93953577	26.15726996	22.24738269	24.52253788	26.18997002	22.53483566	23.62307697	25.60232168	24.86596268	26.04313039	22.45139886	BHLH3	Transcription factor bHLH3 [Source:UniProtKB/Swiss-Prot;Acc:O23487]
AT2G41660	0.788650993	2.210401681	1.729452659	0.971537896	1.26723989	1.356902661	0.593598294	1.187565186	0.663010107	0.649610848	0.418208702	0.542394474	1.326384629	2.154837724	2.459610392	1.914614619	0.904441633	2.239367693	1.498582308	1.987557972	1.65418759	1.553515789	1.489008204	0.896597637	MIZ1	MIZ1 [Source:UniProtKB/TrEMBL;Acc:A0A178VY97]
ENSRNA049757987	0	0	0	0	0	0	0	0	0	0	0	0	0	0	0	0	0	0	0	0	0	0	0	0	ath-MIR447c	-
AT1G66450	0.059845422	0.112932493	0.021872756	0.039448528	0.137873747	0.012766137	0.0584616	0.108853398	0.222390881	0.081822329	0.203143478	0	0.051680767	0	0	0.008440496	0	0	0	0.011616373	0.088011904	0.017755649	0.068241982	0.043231696	AT1G66450	Cysteine/Histidine-rich C1 domain family protein [Source:TAIR;Acc:AT1G66450]
AT2G29290	5.164843516	7.058294976	4.871447586	5.95792581	6.996290167	8.440878704	11.50137719	10.2782623	11.98015636	10.67769866	10.34615294	10.92990094	10.15776579	8.565219463	6.890471517	8.341821238	7.633837518	6.786236283	12.31853936	12.69330567	12.42264056	10.33111958	11.82648069	16.32324737	AT2G29290	Tropinone reductase homolog At2g29290 [Source:UniProtKB/Swiss-Prot;Acc:Q9ZW13]
AT1G26797	0	0	0	0	0	0	0	0	0	0	0	0	0	0	0	0	0	0	0	0	0	0	0	0	AT1G26797	At1g26797 [Source:UniProtKB/TrEMBL;Acc:Q8GXV0]
AT1G65110	0.559083132	0.273348408	0.613013752	0.395754079	0.415151177	0.333393705	0.186189308	0.39867947	0.389550445	0.260588879	0.29684696	0.258695561	0.427943407	0.426499738	0.502983737	0.365587158	0.397662431	0.22611663	0.281174482	0.39955662	0.36439198	0.231848589	0.347740802	0.392401961	AT1G65110	Ubiquitin carboxyl-terminal hydrolase-related protein [Source:TAIR;Acc:AT1G65110]
AT4G38170	5.962680506	5.974510534	7.625570388	7.440014038	6.93591869	6.915807154	6.752648723	6.133028936	7.070902705	7.228891779	8.079197617	7.487593449	6.747727281	7.402233389	7.494678147	6.001373648	7.214379051	6.585615466	7.550848595	7.202471716	7.561550507	7.974944422	7.425042653	7.478826118	FRS9	Protein FAR1-RELATED SEQUENCE 9 [Source:UniProtKB/Swiss-Prot;Acc:Q9SZL7]
AT5G02870	252.7095265	282.2413208	273.7734551	341.7432068	314.461846	321.2306072	264.950721	303.0827521	266.0230538	243.7869399	293.4956284	247.0888426	275.3450094	291.542827	286.0900661	321.2316643	306.2852287	305.1907105	211.2499871	239.6452101	256.7114332	218.8571736	230.0602235	237.8160428	RPL4D	60S ribosomal protein L4-2 [Source:UniProtKB/Swiss-Prot;Acc:P49691]
AT1G24390	0	0	0	0	0	0	0	0	0	0	0	0	0.504994925	0.338420027	0	0.041237853	0.059807881	0	0	0	0	0	0	0.211217712	AT1G24390	unknown protein; Has 1 Blast hits to 1 proteins in 1 species: Archae - 0; Bacteria - 0; Metazoa - 0; Fungi - 0; Plants - 1; Viruses - 0; Other Eukaryotes - 0 (source: NCBI BLink). [Source:TAIR;Acc:AT1G24390]
AT4G18460	6.735610914	6.60463035	7.420682127	12.26824863	11.17761124	7.672262827	8.122508569	9.877377918	9.053959436	7.435589285	10.54065585	10.14033273	9.418008543	10.48175692	9.444257292	12.21791282	10.67935787	9.481999313	6.350460347	7.056338544	9.071583979	7.486832146	8.819879357	7.682737288	AT4G18460	D-aminoacyl-tRNA deacylase [Source:UniProtKB/TrEMBL;Acc:Q8VZ75]
AT5G47880	32.43608791	39.64435383	30.9070099	38.61746607	37.06452311	35.14859686	30.18451874	28.94879475	28.92848923	31.77136025	32.24799657	30.85356209	38.90583442	39.25173552	34.55222572	43.72281666	33.88204618	41.74036471	37.25273199	35.33774744	35.28543289	37.11160903	37.73226554	35.90787582	ERF1-1	ERF1-1 [Source:UniProtKB/TrEMBL;Acc:A0A178UFY7]
ENSRNA049493493	0	0	0	0	0	0	0	0	0	0	0	0	0	0	0	0	0	0	0	0	0	0	0	0	5S_rRNA	5S ribosomal RNA
AT3G01580	0.848807141	0.726130473	1.375346048	0.550186158	1.244414396	1.243321837	1.068720821	1.063577801	1.13552727	0.705978612	1.367181479	0.814602754	1.153261485	1.026104109	1.125572081	1.093390722	0.97229146	1.353846474	0.884482853	1.208231221	0.94870918	1.141648227	1.010915989	1.103704635	PCMP-E87	Putative pentatricopeptide repeat-containing protein At3g01580 [Source:UniProtKB/Swiss-Prot;Acc:Q9SS97]
AT5G51580	0	0	0	0.137308056	0	0	0	0.12629494	0	0	0.33274318	0	0	0.080365925	0	0.117514968	0	0.027458143	0.073165743	0.05391064	0	0	0.211136987	0.050158695	AT5G51580	Putative uncharacterized protein [Source:UniProtKB/TrEMBL;Acc:Q9FHM6]
AT5G36925	3.405367897	5.055251545	4.535946724	0.798125857	0.475478343	0.096857074	5.322599472	1.835275723	2.165350936	0.569056147	1.118165979	1.556257985	1.960517839	1.372224551	1.54995481	0.149422711	0	0.299259401	2.977016131	3.02592631	1.335498043	0.538850629	0.920451573	0.355333552	AT5G36925	Putative uncharacterized protein [Source:UniProtKB/TrEMBL;Acc:Q9FIW0]
AT1G26450	24.47112136	28.14459724	21.51616132	32.82798801	25.31458296	23.11365831	17.90536732	18.21533137	17.20407524	17.66624623	21.42705695	15.30007654	21.05582497	14.62015788	16.22677746	17.99504252	21.78429138	18.4225964	14.79600819	14.44119518	15.28732278	16.2627983	16.65021127	12.82922218	AT1G26450	Carbohydrate-binding X8 domain-containing protein [Source:UniProtKB/Swiss-Prot;Acc:Q9FZD0]
AT4G37480	16.21300686	13.77141255	14.89610532	13.9017925	12.11156026	10.49863499	13.471783	12.76345419	12.14504881	14.40408794	13.34341823	13.80602336	13.54729159	13.88500204	12.17627683	10.34688728	12.14341987	12.63547572	11.57408744	10.65766602	11.41105881	12.09221303	13.53333165	11.76302574	AT4G37480	Chaperone DnaJ-domain superfamily protein [Source:UniProtKB/TrEMBL;Acc:F4JS27]
AT2G43110	6.335065357	9.125429457	8.682702897	12.64952283	12.18454765	11.21651041	9.45477188	9.986521758	10.77031093	9.581760008	11.95379873	9.6842229	9.209143556	10.08209664	9.606739138	11.00477936	8.314956825	10.29231456	6.323184793	7.173110104	9.487494686	9.335159483	7.384432325	7.41755536	AT2G43110	At2g43110 [Source:UniProtKB/TrEMBL;Acc:Q8GWB4]
AT1G01453	0.085807774	0.019431032	0.018817003	0.067874674	0	0	0	0.015607656	0.095660783	0.087989085	0.102801847	0.042351417	0.106705584	0	0	0	0	0.061079492	0	0	0.015143225	0.21385113	0.117416351	0	AT1G01453	unknown protein; FUNCTIONS IN: molecular_function unknown; INVOLVED IN: biological_process unknown; LOCATED IN: cellular_component unknown; BEST Arabidopsis thaliana protein match is: unknown protein (TAIR:AT4G01110.1); Has 30201 Blast hits to 17322 /.../ins in 780 species: Archae - 12; Bacteria - 1396; Metazoa - 17338; Fungi - 3422; Plants - 5037; Viruses - 0; Other Eukaryotes - 2996 (source: NC…
AT3G63300	14.79344009	6.460431128	13.95239365	10.5481085	9.112437783	7.883089644	8.752556404	7.958235998	7.552950288	6.851896392	7.476345116	6.323546005	12.36774389	12.0785324	8.033079468	8.280206493	7.530526936	8.134115188	8.510566597	8.174638684	7.095918269	5.171751645	4.624735482	6.044280451	VAB	VAN3-binding protein [Source:UniProtKB/Swiss-Prot;Acc:Q8W4K5]
AT1G09633	0	0	0	0	0	0	0	0	0	0	0	0	0	0	0	0	0	0	0	0	0	0	0	0	AT1G09633	-
AT4G05320	820.8487627	924.6133917	783.4080733	598.9964251	853.4371581	860.7292216	886.7192975	882.3789058	840.2672553	912.8507787	878.4949705	898.1213455	812.9968205	873.460421	873.6224198	782.6188203	766.4659883	991.2584769	842.6088203	786.3545401	866.6386418	884.5209892	927.1427234	820.3404128	UBQ10	Polyubiquitin 10 [Source:UniProtKB/Swiss-Prot;Acc:Q8H159]
AT2G35555	0	0.066065509	0.063977811	0.115386945	0	0.074681902	0	0.424528253	0.065049333	0.059832578	0.209715767	0.287989635	0.24186599	0.067535576	0	0.395015227	0.42967241	0	0	0.27182312	0.205947856	0.311611646	0.066535932	0.505810838	AT2G35555	Serpin [Source:UniProtKB/TrEMBL;Acc:A0A1P8AYE6]
AT3G11160	1.456385669	0.403832063	0.879909302	0.675926208	1.045797407	0.68475095	0.609732547	0.540619089	0.397620585	1.341019713	0.498520054	0.476765683	0.24640503	0.309613497	1.053627251	0.955767405	1.276729905	0.423135142	0.970900907	0.588464261	1.101517353	1.269838345	0.881199743	0.450890358	AT3G11160	Transmembrane protein [Source:UniProtKB/TrEMBL;Acc:Q6E257]
AT5G01545	1.055844226	2.33116866	2.431156811	0.782982844	2.189238143	3.24332831	2.217573768	3.312836545	2.413020481	2.111235256	2.846142554	2.279917947	2.02418799	3.177388033	2.432875496	1.20620721	3.952304153	1.565767936	2.614572011	3.320125248	2.329172182	2.631387237	2.347767886	1.773348711	AT5G01545	-
AT1G77682	1.257432632	0	0.045957596	0.414433263	1.264107263	1.502108575	1.105521015	1.181697263	0.981273486	0.859598476	1.606895859	0.93093058	0	0	0	0.212815387	0	0	0.618335817	0.048815116	0.813669223	0.14922801	0.573542249	0.181671189	AT1G77682	Plant thionin family protein [Source:UniProtKB/TrEMBL;Acc:A7REG5]
AT4G05310	0.319798972	0.0201161	0.311686771	0.281070764	0.111630733	0.045479363	0.156202088	0.371632305	0.079226751	0.236837288	0.234137796	0.10961144	0.202524006	0.123382302	0	0.180415608	0	0	0	0.103458319	0.094062723	0.126509002	0.020259338	0.192516144	AT4G05310	Ubiquitin-like superfamily protein [Source:UniProtKB/TrEMBL;Acc:Q9M0W4]
AT5G48600	6.611160268	6.28095295	8.073321538	7.720867751	8.286819543	7.613389365	8.161274624	8.864333338	6.910817568	7.39032286	8.387577102	7.353465573	7.041514259	8.631864249	7.805434416	9.186014103	9.617711245	10.10964557	6.526264181	7.206624258	6.462706837	6.489234916	6.687688477	6.656793347	ATSMC3	Structural maintenance of chromosomes protein [Source:UniProtKB/TrEMBL;Acc:F4K1S1]
AT2G27300	0.761295408	0.754224261	1.189493032	0.20700319	0.765336471	0.560274526	0.483399652	0.501963664	0.297049313	0.507421349	0.342025715	0.234841334	0.414182533	0.881150858	1.034514242	0.450961589	0.747470173	0.654800119	0.561544459	0.709306681	0.789319465	0.271044179	0.455756856	0.371217396	NTL8	NAC domain-containing protein 40 [Source:UniProtKB/Swiss-Prot;Acc:Q9XIN7]
AT4G14620	26.08072361	19.87276647	20.53778728	19.94403053	15.87003802	18.44555224	19.12833187	15.99988439	17.1976436	19.01025685	16.51009101	17.20724714	17.97541458	17.79146846	17.09413019	16.86021237	19.06732214	18.69160892	21.63036364	17.07173588	17.87110292	23.1283804	21.92188196	19.4793478	AT4G14620	Uncharacterized protein At4g14620 [Source:UniProtKB/TrEMBL;Acc:Q8L7H9]
AT1G47915	0	0	0	0.071412116	0	0	0	0	0	0.222179606	0	0	0	0	0	0	0	0	0	0	0	0	0	0.078260635	AT1G47915	Putative F-box protein At1g47915 [Source:UniProtKB/Swiss-Prot;Acc:Q3E6X9]
AT2G04335	0	0	0	0	0	0	0	0.130518395	0	0	0	0	0	0	0	0	0	0	0	0	0	0	0	0	AT2G04335	-
AT2G20110	2.710625469	1.78410409	2.077384416	3.320059233	2.92302524	2.484973943	2.877008111	2.695502993	2.122633468	2.289026381	2.595720536	2.22205201	2.254960416	2.594577401	2.305262737	2.841469513	2.38282796	2.614911933	1.472620482	1.583910099	2.05250909	1.202156606	1.283434221	1.707432523	AT2G20110	Tesmin/TSO1-like CXC domain-containing protein [Source:TAIR;Acc:AT2G20110]
ATMG00390	0	0	0	0	0	0	0	0	0	0	0	0	0	0	0	0	0	0	0	0	0	0	0	0	TRNY.2	tRNA-Tyr [Source:TAIR;Acc:ATMG00390]
AT2G34460	17.60661707	13.60396049	13.0892125	17.48525038	17.50556916	19.43945142	14.66682176	16.25876529	17.8811874	15.53454214	16.01720946	14.3479653	15.91967857	17.31055844	15.614952	17.79722835	17.40560691	16.27414925	15.9431516	17.80133083	18.14803163	18.03051333	16.87783196	20.00071388	AT2G34460	Uncharacterized protein At2g34460, chloroplastic [Source:UniProtKB/Swiss-Prot;Acc:Q8H124]
AT5G66530	22.04844215	22.14033935	21.78592688	25.00395437	26.53027009	26.22629689	28.30534376	25.95238299	25.31916438	23.93437278	22.53373452	24.11805578	22.41056512	24.2825222	25.88689185	22.75286229	27.51765981	26.74724832	32.51438946	33.35013702	29.56690857	31.49847222	31.96360314	33.74056935	AT5G66530	Glucose-6-phosphate 1-epimerase [Source:UniProtKB/TrEMBL;Acc:Q9FJY6]
AT2G07775	0.033093625	0.03746999	0	0.130886684	0	0.0423569	0.096985177	0.030097152	0.221361908	0.06786979	0	0.163337405	0.205766589	0.153215037	0	0.168028865	0.0406158	0	0.034872031	0	0.116806247	0.029455827	0	0.035859724	AT2G07775	unknown protein; Has 30201 Blast hits to 17322 proteins in 780 species: Archae - 12; Bacteria - 1396; Metazoa - 17338; Fungi - 3422; Plants - 5037; Viruses - 0; Other Eukaryotes - 2996 (source: NCBI BLink). [Source:TAIR;Acc:AT2G07775]
AT5G40900	0.042970405	0	0.023557721	0.084974882	0	0.02749915	0.083953577	0.019539818	0.023952274	0	0	0.026510674	0	0	0	0	0	0	0	0	0	0	0	0.023281022	AT5G40900	Glycosyltransferase [Source:UniProtKB/TrEMBL;Acc:F4KIT4]
AT1G05200	10.19311353	8.966658773	10.43862586	12.80847415	13.08114392	11.14575939	10.44848678	12.02731334	12.83788398	13.33888756	14.22244006	12.77771942	14.53811165	12.6482567	12.13598273	15.89671061	12.64288961	14.84524951	7.481127019	9.142150094	10.52295132	10.64211197	11.08529936	11.86635401	GLR3.4	Glutamate receptor [Source:UniProtKB/TrEMBL;Acc:Q53YX3]
AT4G02210	11.06277637	11.55092164	9.931534207	12.61768523	9.63349473	10.98936241	10.853054	9.707132059	9.887498558	9.505741718	9.975628725	10.07044608	11.34197112	11.00255111	7.48377986	11.01840345	10.39289188	8.647036711	9.532121183	8.639782191	9.3974664	9.90969236	10.03276915	9.776543253	AT4G02210	Myb/SANT-like DNA-binding domain protein [Source:UniProtKB/TrEMBL;Acc:O81424]
AT5G12040	27.1883151	34.19727117	31.22338599	32.61428414	34.0108072	33.34283825	33.01212383	32.64052903	34.06848236	31.70165177	32.70425363	30.09829874	29.22572296	31.69079754	35.38160189	32.22682166	34.73052536	35.81563511	30.38220281	35.84604391	34.69228548	34.37229249	36.36283265	35.04412541	NLP3	Omega-amidase, chloroplastic [Source:UniProtKB/Swiss-Prot;Acc:Q8RUF8]
AT1G30410	8.323367362	13.63254088	13.47030489	8.561219389	11.50699978	9.487206722	9.436382049	8.406029635	8.97731216	8.18245292	8.133937118	8.319049441	10.89193801	18.77515178	12.96300477	9.112526647	11.3122087	12.56110017	11.8587206	10.31426506	9.475397435	9.645870075	10.28005938	9.209972337	ATMRP13	multidrug resistance-associated protein 13 [Source:TAIR;Acc:AT1G30410]
AT5G00730	0	0	0	0	0	0	0	0	0	0	0	0	0	0	0	0	0	0	0	0	0	0	0	0	AT5G00730	-
AT3G02570	24.00125898	28.43047653	30.75255499	25.68183728	31.86155678	33.00455116	53.10925084	49.33900435	52.92058887	56.33897718	49.21239216	52.88817451	36.00269498	38.14532102	37.75210298	38.147826	35.62374891	38.05670139	55.95285248	51.61285613	56.3956108	48.86434838	57.47926831	50.34542191	PMI1	PMI1 [Source:UniProtKB/TrEMBL;Acc:A0A178VN24]
AT1G50390	3.167532679	0.227708782	0.496154451	1.491395893	0.758177712	0.514814018	0.147347094	0.320080826	0.280257896	0.979571914	0.060235821	0.434270085	0.885745066	0.46555136	0.475287032	0	1.110717795	1.670152465	0.688742374	0.234224003	0.842938504	1.834810828	1.203983531	1.144095942	AT1G50390	pfkB-like carbohydrate kinase family protein [Source:TAIR;Acc:AT1G50390]
AT3G26600	13.19782789	13.48839813	13.37291625	16.29084714	13.59317017	15.42895636	11.10226139	10.92884407	10.26875915	8.786491849	10.96741085	9.325612397	13.58860225	12.56386153	14.26666067	10.63275967	12.82365577	12.32867126	17.35147256	13.67628168	14.58000257	11.97410127	14.41394515	13.26702819	ARO4	Armadillo repeat only 4 [Source:UniProtKB/TrEMBL;Acc:Q38957]
AT1G64230	178.6136483	225.4016497	182.6118917	254.8496381	199.3983982	172.9024328	212.9679407	214.1192538	251.307255	218.5686541	234.7579585	251.6072411	211.3814198	184.8987877	153.3196751	175.5094917	161.791702	138.3984211	204.942063	163.2281055	188.8268514	190.7146629	187.8325789	210.7714281	UBC28	Ubiquitin-conjugating enzyme 28 [Source:UniProtKB/TrEMBL;Acc:F4I5B8]
AT3G46680	0.624121254	0.20455839	0.684325621	0.129917153	0.103196411	0.105107862	0.433200457	0.37342763	0.164791643	0.101050576	0.019677035	0.020265937	0.323383787	0.380200277	0.271705753	0.069493419	0.060472413	0.233821345	0	0.095641468	0.173911523	0.423945722	0.074914531	0.17797048	UGT76E6	UDP-glycosyltransferase 76E6 [Source:UniProtKB/Swiss-Prot;Acc:Q9SNB0]
AT5G48130	0	0	0	0	0	0	0	0	0	0	0	0	0	0	0	0	0	0	0	0	0	0	0	0	AT5G48130	BTB/POZ domain-containing protein At5g48130 [Source:UniProtKB/Swiss-Prot;Acc:Q9LUB9]
AT2G34210	0.488220653	0.170087353	0.27177566	0.304493328	0.113264353	0.249951623	0.183435153	0.19126781	0.175844741	0.331187102	0.332949829	0.176091224	0.311345109	0.252114513	0.115380274	0.146190425	0.156712047	0.026732623	0.300759451	0.236187772	0.2319704	0.220619357	0.102779082	0.366250225	AT2G34210	Putative transcription elongation factor SPT5 homolog 2 [Source:UniProtKB/Swiss-Prot;Acc:O80770]
AT1G52540	12.80491934	9.767253307	12.00060383	11.27495295	11.65335275	11.62767703	10.84976221	10.1622257	11.22486538	12.32878461	11.38457022	12.14108281	11.60736207	9.750577024	12.16835927	10.99559102	9.727052008	10.88974942	12.17214059	12.82525923	12.33371005	11.04942695	13.3872722	10.64739501	AT1G52540	Protein kinase superfamily protein [Source:UniProtKB/TrEMBL;Acc:Q8LDB7]
AT4G02050	15.56143469	19.62507844	27.86626214	11.72307264	22.14492587	22.11052276	26.96474907	21.36552047	25.23506486	28.24535105	22.19446239	27.61617583	12.16655396	17.301098	23.98378406	13.95239161	19.66695508	24.34061887	32.62456013	33.49598945	29.27094398	34.65804939	35.27828924	28.86885642	STP7	Sugar transport protein 7 [Source:UniProtKB/Swiss-Prot;Acc:O04249]
AT5G22410	0	0.078760449	0	0	0	0	0	0	0.019387252	0	0	0	0	0	0	0	0	0.020631295	0	0	0	0	0	0	PER60	Peroxidase 60 [Source:UniProtKB/Swiss-Prot;Acc:Q9FMR0]
AT5G63905	16.32348129	18.02007676	12.60323623	9.78488376	12.13665764	10.53335536	11.72697556	12.49493431	9.705520057	11.71690732	11.57082085	10.9100368	17.37391664	10.86369811	11.37217168	13.66952615	11.01859309	9.642440822	12.25548635	10.7728672	12.24315782	11.53249851	11.36213293	10.90751592	AT5G63905	unknown protein; FUNCTIONS IN: molecular_function unknown; INVOLVED IN: N-terminal protein myristoylation; LOCATED IN: cellular_component unknown; EXPRESSED IN: 20 plant structures; EXPRESSED DURING: 12 growth stages; Has 30201 Blast hits to 17322 p /.../s in 780 species: Archae - 12; Bacteria - 1396; Metazoa - 17338; Fungi - 3422; Plants - 5037; Viruses - 0; Other Eukaryotes - 2996 (source: NCBI…
AT5G18933	0	0	0.105244884	0	0	0.122853345	0	0	0	0	0	0	0.099468697	0.111097484	0.226841538	0	0	0	0	0	0	0.085434651	0	0	AT5G18933	-
AT2G06945	0	0	0	0.105910723	0	0	0	0.194831807	0	0	0	0	0	0	0.126571003	0	0	0.127076818	0	0	0	0	0	0	AT2G06945	-
AT1G75163	0	0.627622332	0.303894601	0.274043995	0.348287886	0	0.812250857	0.75619095	0.92695299	0.284204746	0.332049965	0.341987692	0.287215863	0.962381952	0	1.172701454	3.061415922	0	0	0	0	0.493385107	0	0.300325185	AT1G75163	snoRNA [Source:TAIR;Acc:AT1G75163]
AT1G03600	178.5115432	122.1644198	120.041834	199.5790521	146.3285867	156.4196817	136.2193072	138.3954033	132.0902136	131.7153919	146.8797136	157.0802784	163.147347	140.8078233	138.6717685	152.7597477	154.7495954	140.1661168	155.8564968	158.6702865	152.6668748	144.6462558	149.3946713	160.4901247	PSB27-1	Photosystem II repair protein PSB27-H1, chloroplastic [Source:UniProtKB/Swiss-Prot;Acc:Q9LR64]
AT3G47490	22.59245942	16.88123276	17.60837855	22.3565768	16.8783463	22.53979705	16.49014085	22.37246422	19.67327388	19.21832258	21.16374425	20.01824252	19.44084988	20.67867065	19.60162935	22.60852581	20.29185423	17.68815175	18.40296076	18.59695212	19.67776676	19.96280811	17.7297723	19.85359576	AT3G47490	HNH endonuclease [Source:UniProtKB/TrEMBL;Acc:A0A1I9LRA7]
ENSRNA049495747	0.515644855	0	0	0	0	0	0	0	0	0	0	0	0	0	0	0	0	0	0	0	0	0	0	0	snoZ122	Small nucleolar RNA Z122
AT1G06163	0.035363204	0	0	0	0	0	0	0	0	0	0	0	0	0	0	0	0	0	0	0	0	0	0	0	AT1G06163	-
AT4G30940	5.273109153	3.705787428	4.608994823	4.494691674	3.41399414	3.641508269	4.482464932	3.910451996	4.149601421	4.628438121	4.497811388	4.289281232	6.051900102	6.83370108	5.66217489	6.734123545	5.27711508	6.458849384	4.102552258	4.085869952	4.596322991	3.722403798	4.646923412	4.659169294	AT4G30940	BTB/POZ domain-containing protein At4g30940 [Source:UniProtKB/Swiss-Prot;Acc:O65555]
AT4G21710	33.98687519	36.02168051	38.11132296	31.95466607	34.0311303	36.49644829	32.14792138	33.84570355	32.35642421	33.47050957	32.73298072	33.38853184	29.85003563	31.12936687	35.94444687	27.13536237	32.2830456	32.90709398	31.84043599	30.8769463	28.54603995	31.90686906	30.71227684	30.13331865	NRPB2	DNA-directed RNA polymerase II subunit 2 [Source:UniProtKB/Swiss-Prot;Acc:P38420]
AT1G06483	0	0	0	0	0	0	0	0	0	0	0	0	0	0	0	0.076273265	0	0	0	0	0	0	0	0	AT1G06483	-
AT1G03010	2.463636528	2.181618481	0.830356196	1.184798942	0.951655617	0.613470011	0.206018376	0.662579763	0.951132049	0.540640243	0.528293934	0.484963091	0.884123194	0.466004231	1.665122808	0.673302002	0.564722926	0.625494843	0.363646078	0.468903695	0.422936583	0.511943042	0.535624321	0.322008845	AT1G03010	BTB/POZ domain-containing protein At1g03010 [Source:UniProtKB/Swiss-Prot;Acc:Q9SA69]
AT2G31270	4.825469893	3.619346412	5.882551145	6.965599441	6.754674161	6.462830518	8.383562564	7.119814397	7.967199252	7.724940755	6.744669622	7.335934332	5.549147627	7.80038999	5.437322928	9.105935257	7.246694153	7.13783135	4.838053948	6.034897591	6.351004477	5.454872991	4.759549221	4.655178256	CDT1A	CDT1-like protein a, chloroplastic [Source:UniProtKB/Swiss-Prot;Acc:Q9SJW9]
AT1G01830	22.44693307	20.30873455	20.15423813	22.5312078	21.85079482	24.07082093	24.36637112	23.10601375	26.17341036	25.99412961	26.13353581	26.34399007	19.6262132	25.11632217	21.22830513	20.38750229	21.63081461	20.21383035	24.44031176	22.48655309	22.36839625	24.36417714	22.90084496	22.81702983	AT1G01830	ARM repeat superfamily protein [Source:UniProtKB/TrEMBL;Acc:Q93YW3]
AT2G46160	7.61751766	5.545970918	5.886763347	6.428830834	5.870512802	5.176066407	6.845384581	8.037501297	8.084118318	8.311648232	7.518112407	5.50621693	7.460386892	9.139602189	6.241084817	9.071841437	7.03847546	7.775662655	12.10459724	8.932552205	11.58213827	9.541881785	10.87276637	11.06858858	ATL67	RING-H2 finger protein ATL67 [Source:UniProtKB/Swiss-Prot;Acc:O82353]
AT5G63690	4.468922074	5.488046435	4.937698329	5.642332183	4.190254261	3.167902071	3.828283109	3.939227277	3.257509215	3.842271915	3.912526715	4.835546902	6.69725052	3.85947491	3.412118764	4.305359757	3.501774629	3.588885762	3.115234737	4.203776154	3.00300711	3.824690751	2.979159249	3.575964992	AT5G63690	Nucleic acid-binding, OB-fold-like protein [Source:UniProtKB/TrEMBL;Acc:Q9FFP5]
AT3G54990	1.564257459	2.220925608	2.559112433	1.325722351	2.745741008	1.04872458	1.916172234	1.783921914	1.965320262	1.858629022	1.160129776	2.052692083	3.293494335	1.063326084	1.907069258	2.080133374	2.742589852	2.297628559	1.77913742	1.214528833	2.60721222	2.497313195	3.765650619	2.636673516	SMZ	AP2-like ethylene-responsive transcription factor SMZ [Source:UniProtKB/Swiss-Prot;Acc:Q6PV68]
AT2G24520	6.088654903	6.209454983	7.306402118	7.062463603	7.382591635	7.132518874	7.733665074	6.797673969	7.428772188	7.543519588	7.656577642	7.785677246	6.966512431	6.245244584	6.149381496	7.229579709	7.427371371	7.337038633	6.454687666	6.988059125	6.810041058	6.63314286	7.321164485	6.669455569	AHA5	H(+)-ATPase 5 [Source:TAIR;Acc:AT2G24520]
AT5G45910	0.659799289	0.432504034	0.38076066	0.429199679	0.327286972	0.044446551	0.067846587	0.063163953	0.193568883	0.08902263	0.166415018	0.107122221	0.107958978	0.080386903	0.061550973	0.073466027	0.127858665	0.453177627	0.402516626	0.667318309	0.183853215	0.247272097	0.257390371	0.075257681	AT5G45910	GDSL esterase/lipase At5g45910 [Source:UniProtKB/Swiss-Prot;Acc:Q9FJ45]
AT4G03205	29.40848565	22.21431713	26.05915539	60.38730279	31.62064068	28.7040745	26.24831014	31.99220069	30.6468427	29.62093231	35.57074685	33.46780315	39.1285937	28.38985946	21.0501588	36.24930601	27.73191013	23.62755768	21.53614091	21.14151001	24.17005087	22.71078011	20.42636182	27.32729927	hemf2	Coproporphyrinogen III oxidase [Source:TAIR;Acc:AT4G03205]
AT3G58100	3.157419228	3.558931229	6.178802112	6.117865949	6.423086947	5.436613547	5.947515853	6.91484956	6.156009639	5.502610408	4.817480969	5.782780388	4.959333937	5.211365872	5.069386901	5.535510312	4.674448038	6.047103752	4.311795206	5.557099092	5.797050763	4.196608955	5.134228622	4.955557329	PDCB5	Plasmodesmata callose-binding protein 5 [Source:UniProtKB/TrEMBL;Acc:A0A1I9LSI7]
AT5G16450	36.92940877	41.4999256	39.41671474	33.78011698	42.80544998	36.03698123	28.41343134	35.02598749	38.84374434	35.62548381	37.9786853	42.03114039	45.40746031	40.50296833	42.86494921	45.16363151	34.06201237	47.5695211	32.5828123	41.10631259	36.26853826	39.31417836	42.54075144	37.26483927	AT5G16450	Putative 4-hydroxy-4-methyl-2-oxoglutarate aldolase 2 [Source:UniProtKB/Swiss-Prot;Acc:Q9FFE0]
AT5G16910	8.610959754	16.86674011	14.37844797	6.531757347	10.05941463	9.293674047	10.73617218	11.27650224	11.21981757	11.95667867	10.69996154	11.76176288	11.82811207	11.39777248	11.53134671	8.841767728	8.712138722	11.05729245	10.16379074	10.45320235	9.936835347	9.549813489	10.3246737	8.722174666	CSLD2	CSLD2 [Source:UniProtKB/TrEMBL;Acc:A0A178UAL6]
AT1G10590	177.3561671	161.5836938	154.0295415	202.0313232	150.2152755	152.9647853	143.1968177	146.1969171	145.0509771	144.3654849	153.4501272	148.701315	175.5473995	147.1790918	146.1328154	156.1213102	151.4015055	130.672033	143.6198931	136.6477475	141.5069149	143.7212543	142.8936149	154.4450071	AT1G10590	Nucleic acid-binding, OB-fold-like protein [Source:UniProtKB/TrEMBL;Acc:Q9XIJ0]
AT4G08230	36.89760716	22.55185327	25.32298928	33.5777789	23.26928005	21.25154644	26.59944255	28.11927314	21.59557659	26.90529984	34.13616894	22.84836106	40.60851714	26.33575265	28.66277401	39.78150264	25.66117506	25.49427262	36.28840464	36.96417478	28.03619889	33.78433614	41.60699944	30.02326348	AT4G08230	Glycine-rich protein [Source:UniProtKB/TrEMBL;Acc:Q8VY68]
ENSRNA049495690	0.113706301	0	0	0	0	0.291067925	0	0.206821457	0.126762802	0	0.136225627	0	0	0	0	0.096221658	0	0	0	0	0.100333571	0	0.129659765	0.246420665	U2	U2 spliceosomal RNA
AT4G05605	0	0	0	0	0	0	0	0	0	0	0	0	0	0	0	0	0	0	0	0	0	0	0	0	AT4G05605	-
AT5G20050	8.499143027	11.6626876	13.53441169	4.757666746	8.18875336	8.95938498	12.29448407	10.12652658	11.92807555	11.25661546	9.385752545	10.50204298	7.867898024	9.543358655	9.771502286	5.87245919	6.231889918	5.923622817	16.10274008	14.82651351	14.0603768	14.81769449	12.50396637	12.10470974	AT5G20050	Probable receptor-like protein kinase At5g20050 [Source:UniProtKB/Swiss-Prot;Acc:Q94C25]
AT4G10720	0.071756404	0.064996487	0.047206928	0.099329862	0.12624027	0.018368364	0.028038865	0.091362876	0.079995943	0.073580517	0.103161154	0.088540503	0.148720188	0.033221383	0.05087417	0.10930033	0.017613324	0.068103304	0.015122499	0.066856172	0.01266346	0	0.114553773	0.155508186	AT4G10720	Ankyrin repeat family protein [Source:UniProtKB/TrEMBL;Acc:Q4V397]
AT1G51823	0	0	0	0	0	0	0	0	0	0	0	0	0	0	0	0	0	0	0	0	0	0	0	0	AT1G51823	unknown protein; LOCATED IN: endomembrane system; Has 30201 Blast hits to 17322 proteins in 780 species: Archae - 12; Bacteria - 1396; Metazoa - 17338; Fungi - 3422; Plants - 5037; Viruses - 0; Other Eukaryotes - 2996 (source: NCBI BLink). [Source:TAIR;Acc:AT1G51823]
AT1G47350	0	0	0	0	0	0	0	0	0	0.014326641	0	0	0.086870582	0	0.016509261	0.011823077	0	0	0	0	0	0.012435667	0	0	AT1G47350	F-box associated ubiquitination effector family protein [Source:UniProtKB/TrEMBL;Acc:F4HT76]
AT1G01560	5.171836243	2.736769729	3.686711607	0.881213335	1.39145465	1.641910267	2.968029928	1.571943835	1.40002644	1.204668107	1.197159434	1.149678478	3.204503421	2.578855414	2.313659354	0.491363338	0.596621861	1.26558295	2.390496814	0.880693664	0.798330148	0.528841528	1.016273553	0.234114639	MPK11	Mitogen-activated protein kinase 11 [Source:UniProtKB/Swiss-Prot;Acc:Q9LMM5]
AT5G44500	8.444798542	6.617153966	7.503570404	8.958870366	6.948558326	6.989672817	6.083524937	7.543238123	7.949670909	6.091104186	7.313297987	6.80597728	8.439182159	8.459456173	7.196967873	9.138384664	7.391072734	8.362360605	6.302581389	7.715078423	6.847766214	6.395732868	8.334241555	7.281958804	AT5G44500	Small nuclear ribonucleoprotein-associated protein [Source:UniProtKB/TrEMBL;Acc:Q9FI15]
AT4G09010	107.4865666	102.659702	104.3901332	123.4125513	121.5899803	114.6079956	114.4482284	119.0360893	111.9949356	104.2550456	105.8881795	111.5195557	93.51748512	109.6227073	102.1001548	93.0078544	127.1874403	104.046002	108.7516465	105.6566012	108.0743059	101.3792537	103.4295945	110.0206662	APX4	ascorbate peroxidase 4 [Source:TAIR;Acc:AT4G09010]
AT5G22280	54.62385506	43.13122642	42.05872237	73.07839875	53.49568779	49.60412967	45.85610573	50.56932871	48.72871153	47.8632031	51.192028	52.46262804	54.82151294	47.86230912	41.06888807	59.00215488	39.76223733	43.8100746	40.95026307	36.28205369	44.52976493	44.46950116	44.07270181	48.0807345	AT5G22280	unknown protein; FUNCTIONS IN: molecular_function unknown; INVOLVED IN: biological_process unknown; LOCATED IN: endomembrane system; EXPRESSED IN: 22 plant structures; EXPRESSED DURING: 13 growth stages; BEST Arabidopsis thaliana protein match is: u /.../ protein (TAIR:AT3G44280.1); Has 82 Blast hits to 82 proteins in 13 species: Archae - 0; Bacteria - 0; Metazoa - 0; Fungi - 0; Plants - 82; Viru…
AT1G05450	7.092621753	27.13129721	31.39789962	10.84706277	31.6530695	28.37912272	41.92784693	56.18494994	65.58411787	55.60047408	65.19892878	80.44123054	15.59294493	17.30081756	19.77742872	9.78828837	15.00963262	22.13700963	148.427664	149.3422224	140.2307879	142.2778099	152.9491007	128.8570121	AT1G05450	Bifunctional inhibitor/lipid-transfer protein/seed storage 2S albumin superfamily protein [Source:UniProtKB/TrEMBL;Acc:Q1G2Y5]
AT3G28840	35.75792446	9.08558042	14.24735071	22.92573767	24.32486826	26.73944007	34.05093116	11.91980994	20.88930251	42.49898526	11.21590992	21.9045831	6.287747917	8.587094838	21.12650858	31.28395193	39.65262528	35.97508409	29.19419982	24.08525427	15.82594858	20.77542876	16.82366321	17.481786	AT3G28840	At3g28840 [Source:UniProtKB/TrEMBL;Acc:Q058M7]
AT3G05225	0	0	0	0	0	0	0	0	0	0	0	0	0	0	0	0	0	0	0	0	0	0	0	0	AT3G05225	-
AT2G34250	165.2412067	237.0640747	175.2428448	164.1301334	153.6650338	152.2217508	142.1994593	145.263348	136.5964359	151.1434409	151.0611291	130.5783636	197.3078105	168.880853	178.8904386	163.2907538	161.6275064	169.2439972	145.8570678	148.9680487	145.7488236	134.5820237	147.7157632	135.9790667	AT2G34250	AT2G34250 protein [Source:UniProtKB/TrEMBL;Acc:O80774]
AT1G05830	15.75474369	16.42364496	17.4684466	15.36450104	15.12981335	14.12942111	14.98003076	15.75099309	15.59789258	15.20860301	15.22578646	14.71970959	17.3518195	17.62727352	17.37534923	17.72472026	16.5066621	15.79868045	13.08305389	15.1166455	12.93605157	14.62811192	13.88048029	13.71118122	ATX2	Histone-lysine N-methyltransferase ATX2 [Source:UniProtKB/Swiss-Prot;Acc:P0CB22]
AT3G06535	0	0	0	0	0	0	0	0	0	0	0	0	0	0	0	0	0	0	0	0	0	0	0	0	AT3G06535	-
AT4G16515	49.56257015	30.09394201	53.53183121	11.39744184	21.08553691	19.94208623	23.62285481	19.3315588	22.79312068	26.92941632	15.87927335	23.09640248	35.58006371	47.73659286	47.48525488	27.38416368	33.61554738	45.96039197	46.95139158	36.4973316	37.79257756	37.65100975	40.35737484	22.19255102	RGF6	Encodes a root meristem growth factor (RGF). Belongs to a family of functionally redundant homologous peptides that are secreted, tyrosine-sulfated, and expressed mainly in the stem cell area and the innermost layer of central columella cells. RGFs /.../equired for maintenance of the root stem cell niche and transit amplifying cell proliferation. Members of this family include: At5g60810 (RGF1), …
AT1G48000	5.496600825	6.566300864	4.213664641	1.266589894	4.243843994	2.772330265	3.549331476	3.982182036	3.06387823	6.328929218	8.454717587	6.178769227	6.154625644	4.043621648	4.265788483	2.660751198	2.31535658	5.249927785	5.20296558	2.956647484	5.158431331	5.058233869	5.949095095	4.5679713	MYB112	MYB transcription factor [Source:UniProtKB/TrEMBL;Acc:Q94CJ3]
AT1G14500	0	0.017957721	0	0	0.019930637	0.040599603	0.139442207	0.014424243	0	0.016263505	0	0.039140222	0	0	0	0	0.116792214	0.112896572	0	0	0	0.056467537	0	0.017185991	AT1G14500	Ankyrin repeat family protein [Source:UniProtKB/TrEMBL;Acc:Q9M9R3]
AT3G15640	78.54974688	83.78702388	71.48810125	85.37711684	77.6255133	85.66664131	68.42335816	77.31145845	69.59007644	70.10720271	84.33951145	70.73010101	86.74633288	76.26121995	79.34518116	95.63244966	83.90950133	72.37352069	67.68580625	69.12177075	74.90667381	73.17523344	78.27603764	76.23885511	COX5B-1	Cytochrome c oxidase subunit 5b-1, mitochondrial [Source:UniProtKB/Swiss-Prot;Acc:Q9LW15]
AT5G43030	0.238673076	0.04053535	0.104678442	0.047198105	0.119969993	0.305480331	0.268127301	0.130237408	0.159647447	0.073422109	0.285941843	0.22087472	0.210233355	0.483435498	0.112810324	0.212070877	0.351508107	0.29731051	0.364673603	0.333561202	0.442266924	0.212437075	0.136079947	0.142242283	AT5G43030	CHP-rich zinc finger protein-like [Source:UniProtKB/TrEMBL;Acc:Q9FMI1]
AT2G09475	0.357624657	0.134972544	0.130707355	0.47147354	0.299602483	0	0	0.32524342	0.531585944	0	0.285634378	0.294182961	0.370601114	0	0.140861278	0.807020355	0	0.565696803	0	0.138834389	0.315565263	0.106104324	0.407800873	0.129172123	AT2G09475	-
AT4G23240	0.93525462	0.814564999	0.993918748	0.839381997	1.374166353	1.270706987	1.293135693	1.216971809	1.251176002	1.003292549	1.603148434	1.526849657	1.669989705	1.848572731	1.224149403	1.156720448	0.953588347	1.211971443	1.334234216	0.821113966	1.168062467	1.370336313	1.230547736	1.372024206	CRK16	Putative cysteine-rich receptor-like protein kinase 16 [Source:UniProtKB/Swiss-Prot;Acc:O65476]
AT4G36197	0	0	0	0	0	0	0	0	0	0	0	0	0	0	0	0	0	0	0	0	0	0	0	0	AT4G36197	pre-tRNA [Source:TAIR;Acc:AT4G36197]
ENSRNA049758156	0	0	0	0	0	0	0	0	0	0	0	0	0	0	0	0	0	0	0	0	0	0	0	0	ath-MIR166e	-
AT5G08020	2.003497614	1.145915016	2.3213188	2.736610741	3.114637829	2.987276075	3.884074894	3.503297308	3.062499553	3.187540887	3.860254829	3.122011535	2.493574147	4.625888099	3.294854851	5.531961028	3.891133625	4.190161272	1.91528172	3.391775211	3.863800485	2.904698534	2.437688128	2.585006715	RPA1B	Replication protein A 70 kDa DNA-binding subunit B [Source:UniProtKB/Swiss-Prot;Acc:Q9SD82]
AT4G18210	1.997002628	1.290665174	1.306265159	1.601679633	1.723264378	1.667424296	1.682900886	1.247164562	1.366362866	1.371037971	1.375947283	1.618063143	2.318155094	2.351083857	2.147059104	2.277407076	2.345731222	3.14194608	1.445025777	1.028136539	1.028545149	0.961214124	1.163028544	0.724402456	PUP10	Probable purine permease 10 [Source:UniProtKB/Swiss-Prot;Acc:O49725]
ENSRNA049492726	0	0	0	0	0	0	0	0	0	0	0	0	0	0	0	0	0	0	0	0	0	0	0	0	tRNA-Val	tRNA-Val for anticodon AAC
AT4G33000	14.31746883	12.61816625	14.34085519	26.68700688	16.84911032	17.18596088	17.48300274	18.28231291	18.3772879	17.83595579	18.26564552	20.74605965	20.41087252	19.75150394	15.75212581	25.50881487	19.92265238	18.52360852	14.9237685	17.82386416	19.0699448	16.80781376	17.05433217	20.54580672	CBL10	Calcineurin B-like 10 [Source:UniProtKB/TrEMBL;Acc:M5BEI3]
AT3G08370	0	0	0	0.077468267	0	0	0.076537183	0	0.087345394	0	0.375462858	0	0	0.090683812	0.370320815	0.066301142	0.576945286	0	0	0.273744131	0	0.069736411	0	0.254692736	AT3G08370	-
AT1G03982	0.017188162	0	0.245000299	0.067979906	0.021599249	0	0	0.015631854	0.019161819	0.052875302	0	0	0	0	0.040620461	0	0	0	0	0	0	0	0.019599732	0.018624818	RIC8	CRIB domain-containing protein RIC8 [Source:UniProtKB/Swiss-Prot;Acc:Q9ZWB8]
AT5G47180	21.1556311	25.16631196	17.08501025	18.94674815	15.8827797	15.65624996	16.28144837	15.49073735	17.09902274	17.75801642	17.36814249	16.75007608	16.4565028	13.07505266	15.1432335	12.60062333	13.58132731	15.30028205	18.8771793	17.15228823	17.1598021	19.54227494	17.48979379	17.54560346	PVA21	Vesicle-associated protein 2-1 [Source:UniProtKB/Swiss-Prot;Acc:Q9LVU1]
AT5G04680	0.943148761	0.889893814	1.292659195	0.518082386	1.503440423	1.542465118	2.115669818	1.691675698	2.229457631	1.253679856	1.893691803	1.896489447	0.914022913	1.415081773	1.558184263	1.566681108	1.543368405	0.95315121	2.272931213	3.020673227	1.764630015	2.223050659	2.121078509	1.807392212	AT5G04680	Ankyrin repeat family protein [Source:UniProtKB/TrEMBL;Acc:F4JXN9]
AT5G09975	0	0	0	0	0	0	0	0	0	0	0	0	0	0	0	0	0	0	0	0	0	0	0	0	AT5G09975	pre-tRNA [Source:TAIR;Acc:AT5G09975]
AT1G78950	16.8360986	10.9869704	17.58197815	14.69626049	13.76200652	22.1313995	14.09136848	19.15300374	15.78052289	11.61889517	12.63557432	13.34662233	10.08204126	10.88991897	17.2642367	18.45644813	17.47606757	17.23321102	17.18117105	19.79451098	17.39280544	19.17260758	18.78488982	13.90402833	AT1G78950	Terpenoid cyclases family protein [Source:TAIR;Acc:AT1G78950]
AT5G07165	0	0.174037388	0.168537734	0	0	0	0	0	0	0	0	0	0	0.266865013	0	0	0	0	0	0	0	0	0	0	AT5G07165	Transmembrane protein [Source:UniProtKB/TrEMBL;Acc:A0A1P8BFS0]
AT5G49960	2.035977364	2.688064496	3.234180054	2.112681807	2.459034526	2.96498297	3.605318534	3.77522975	3.312408261	3.799232815	2.921867307	3.062576347	2.631724848	2.514725067	2.64382267	3.786737466	2.904912649	2.918973476	2.713953689	2.773354315	3.288349772	3.060844661	2.871278051	3.352104595	AT5G49960	Probable ion channel POLLUX [Source:UniProtKB/Swiss-Prot;Acc:Q9LTX4]
AT3G44350	0.025872496	0	0	0.051163406	0	0	0	0.023529862	0	0	0	0.127696688	0.482603084	0	0.030571993	0.021894076	0	0	0	0	0	0	0	0	anac061	NAC domain containing protein 61 [Source:UniProtKB/TrEMBL;Acc:B3H506]
AT5G23140	30.91591832	28.01927835	24.49563046	31.24620242	27.70481812	28.79093333	27.82322178	26.1192012	26.21590706	27.12586371	29.46341137	28.15303096	25.89110572	27.52554059	24.97697076	23.6641535	27.98518305	23.25120931	26.34191392	24.60127856	25.50245155	23.79454737	25.95363111	25.20836757	CLPP2	ATP-dependent Clp protease proteolytic subunit 2, mitochondrial [Source:UniProtKB/Swiss-Prot;Acc:Q9FN42]
AT3G29455	0	0	0	0	0	0	0	0	0	0	0	0	0	0	0	0	0	0	0	0	0	0	0	0	AT3G29455	Uncharacterized protein (Fragment) [Source:UniProtKB/TrEMBL;Acc:A0A1I9LLX4]
AT5G48205	0.249755393	0.345624313	0.060854989	0.246948281	0.453340928	0.213109808	0.189762403	0	0.123748418	0.085368134	0.365712101	0.547865139	0.517635599	0.160597739	0.065582472	0.234833833	0.102174916	0.197533677	0.116967512	0.420152131	0.146921499	0.024700131	0.189864737	0.240560849	AT5G48205	Zinc ion binding protein [Source:UniProtKB/TrEMBL;Acc:F4K080]
AT1G03130	154.281372	146.5064849	147.1155037	173.5535529	160.7661909	184.612724	204.0936044	232.0251173	190.7170224	174.6134933	191.560875	197.2081327	151.275033	187.2148322	179.0712254	186.003208	217.216782	180.0895179	171.1994194	186.1647169	187.6689067	192.5027666	166.9884857	181.7030198	PSAD2	Photosystem I reaction center subunit II-2, chloroplastic [Source:UniProtKB/Swiss-Prot;Acc:Q9SA56]
AT1G20030	11.50584843	4.020175476	5.502956295	9.865583832	6.608056656	8.494561732	7.815170407	7.53465938	6.847760826	7.69657177	6.299975005	6.932182948	9.330634264	7.421612173	5.735718945	8.798430369	7.391526731	9.419998446	6.26730502	5.216983592	6.623032573	6.213985401	5.791323486	6.298711986	AT1G20030	Pathogenesis-related thaumatin superfamily protein [Source:UniProtKB/TrEMBL;Acc:Q9LNT0]
AT1G08807	0	0	0	0	0	0	0	0	0	0.186363768	0	0	0	0	0	0	0	0	0	0	0	0	0	0	AT1G08807	-
AT1G59124	2.246865741	2.674297824	3.449045995	2.367913514	3.278003637	3.261565018	2.746315305	3.932342461	2.016111298	1.871283844	3.118610642	2.488412668	2.714566143	5.112406351	4.05371323	2.286275104	2.892093912	3.790350339	3.944090445	4.199620171	3.346270899	3.551006998	3.349490516	3.117562473	RDL5	Probable disease resistance protein RF45 [Source:UniProtKB/Swiss-Prot;Acc:F4IBE4]
AT4G30310	44.27623982	48.42031183	43.71528584	54.52363362	44.20103083	41.63846309	49.03369377	44.93605051	48.21570252	47.0342589	46.78414694	51.00278463	53.04377881	47.61504047	43.21260486	45.97087323	45.09473794	42.71467067	46.36383437	45.31823172	48.01681765	45.80626352	45.89733057	49.83960509	AT4G30310	FGGY family of carbohydrate kinase [Source:UniProtKB/TrEMBL;Acc:F4JQ90]
AT4G20100	0.15344449	0.086868143	0.084123073	0.354013004	0.064274581	0.163662761	0.099930901	0.116292341	0.05702133	0.183569386	0.153194909	0.063111915	0.053004081	0.088801103	0.030219374	0	0.125548263	0.12136056	0.134741987	0	0.135398244	0	0	0.027711666	AT4G20100	PQ-loop repeat family protein / transmembrane family protein [Source:UniProtKB/TrEMBL;Acc:O49437]
AT2G01870	6.230157758	4.854685557	5.220753408	11.1022952	6.310857429	8.428842003	8.770457971	9.565492364	8.503671303	7.773121258	7.038324037	9.967333591	9.009249732	8.472251375	6.522057748	10.98530593	8.431249928	7.447434669	7.363735957	7.007576794	9.385369444	10.07855047	11.48029168	9.882495401	AT2G01870	At2g01870 [Source:UniProtKB/TrEMBL;Acc:Q9SIS7]
AT1G72810	11.8313328	11.99844203	13.81361067	18.77664464	18.02510986	16.64381949	13.45246747	13.12535015	14.36930705	14.06672238	15.19904252	14.3920387	13.12856288	14.51034737	13.52201056	15.73424965	15.28882067	16.1908498	12.82944087	13.81001953	13.80833289	14.47786119	13.87333707	15.57153245	TS2	Threonine synthase 2, chloroplastic [Source:UniProtKB/Swiss-Prot;Acc:Q9SSP5]
AT5G53480	33.89763248	39.43362952	41.38036518	36.28701722	38.52264626	40.04640852	37.55013396	41.34644859	41.65611979	39.72657403	39.28543474	41.71095168	33.99243952	40.71885506	41.32970602	35.75633113	37.10991429	39.61408426	38.87469564	42.36978769	38.37721723	40.61730423	40.963537	39.28981118	KPNB1	Importin subunit beta-1 [Source:UniProtKB/Swiss-Prot;Acc:Q9FJD4]
AT2G40380	12.96968722	20.11469119	17.13731377	18.19920894	21.76341819	19.33358798	19.00467854	22.38996206	18.24685045	20.50654209	22.88876814	20.86663957	19.79827738	19.25887526	22.02468454	22.90361929	19.39671189	20.63852153	15.09879533	18.72294798	18.48571365	18.26648189	18.61957368	18.598071	PRA1B2	PRA1 family protein [Source:UniProtKB/TrEMBL;Acc:A0A178VRS5]
AT4G22350	6.00702759	6.250224048	6.092998636	7.937512905	5.840386761	6.242466513	5.374628703	6.724481802	6.420320626	6.658914844	6.767546918	6.539416681	8.176252747	6.389301887	5.654640835	7.62498841	5.60259123	6.527189682	5.855583106	5.551880248	5.324869692	6.123371087	6.776522054	7.394916732	AT4G22350	Ubiquitin C-terminal hydrolases superfamily protein [Source:UniProtKB/TrEMBL;Acc:F4JL64]
AT3G02832	0.141077808	0.133111841	0.051562181	0.511471296	0.059094445	0.090283529	0.114846357	0.128303873	0.183490164	0.072332067	0.084509005	0.17407645	0	0.08164428	0.22227103	0.179076362	0	0.055789823	0.024776522	0	0.124485979	0.146498229	0.107247738	0.254782766	AT3G02832	-
AT4G39920	5.756646346	5.535550999	6.719657024	6.713226817	5.503381261	7.103594071	6.309658831	6.675772697	7.047145712	7.032743529	6.550252719	7.188113976	7.207155826	6.886111857	5.158672456	7.06243062	6.828499834	5.783810601	4.97760333	4.940089741	6.647254869	5.516106786	6.061795344	6.431808929	TFCC	Tubulin-folding cofactor C [Source:UniProtKB/Swiss-Prot;Acc:Q9SMR2]
AT2G19060	0.516190511	0	0.077179581	0.266794154	0.206392822	0.39040063	0.332349557	0.25606466	0.353124949	0.601491526	0.604366073	0.173708034	0.389033127	0.230835883	0.554501538	0.73464472	0.374353035	0.514963677	0.593378045	0.245935204	0.258796909	0.480332591	0.294307085	0.788154983	AT2G19060	GDSL esterase/lipase At2g19060 [Source:UniProtKB/Swiss-Prot;Acc:O64469]
AT2G40000	125.4974046	185.0177624	115.2265659	31.5617968	48.334137	52.9169998	66.63359493	47.90710544	55.2993287	61.70951345	57.34199065	66.31635723	101.5627638	77.67139669	72.89811355	18.60068316	26.2991153	40.44716825	103.7540145	67.93444027	65.17798053	49.226317	69.89623071	42.84877787	HSPRO2	Nematode resistance protein-like HSPRO2 [Source:UniProtKB/Swiss-Prot;Acc:O04203]
AT2G09955	0	0	0	0	0	0	0	0	0	0	0	0	0	0	0	0	0	0	0	0	0.053165887	0	0	0	AT2G09955	-
AT1G15570	18.41206005	10.10348891	17.75697867	21.51514034	15.8027092	14.55125606	13.64369086	15.37094023	12.20185177	13.97618633	13.49034366	13.03576615	12.2545435	12.32855311	10.87821932	12.39844361	12.84594132	10.76695716	8.830316111	8.784950139	10.19492365	8.735818658	7.783399417	9.38663421	CYCA2-3	CYCA2 [Source:UniProtKB/TrEMBL;Acc:A0A178WNJ4]
AT3G03345	0	0	0	0	0	0	0	0	0	0	0	0	0	0	0	0	0	0	0	0	0	0	0	0	AT3G03345	-
AT3G06555	0	0	0	0.402266415	0	0.520717848	0	0	0	0.10429532	0	0	0	0	0	0	0	0.120664685	0	0	0.089747919	0	0	0.110211077	AT3G06555	-
AT2G08545	0	0	0	0	0	0	0	0	0.154492165	0	0	0	0	0	0	0	0	0	0	0	0	0	0	0	AT2G08545	-
AT1G55760	6.719008712	4.649054308	6.712284798	5.302489876	7.536465151	7.660133573	8.265328585	11.04440505	11.19417977	8.446399186	8.988827326	9.488143377	5.492882505	7.085550625	8.49815614	5.222535768	6.138866196	8.192603947	7.132523977	8.462820809	7.850172908	9.601905448	10.13048769	7.779467191	AT1G55760	BTB/POZ domain-containing protein At1g55760 [Source:UniProtKB/Swiss-Prot;Acc:Q680K8]
AT1G63690	83.13779879	77.63170847	82.48723356	75.77954925	86.87223661	81.94598831	82.7777755	78.2662151	91.23343764	83.37691205	79.85861157	87.22524792	65.52433586	75.771769	76.19421279	65.87303651	75.10283584	72.89239009	79.85929371	79.93389953	74.60488767	86.0771329	83.47457324	76.79282685	SPPL2	Signal peptide peptidase-like 2 [Source:UniProtKB/Swiss-Prot;Acc:Q8W469]
AT4G07995	0.197188299	0.099228827	0.048046577	0.606579594	0.302859032	0.168255668	0.556482801	0.099629901	0.073276916	0.292068118	0.157494054	0.0270346	0.272457736	0.101436833	0	0.037081469	0.484018328	0	0.184697712	0.127584962	0.154664398	0.039002775	0.099935392	0.047482243	AT4G07995	-
AT2G21400	0.23217517	0.131439232	0.127285697	0.172174238	0.072939871	0	0.085052446	0.184758696	0.03235438	0.38687557	0.312926668	0.03581023	0.300749595	0.201545959	0.205760715	0.417506277	0.284948544	0.275443993	0.366977914	0.473199934	0.358521791	0.129158405	0.066187576	0.314476633	SRS3	SHI-related sequence3 [Source:TAIR;Acc:AT2G21400]
AT2G31953	4.29376652	0	0.077179581	2.64474205	0.530724398	0.090092453	0	0.896226312	0	0.072178983	0.08433015	0.086854017	0	0	0	0	0	0	0	0	0.186333775	0	0	0	LCR76	LCR76 [Source:UniProtKB/TrEMBL;Acc:A0A178VRE5]
AT4G30850	24.08183828	14.62040903	15.88905197	15.50252947	19.34355502	18.25883895	16.94621449	11.75727399	17.27798477	16.37019337	14.62370556	15.8218577	12.82053725	10.68298339	19.62794468	13.54768324	15.79252447	17.49498861	17.5509157	15.7215121	13.38381813	15.69466388	16.2501045	17.0543983	HHP2	Heptahelical transmembrane protein 2 [Source:UniProtKB/Swiss-Prot;Acc:Q84N34]
AT3G48590	30.53092788	41.16276969	28.59130038	36.93658422	33.53835795	31.23011293	33.77765776	33.89965699	32.25967272	33.69594334	32.39093849	32.45258321	40.49081886	33.87111412	31.27120365	34.46553361	33.80881649	29.02024597	35.4232337	34.62926334	34.96463117	38.85237192	34.79124023	38.84021193	NFYC1	Nuclear transcription factor Y subunit C-1 [Source:UniProtKB/Swiss-Prot;Acc:Q9SMP0]
AT4G20240	0	0	0	0.012065779	0.015334635	0	0	0	0	0.012513142	0	0	0	0	0.014419481	0.010326485	0	0	0	0	0	0	0	0	CYP71A27	cytochrome P450, family 71, subfamily A, polypeptide 27 [Source:TAIR;Acc:AT4G20240]
AT2G06065	0	0.066065509	0	0	0.146647531	0	0	0	0.065049333	0.119665156	0.279621023	0.071997409	0	0.337677878	0	0.14813071	0.071612068	0	0	0	0.154460892	0	0	0	AT2G06065	-
AT1G67980	1.514235134	0.024492579	0.355779046	0.727219188	0.217467558	0.415304235	0.824137455	0.39346521	0.289390202	0.510182178	0.881147223	0.400375835	0.448336957	0.300450951	0.306734021	0.073222335	0.238939779	0.30795982	0.501476811	0.201546899	0.324493451	0.693145906	0.518006573	0.140640087	CCOAMT	Putative caffeoyl-CoA O-methyltransferase At1g67980 [Source:UniProtKB/Swiss-Prot;Acc:Q9C9W3]
AT5G43690	0	0	0	0.015955982	0	0.020654383	0.015764209	0	0	0	0	0	0	0	0.019068557	0.013655912	0	0	0	0	0.014239481	0.014363467	0	0	SOT1	Cytosolic sulfotransferase 1 [Source:UniProtKB/Swiss-Prot;Acc:Q9FG94]
AT1G48610	16.63343651	12.70219512	13.13677715	24.06202435	17.16753764	14.04019755	14.77441559	18.53773371	14.77920837	16.16277377	18.08215948	14.11149214	21.55832193	18.53176194	15.2788521	23.60874338	16.00291021	15.67218331	12.73967048	12.84817279	14.63602764	12.46446586	10.45057705	14.46618996	AT1G48610	Putative DNA-binding protein At1g48610 [Source:UniProtKB/Swiss-Prot;Acc:Q94AD1]
AT4G02370	49.270382	46.16524224	37.56820963	42.11238517	41.78126561	41.9870338	55.75029714	48.55769535	49.08403121	54.92277036	44.36618021	51.7447917	43.12892545	47.07017162	43.75857605	39.60131202	42.0251566	47.92055903	50.96036996	52.9510919	55.15142229	52.84723605	54.25501001	57.0990037	AT4G02370	AT4g02370 protein [Source:UniProtKB/TrEMBL;Acc:O81296]
AT1G32120	18.983188	6.912567111	8.133051607	9.404659603	8.675827948	10.13644424	8.154558269	9.081037319	9.496934732	13.04153122	10.97832719	10.77886066	6.959404451	5.547441001	5.002714013	9.483008361	6.918691442	5.225780705	9.247100538	9.874747764	9.661689114	12.7929705	8.211006573	8.847459384	AT1G32120	FUNCTIONS IN: molecular_function unknown; INVOLVED IN: biological_process unknown; LOCATED IN: membrane; EXPRESSED IN: 14 plant structures; EXPRESSED DURING: 4 anthesis, C globular stage, F mature embryo stage, petal differentiation and expansion st /.../ expanded cotyledon stage; CONTAINS InterPro DOMAIN/s: Aminotransferase-like, plant mobile domain (InterPro:IPR019557), Protein of unknown funct…
AT5G60720	1.120577012	0.935973651	2.205564795	0.726545804	2.643178989	3.033062826	2.521319976	2.171882321	2.64185442	2.024988248	1.452546656	1.609353845	1.541970832	2.275059241	3.266884628	2.067529987	3.178935064	2.854964435	2.603556786	3.765437085	3.485074532	2.722406638	2.607965984	3.035598389	AT5G60720	Protein of unknown function, DUF547 [Source:TAIR;Acc:AT5G60720]
AT5G66370	0	0.221676762	0.107335842	0	0	0	0.04781462	0.044514552	0	0	0	0	0.101444897	0	0	0.082839838	0	0.058068215	0	0	0	0.043566014	0	0	AT5G66370	unknown protein; BEST Arabidopsis thaliana protein match is: unknown protein (TAIR:AT3G51020.1); Has 1807 Blast hits to 1807 proteins in 277 species: Archae - 0; Bacteria - 0; Metazoa - 736; Fungi - 347; Plants - 385; Viruses - 0; Other Eukaryotes - /.../source: NCBI BLink). [Source:TAIR;Acc:AT5G66370]
AT5G04020	4.364883965	7.722662534	6.724476286	2.066364745	3.723196813	3.786516473	6.391623367	7.069210025	6.173542548	5.55637515	5.097287188	5.587136366	4.176023848	5.67975668	5.324438655	2.779598595	3.755326042	4.341433306	5.235935895	5.643207957	4.901960304	4.242189704	5.444859306	4.027427017	PICBP	calmodulin binding [Source:TAIR;Acc:AT5G04020]
AT5G03555	5.880864326	6.011527862	5.753206137	4.458672689	5.144345914	6.210426574	7.104974694	7.871378466	7.019475312	7.564587429	6.609879334	7.371805922	5.146735996	6.662413016	6.48252313	7.139520755	8.378007959	8.246475625	8.090997437	10.20100963	9.186586887	9.451538506	8.6727436	9.457287922	NCS1	Purine-uracil permease NCS1 [Source:UniProtKB/Swiss-Prot;Acc:Q9LZD0]
AT3G17180	0.218092414	0.362168952	0.159420119	0.330649804	0.05481252	0.260529651	0.099423056	0.198345167	0.226926196	0.149091014	0.087095073	0.017940338	0.045201185	0.117799758	0.154624117	0.270682565	0.231976143	0.137992925	0.245133225	0.253998653	0.397715696	0.207059979	0.21553279	0.220566693	SCPL33	Serine carboxypeptidase-like 33 [Source:UniProtKB/Swiss-Prot;Acc:Q9LSM9]
AT1G09713	0.831477328	1.019886289	1.671420308	0.137021998	0.435359858	1.862379928	1.489126571	1.764445551	1.313183402	0.781563052	0.166024982	0.683975384	2.297726907	0.882183456	0.818756177	0.996796236	0.765353981	1.233042249	1.241226341	0.322789955	0.978252316	0.431711969	1.106159869	1.726869813	AT1G09713	-
ENSRNA049493731	0	0	0	0	0	0	0	0	0	0	0	0	0	0	0	0	0	0	0	0	0	0	0	0	SNORD14	Small nucleolar RNA SNORD14
AT3G55800	163.2049908	151.9801667	177.3895585	160.5926048	207.0189704	233.1896432	227.0768852	218.6417704	209.6353444	176.5680957	170.2711164	186.2354956	163.4187568	202.4288999	230.6577217	173.2832537	239.8508293	201.8716726	241.2924948	279.2807512	259.2508628	225.7314529	222.6177265	256.8321845	SBPASE	Sedoheptulose-1,7-bisphosphatase, chloroplastic [Source:UniProtKB/Swiss-Prot;Acc:P46283]
AT1G06323	0.711078765	0	0.567033659	0.319584834	0.406166631	0.330951868	1.199826339	0.940645692	0.792729476	1.723457352	1.70381323	1.355986184	0	0	0.076385416	1.258175321	0.079336985	0.153381349	0	0	0	0.575376218	0.073713277	0.700466904	AT1G06323	-
AT1G65032	8.498481048	9.079723645	10.36919908	14.08917832	10.67949023	11.2044375	8.20833719	9.559532092	10.79219043	8.059293086	12.7844021	7.174842647	11.48863454	8.874992067	10.41967515	11.89599169	13.33181445	9.665345586	9.325504562	10.19532537	9.359647521	8.644903315	8.014991231	11.35523466	AT1G65032	unknown protein; FUNCTIONS IN: molecular_function unknown; INVOLVED IN: biological_process unknown; LOCATED IN: cellular_component unknown; Has 30201 Blast hits to 17322 proteins in 780 species: Archae - 12; Bacteria - 1396; Metazoa - 17338; Fungi - /.../ Plants - 5037; Viruses - 0; Other Eukaryotes - 2996 (source: NCBI BLink). [Source:TAIR;Acc:AT1G65032]
AT5G03510	1.884681944	3.096270169	3.950629818	2.977944749	4.411646561	3.878480105	3.429503618	2.234964365	2.554270461	2.993623325	2.390759745	2.667503998	2.987044979	3.464575028	3.995530141	2.673759315	4.331336601	4.603357731	2.472717572	3.894998786	2.820627512	3.782619153	3.350084176	2.803035059	AT5G03510	C2H2-type zinc finger family protein [Source:UniProtKB/TrEMBL;Acc:Q9LZD5]
AT1G56560	10.26531482	10.13144009	11.91026129	9.585570561	10.63760863	11.01447139	12.09529989	11.50009208	10.78814199	11.5077597	10.89912914	12.4497064	9.891600586	9.757219002	12.16104224	9.779169036	11.3053476	12.19922354	12.18642816	12.55876639	11.436835	12.62284274	12.75698035	10.49532448	INVA	Alkaline/neutral invertase A, mitochondrial [Source:UniProtKB/Swiss-Prot;Acc:Q9FXA8]
AT5G46770	17.44010622	4.263095083	4.329064605	6.566714605	4.961459514	8.098759077	5.670430511	5.326628079	5.509248902	8.767448297	9.867522534	9.420793028	3.007637815	1.876342171	1.452133596	10.84195684	3.401573247	2.977913357	4.794081759	6.486250976	5.468061296	6.679317249	5.307182122	6.374827038	AT5G46770	AT5g46770/MZA15_19 [Source:UniProtKB/TrEMBL;Acc:Q9FIP8]
AT5G56140	32.25594865	44.37689247	27.34874007	35.25936753	30.01009459	25.67871583	28.3742506	25.60366324	29.27865525	32.31937217	31.85198493	33.01289245	38.59054473	28.92951235	26.50609605	26.16774103	23.52705185	22.03592142	29.99299994	24.88855646	28.01696359	31.46374144	27.55667385	31.76819819	AT5G56140	KH domain-containing protein At5g56140 [Source:UniProtKB/Swiss-Prot;Acc:Q9FKT4]
AT5G43130	23.37667782	23.19996228	20.79980314	21.12227718	20.03655477	19.8347645	20.47637385	20.56516519	22.23224528	21.73132565	22.35702929	21.22632971	22.51340495	21.26865231	20.00808689	21.05556276	19.89085644	20.40850158	19.51765585	19.57637372	18.35287151	21.04743429	19.26415557	20.18753906	TAF4B	Transcription initiation factor TFIID subunit 4b [Source:UniProtKB/Swiss-Prot;Acc:F4K4L7]
AT1G05040	0.121427868	0.082491435	0.079884671	0.240126173	0.518807805	0	0.427032214	0.132519772	0.027074202	0.273932285	0.116381149	0.359592754	0.226501009	0.056218004	0.774814169	0.349369984	0.268251121	0.115246008	0.153543881	0.056567791	0.085717618	0.345855935	0.249236459	0.105261839	AT1G05040	T7A14.9 [Source:UniProtKB/TrEMBL;Acc:Q9ZVN8]
AT2G07662	0.360858153	0.272385822	0.263778316	0.317157608	0.100770455	0	0.07833643	0	0	0.164458443	0.048036161	0	0.083100431	0.04640781	0.142134888	0	0	0.095135267	0	0.046696558	0.247658814	0	0.411488042	0.043446681	AT2G07662	-
AT1G16110	3.747625918	3.160263035	4.175869346	1.994610413	2.272749188	1.81403804	5.070993585	3.740426871	3.683577894	2.56787347	2.895996554	2.059972922	2.35179107	3.129942872	2.352880495	1.243523424	1.792829194	2.166285991	3.243509108	1.620278988	2.048575439	1.15316676	1.199734178	2.355491646	WAKL6	Wall-associated receptor kinase-like 6 [Source:UniProtKB/Swiss-Prot;Acc:Q8GXQ3]
AT4G00870	36.29617525	21.68915733	30.21517037	70.89362661	52.25805798	46.33467504	54.24917255	51.82145671	63.26732223	61.80022665	66.36947432	66.58640165	51.1135589	47.49081898	35.31191983	88.82480129	49.39441322	50.15425054	36.1796786	42.90211332	49.4796321	42.55333662	41.18813703	53.41720433	BHLH14	Transcription factor bHLH14 [Source:UniProtKB/Swiss-Prot;Acc:O23090]
AT5G09105	0	0	0	0	0	0	0	0	0	0	0.102563696	0	0.044357662	0	0	0	0	0	0	0	0	0	0	0	AT5G09105	-
AT3G08515	0.734638603	0.604937187	0.878731377	0.924485767	1.258871879	0.170958571	0.391446196	0.364429374	0.96790272	0.616347642	0.640096317	0.741660055	0.276834567	0.231899266	0.315665032	0.847735991	1.311449926	1.030011196	0.56299423	0.311122848	1.296478973	0.297219944	0.685400263	0.289470058	AT3G08515	-
AT1G49650	6.347898035	10.91664501	7.337792671	7.59403482	8.63547008	5.786964929	8.745910645	10.23912842	8.962840523	8.766018094	9.165565533	7.296968988	10.02249549	9.582664319	6.934826116	10.0974267	10.30807612	7.530910304	4.054432786	4.76011655	4.372741616	3.984392896	3.841203366	3.260789313	CXE4	Probable carboxylesterase 4, mitochondrial [Source:UniProtKB/Swiss-Prot;Acc:Q9FX93]
AT5G01125	0.260855632	0.147675843	0.929559957	0.12896188	0.081950091	0.083468008	0.445941647	0.355854565	0.145404391	0.53497364	0.23438821	0.321870769	0.473061422	0.30192375	0.15411881	0.275929754	0.480222105	0.23210207	0	0.30380231	0.230177016	0.232181227	0.59490951	0.353323747	AT5G01125	-
AT1G15870	2.754656729	2.530941378	2.624262953	2.321839146	2.752254581	3.930306201	2.536560721	2.792721501	2.517183951	2.639457519	2.055869435	1.922374807	2.573828511	1.881642921	3.094931698	4.127144832	3.29765553	2.384049101	2.236497444	1.945943515	2.410764364	2.25088114	2.497468893	2.422174607	AT1G15870	At1g15870/F7H2_19 [Source:UniProtKB/TrEMBL;Acc:Q9LMP8]
AT3G53100	9.356620683	5.380615658	7.032941136	10.93132739	8.663685348	7.579321503	6.867225457	7.52412095	6.821330904	6.122789642	8.053271769	7.322068522	5.906982554	5.685587991	5.106201763	8.740890793	7.177111792	5.30187628	5.578363146	6.337508494	5.887981737	5.248894308	5.713740834	7.177121576	AT3G53100	GDSL esterase/lipase At3g53100 [Source:UniProtKB/Swiss-Prot;Acc:Q0WPI9]
AT2G09635	0	0	0	0	0	0	0	0	0	0	0	0	0	0	0	0	0	0	0	0	0	0	0	0	AT2G09635	-
AT3G56260	19.94043079	14.55743569	10.99080572	9.083510552	13.8101373	11.12637435	14.06957922	11.04883067	13.63957933	18.62050069	12.85769466	13.58681015	17.34972882	23.55180615	14.60920992	15.13045981	13.61946462	16.42464797	20.65011603	14.67397509	13.7504585	14.38602074	16.12964965	13.53643815	AT3G56260	At3g56260 [Source:UniProtKB/TrEMBL;Acc:Q6NLT4]
AT3G18630	1.526693678	1.017765943	1.001248622	1.80579827	1.362670752	1.296600845	1.115059091	1.440363715	1.304335395	1.68255062	1.521361485	1.073938184	1.522946406	1.998253389	1.854582845	1.642083889	1.646063759	2.048193732	0.977269584	1.113355313	1.598945227	0.774684466	0.650801909	1.113174431	UNG	Uracil-DNA glycosylase [Source:UniProtKB/TrEMBL;Acc:A0A178VFQ0]
AT1G18950	19.51491397	18.17940547	18.56301999	19.29557721	19.27993633	18.22974188	16.87987988	17.28436458	16.52787115	17.3677567	18.44213137	18.15847949	17.24993008	17.47142014	16.21056564	16.24297423	17.28379024	16.07665726	14.74749055	15.67200883	15.29864542	16.5207046	15.78463926	15.44135007	AT1G18950	DDT domain superfamily [Source:TAIR;Acc:AT1G18950]
AT3G01520	46.64068137	60.23703394	52.56426933	45.02457205	44.81485538	46.91978004	59.41699628	61.04666527	71.3077899	68.05371457	66.38405153	69.73342784	55.17686	52.0287743	47.43668598	44.03127491	48.15352127	50.78592765	71.78121447	64.88582448	58.75245845	68.20663646	64.09801386	69.98984583	AT3G01520	Universal stress protein A-like protein [Source:UniProtKB/Swiss-Prot;Acc:Q8LGG8]
AT3G25120	23.14646249	20.78675975	21.39773881	35.78367705	22.40768909	21.52451302	16.15088621	17.54529049	18.88394624	18.40960294	21.14426124	19.19886989	25.7101556	20.77970181	16.46801078	19.03789076	20.11689796	20.26416003	12.52649284	18.40463859	17.88241654	18.41730317	15.77625996	19.146074	AT3G25120	At2g45250 [Source:UniProtKB/TrEMBL;Acc:Q9LSG5]
AT1G05773	12.7355756	11.77440242	9.543797399	9.149898687	7.541440185	8.619279007	9.397943799	7.791058277	9.141850423	7.42220659	9.879172502	8.422506797	11.15631866	8.907998236	8.931885562	10.42832037	6.353351684	9.130626905	8.978827393	9.283545804	9.176168421	8.685208907	12.22391544	8.041765282	AT1G05773	-
AT2G22830	6.036133053	4.157570799	6.662516851	6.813798069	6.384224415	6.129066431	7.331387045	6.441118319	7.88442773	6.313368587	6.146841451	6.330806642	5.181353325	6.450811876	6.145872135	6.410484173	6.247535618	5.848185865	5.86226682	4.768621109	5.033294585	5.077120792	4.600156677	4.905493038	SQE2	Squalene epoxidase 2, mitochondrial [Source:UniProtKB/Swiss-Prot;Acc:O81000]
AT5G45690	0	0	0	0	0	0	0	0	0	0	0	0	0	0	0	0	0	0	0	0	0	0	0	0	OBAP2A	Oil body-associated protein 2A [Source:UniProtKB/Swiss-Prot;Acc:Q941A4]
AT3G03050	10.46614819	15.56035226	14.83062325	10.51204659	13.92502058	13.15759326	10.33016474	11.14015573	10.45216922	11.33639071	10.47698909	10.61198172	15.40387549	14.56060713	14.93838775	11.71717369	13.97420207	15.25561643	11.34991117	12.27354252	13.57239577	13.46055779	12.47091193	10.65769374	CSLD3	Glycosyltransferase (Fragment) [Source:UniProtKB/TrEMBL;Acc:W8Q6V3]
AT1G08453	0	0	0	0	0	0	0	0	0	0	0	0	0	0	0	0	0	0	0	0.108958634	0	0.083271748	0	0	AT1G08453	-
AT3G43990	0.115784484	0	0.021158893	0.019080522	0.024249809	0	0	0.070200494	0	0	0	0	0	0	0	0	0	0	0	0	0	0	0	0	AT3G43990	Bromo-adjacent homology (BAH) domain-containing protein [Source:UniProtKB/TrEMBL;Acc:Q9LXW1]
AT4G12250	10.41394103	10.26840891	10.98998828	10.97880765	12.58097456	11.62234678	10.7794826	10.61045536	12.00698049	12.80026352	10.87898277	11.95627266	10.49402491	10.89601962	10.52625878	10.84551267	10.60853533	12.13652783	10.45275108	10.61575673	11.05541757	10.40482434	10.3284186	10.49970475	GAE5	GAE5 [Source:UniProtKB/TrEMBL;Acc:A0A178UUD1]
AT1G75870	55.74577202	16.72918994	14.37179425	33.02108885	22.51234268	22.42704123	19.64736586	21.80685172	19.70937213	27.86715563	28.32709433	26.80215045	16.47043181	10.44709612	8.764313904	27.91237018	14.40099682	8.263929176	27.52020421	19.35597109	22.52577457	30.26677488	25.52977822	25.30173239	AT1G75870	T4O12.11 [Source:UniProtKB/TrEMBL;Acc:Q9LQS7]
AT5G05685	0	0	0	0	0	0	0	0	0	0	0	0	0	0	0	0	0	0	0	0	0	0	0	0	AT5G05685	-
AT1G10600	25.8647071	26.07319112	27.2390194	31.22503172	26.68350467	25.5759168	26.32619899	25.21110751	28.09054153	28.10498862	27.36366595	29.2893316	34.04440149	28.87447639	23.83404622	32.54880875	29.10697107	26.00795041	22.52903767	22.64084574	24.81061378	24.80385712	26.21127646	30.98745652	AMSH2	AMSH2 [Source:UniProtKB/TrEMBL;Acc:A0A178W3T5]
AT5G44310	0	0.319299119	0.038651142	0.139418249	0.022148673	0	0.154960418	0.06411794	0	0.018073434	0	0.021748025	0	0.020400253	0.020826866	0	0	0.041820193	0.037145088	0	0	0	0	0	AT5G44310	Late embryogenesis abundant protein (LEA) family protein [Source:UniProtKB/TrEMBL;Acc:Q9FKV7]
AT1G34575	0.653646917	0.029022998	0.070264648	0.62095518	0.144952184	0.098424703	0.025040489	0.209810206	0.014288293	0.06571208	0.076774558	0.01581446	0.026563317	0.014834404	0.060578492	0.108457938	0.078649092	0	0.108042823	0.029853406	0.090474203	0.011407748	0.233837264	0	AT1G34575	Berberine bridge enzyme-like 14 [Source:UniProtKB/Swiss-Prot;Acc:F4HV09]
AT1G48950	14.13927319	13.85976235	10.5571858	15.54770346	12.34531467	12.58650412	9.893258452	11.64876674	10.41765349	11.06717864	10.69124688	11.36135634	11.65087474	11.48402824	10.64888881	9.398172288	9.919503978	9.890457161	9.351890688	9.754923255	10.03291431	10.40768231	11.22478203	10.36956861	AT1G48950	C3HC zinc finger-like protein [Source:UniProtKB/TrEMBL;Acc:F4I045]
AT2G46700	11.00035689	9.57257955	8.949448463	8.316990766	8.754482172	8.399251603	7.872552914	8.267844165	8.524036286	8.475430905	8.088726835	9.158584276	9.839761464	8.640781325	8.069416964	9.716409254	7.462877534	8.662863158	8.727611671	8.203722975	9.251276753	7.99980507	9.640741674	7.949647253	CRK3	CDPK-related kinase 3 [Source:UniProtKB/Swiss-Prot;Acc:Q9ZUZ2]
AT4G09085	0	0	0	0	0	0	0	0	0	0	0	0	0	0	0	0	0.129583743	0	0	0	0	0	0	0	AT4G09085	-
AT1G21990	0	0	0	0	0	0	0	0	0	0.016263505	0	0	0	0	0	0	0	0	0	0	0	0	0	0	AT1G21990	Putative F-box protein At1g21990 [Source:UniProtKB/Swiss-Prot;Acc:Q9LM64]
AT3G03726	0	0	0	0.026318751	0	0	0	0	0	0	0	0	0	0	0	0	0.03266817	0	0	0	0	0	0	0	AT3G03726	F-box/kelch-repeat protein, putative (DUF295) [Source:UniProtKB/TrEMBL;Acc:F4J173]
AT2G08730	3.550218577	4.860190399	3.538801763	8.552406492	3.082373143	3.222083802	3.531182765	3.170058133	2.914437348	2.184281017	3.94399958	2.628377022	7.592198077	4.893625842	3.31792896	7.155697955	6.77343843	4.058689287	3.162847495	2.706361192	4.86990236	4.309040235	3.385875083	3.742043061	AT2G08730	-
AT5G03180	12.75842431	10.80922483	9.681062463	13.46621365	10.88724702	10.72162974	9.476933841	8.441434735	9.732468093	10.49110202	8.859073223	10.86734408	10.79668591	10.13000017	8.34650398	10.42297519	10.97172456	8.445326706	10.40866758	10.33442005	10.44962405	11.55243177	11.54062263	10.60780245	AT5G03180	RING/U-box superfamily protein [Source:UniProtKB/TrEMBL;Acc:F4KF77]
AT1G77620	3.222678328	2.98662803	3.790065089	2.359481933	3.513196723	3.65312896	4.13088803	3.877697725	3.847021992	4.180231242	3.356411144	4.330100032	3.485077741	4.244533432	3.925537395	3.964479513	3.452717978	3.885714782	3.888907516	3.691947358	3.339115002	3.930422113	3.401388451	3.428666316	AT1G77620	p-loop containing nucleoside triphosphate hydrolases superfamily protein [Source:UniProtKB/TrEMBL;Acc:Q9CAP6]
AT1G59820	13.35315067	13.20941348	15.73833311	9.475203411	13.11811458	12.48971858	13.6792189	11.82981206	12.58649357	12.41271996	11.30159359	11.42981894	11.48596214	12.80489595	14.38298824	9.719864668	11.69780388	12.09083159	12.74463618	14.27213645	12.77030007	13.17070827	12.66829287	11.57429091	ALA3	Phospholipid-transporting ATPase [Source:UniProtKB/TrEMBL;Acc:A0A178WFR7]
AT3G12130	29.51636173	29.26227786	27.352674	32.76841633	27.50657423	26.4024674	25.29311837	27.34541262	27.6702385	26.79240761	29.84909704	26.63955299	28.31740197	27.87054486	25.71604332	28.56490706	26.3422474	27.22099241	24.69271884	23.73091181	24.39025675	23.8592201	21.70764337	25.81900097	AT3G12130	Zinc finger CCCH domain-containing protein 36 [Source:UniProtKB/Swiss-Prot;Acc:Q9C7C3]
AT3G09655	0	0.135336352	0.1965895	0	0	0.152987184	0.116765622	0	0.333136744	0.612840423	0.071601071	0.073743977	0.495466718	0.345869525	0.211861437	0.050574726	0.146698577	0.283610796	0.18892933	0.417625817	0.210943896	0.212780639	0.272600045	0.129520295	AT3G09655	-
AT2G28390	22.59337495	23.27388714	22.84590443	23.91068519	23.08214829	22.2414794	22.00702153	21.8058436	23.25979846	24.55759053	22.37557603	21.62654039	21.9310865	23.82422776	22.22377642	24.9807163	23.04809664	23.55464182	22.21180754	21.87133285	21.83333795	23.13834709	22.02193486	22.79027541	MON1	Vacuolar fusion protein MON1 homolog [Source:UniProtKB/Swiss-Prot;Acc:Q9SKN1]
AT3G09440	31.10932693	109.4187537	68.92536635	40.63678121	82.43781129	75.33479332	61.94185585	67.31442458	61.46985104	82.36684121	74.30024146	67.76785467	54.96555849	85.62257698	69.28475609	52.78729213	53.35994567	79.12445671	50.16668335	51.56215615	65.45319956	52.91863749	70.07760179	53.65142339	HSP70-3	Heat shock protein 70 (Hsp 70) family protein [Source:UniProtKB/TrEMBL;Acc:A0A178VI76]
AT1G01600	29.42682856	19.91748527	27.58729812	16.66678246	32.36093732	31.06677102	49.87492993	34.14957898	39.95647556	39.9623927	34.79734972	41.7157264	32.2552193	54.75178597	34.10649922	37.3649035	38.96214419	42.78085114	47.41245119	49.85666626	59.68897258	55.36617722	48.96735258	46.49028691	CYP86A4	Cytochrome P450 86A4 [Source:UniProtKB/Swiss-Prot;Acc:Q9LMM1]
AT3G49040	0	0	0	0	0	0	0	0	0	0	0	0	0	0	0	0	0	0	0	0	0	0	0	0	AT3G49040	F-box/RNI-like superfamily protein [Source:TAIR;Acc:AT3G49040]
AT1G30430	0	0	0	0	0	0	0	0	0	0	0	0	0	0	0	0	0	0	0	0	0	0	0	0	AT1G30430	pre-tRNA [Source:TAIR;Acc:AT1G30430]
AT2G45740	77.58619572	80.17771376	67.66183111	61.59637882	80.1292793	76.91494021	75.57698371	70.4776643	70.18650674	74.83430928	72.19337973	77.34357408	94.03941911	94.17746566	81.78886203	88.51954419	97.00115497	83.09561543	103.2243861	101.0482196	100.3680398	100.9315626	103.5206568	106.8640542	PEX11D	Peroxisomal membrane protein 11D [Source:UniProtKB/Swiss-Prot;Acc:O80845]
AT2G07695	0.093457234	0.079362149	0.076854272	0	0.029360412	0.029904239	0.034236074	0	0.052094302	0.047916501	0.139957835	0.05765862	0.072636256	0.21634157	0.055216433	0.138401015	0.086025035	0	0.123099371	0.217687641	0.092774192	0.103980001	0.079927252	0.126585958	AT2G07695	Cytochrome C oxidase subunit II-like, transmembrane domain [Source:TAIR;Acc:AT2G07695]
AT2G45390	0	0	0	0	0	0	0	0	0	0	0	0	0	0	0	0	0	0	0	0	0	0	0	0	AT2G45390	pre-tRNA [Source:TAIR;Acc:AT2G45390]
AT3G06715	0.620836405	0	0	0	0.222904247	0.908131927	0.173280183	0	0.197749971	0.181891037	0.318767966	0.218872123	0	0	0	0.300211572	0	0	0.467285211	0.413171142	0	0.868357788	0.202269233	0	AT3G06715	-
AT5G05650	0	0	0	0	0	0	0	0	0	0	0	0	0	0	0	0	0	0	0	0	0	0	0	0	AT5G05650	Fasciclin-like arabinogalactan protein 17 [Source:UniProtKB/TrEMBL;Acc:Q9FFK9]
ENSRNA049495681	0	0	0	0	0	0	0	0	0	0	0	0	0	0	0	0	0	0	0	0	0	0	0	0	snoR11	Small nucleolar RNA R11/Z151
AT1G56280	306.2481021	351.8331792	355.7890189	406.0041406	345.1564907	295.854524	374.1156241	372.3912825	392.40065	392.0982542	403.9433515	424.2948217	386.3097279	362.2911875	270.2946996	361.1920478	318.5620156	327.9465029	321.1156816	295.2689029	324.348979	323.0389951	297.4308765	355.0817217	ATDI19	drought-induced 19 [Source:TAIR;Acc:AT1G56280]
AT5G08395	0	0	0	0	0	0	0	0	0	0	0	0	0	0	0	0	0	0	0	0	0	0	0	0	AT5G08395	-
AT2G17820	4.585539195	8.060414771	8.100152263	7.008913153	7.398729872	5.9793307	4.989328847	5.603462497	6.094955978	4.733281967	6.161439015	5.564333564	7.582078733	6.468661142	8.064823179	6.800382106	7.337945943	6.582236505	5.819708404	6.585623207	6.026892698	6.435654	6.973804974	4.913912989	AHK1	Histidine kinase 1 [Source:UniProtKB/Swiss-Prot;Acc:Q9SXL4]
AT1G06247	0	0	0	0	0	0	0	0	0	0	0	0	0	0	0	0	0	0	0	0	0	0	0	0	AT1G06247	-
AT1G19740	39.12189867	41.13149317	36.40727416	42.99827037	44.38805748	52.92449245	47.94108847	47.14047045	48.09364002	45.6600442	45.71020601	45.09504922	41.37422585	44.5200745	47.17762114	46.98533668	51.86978908	52.52313081	49.88481325	52.09308725	56.19713059	54.26423351	55.23249656	53.69240373	AT1G19740	ATP-dependent protease La (LON) domain protein [Source:UniProtKB/TrEMBL;Acc:Q9FXH3]
ENSRNA049493395	0	0	0	0	0	0	0	0	0	0	0	0	0	0	0	0	0	0	0	0	0	0	0	0	snoZ103	Small nucleolar RNA Z103
AT3G20270	7.936530406	7.362288374	6.50394135	8.864436991	7.369125345	6.727187911	4.92173225	5.251254913	6.177593918	5.720667153	4.704697095	5.614481312	6.808367909	8.18660164	6.609938113	7.192674817	7.52884617	6.59181408	6.89138873	7.170681011	7.228400115	6.46262646	6.558509679	6.500774067	AT3G20270	Lipid-binding serum glycoprotein family protein [Source:UniProtKB/TrEMBL;Acc:F4JDK0]
AT2G03822	0	0	0	0	0	0	0	0	0	0.130668849	0	0.157235721	0	0	0.150575849	0	0.156394172	0	0	0	0.44977118	0	0	0	AT2G03822	unknown protein; Has 30201 Blast hits to 17322 proteins in 780 species: Archae - 12; Bacteria - 1396; Metazoa - 17338; Fungi - 3422; Plants - 5037; Viruses - 0; Other Eukaryotes - 2996 (source: NCBI BLink). [Source:TAIR;Acc:AT2G03822]
AT4G13990	4.233432564	3.973518254	4.542569642	3.8975146	3.651889312	4.517493004	3.614915378	3.886695739	4.730753278	5.475291433	5.758544512	3.288044931	5.335311458	3.910631425	6.214377946	4.765263051	4.553942959	4.461693013	4.609275886	4.216032061	4.587360068	4.170838274	3.86421381	3.225260943	GT14	Probable xyloglucan galactosyltransferase GT14 [Source:UniProtKB/Swiss-Prot;Acc:Q84R16]
AT5G07725	1.255060118	2.842063388	2.064189745	3.92968748	4.205740515	3.748186019	5.72151547	3.424260908	2.798348649	3.217412219	6.265093673	2.581039186	3.25150034	6.779042683	5.190605195	5.664369287	3.08067011	4.963188929	1.983757969	3.897840962	3.137790448	1.117098355	3.577875588	3.399907754	AT5G07725	-
AT1G04430	37.38139633	52.61302394	50.45996751	27.81199661	37.48503486	38.25793126	48.46944196	44.21483585	39.84528938	48.70154113	39.65685337	41.69868917	52.48960794	41.59154914	44.92794969	35.15135498	36.13633351	40.32100183	49.08527993	49.81793066	47.89876254	44.24071837	46.52672434	39.87862265	AT1G04430	Probable methyltransferase PMT8 [Source:UniProtKB/Swiss-Prot;Acc:Q940J9]
AT3G59730	0.013349024	0	0	0	0	0	0	0	0	0	0	0	0	0.015450643	0	0.067778049	0	0	0	0	0	0	0	0.014464789	LECRK56	Putative L-type lectin-domain containing receptor kinase V.6 [Source:UniProtKB/Swiss-Prot;Acc:Q9LEA3]
AT1G09850	18.45196262	20.50519536	21.78605133	18.54489503	22.48762883	19.90750104	19.49649317	19.22129204	18.12990246	20.86763615	19.98364627	20.05078524	22.92480955	21.60598751	26.46937776	24.69634295	25.42637171	26.31991553	22.79082263	25.01253667	25.02583836	23.68924383	22.54170536	21.44788078	XBCP3	At1g09850 [Source:UniProtKB/TrEMBL;Acc:Q0WVJ5]
AT1G13130	1.12862246	0.785359864	2.797248293	0.999693896	3.959327829	4.905405093	4.835031612	1.892482124	3.145545671	3.785378165	1.873282939	3.104363356	0.389858224	1.319915862	3.95920272	0.92522787	3.592753928	4.658450181	3.270500943	3.847464571	3.060280311	3.086926968	3.659829048	3.286697676	AT1G13130	At1g13130 [Source:UniProtKB/TrEMBL;Acc:Q66GP7]
ENSRNA049493892	0	0	0	0	0	0	0	0	0	0	0	0	0	0	0	0	0	0	0	0	0	0	0	0	snoR134	small nucleolar RNA snoR134
[truncated: 32,938 more rows]
