# Supplementary material for: Conserved roles of ETT and ARF4 in gynoecium development in Brassicaceae with distinct fruit shapes
Source: Development. 2025 Feb 12;152(3):DEV204263. doi: 10.1242/dev.204263 (PMC11883277; doi:10.1242/dev.204263)
Supplement: Table S8. GO term analyses conducted in this study [file develop-152-204263-TableS8.xlsx]

## Sheet: auxin independent enrichment
List	Enrichment FDR	nGenes	Pathway Genes	Fold Enrichment	Pathway	URL	Genes
Redundantly regulated (DEGs in ett-3 arf4-2 vs WT +/- auxin)	0.000651917	6	95	17.9252	Cell fate commitment	http://amigo.geneontology.org/amigo/term/GO:0045165	AT1G08465 AT2G26580 AT3G24140 AT3G24225 AT3G57670 AT4G00480
heterodimer auxin independent (DEG in all mutants +/- auxin)	0.00812306	4	46	15.9896	S-glycoside biosynthetic proc.	http://amigo.geneontology.org/amigo/term/GO:0016144	AT1G65860 AT4G12030 AT4G13770 AT5G14200
heterodimer auxin independent (DEG in all mutants +/- auxin)	0.00812306	4	46	15.9896	Glycosinolate biosynthetic proc.	http://amigo.geneontology.org/amigo/term/GO:0019758	AT1G65860 AT4G12030 AT4G13770 AT5G14200
heterodimer auxin independent (DEG in all mutants +/- auxin)	0.00812306	4	46	15.9896	Glucosinolate biosynthetic proc.	http://amigo.geneontology.org/amigo/term/GO:0019761	AT1G65860 AT4G12030 AT4G13770 AT5G14200
heterodimer auxin independent (DEG in all mutants +/- auxin)	0.0230042	4	63	11.6749	Glycosyl compound biosynthetic proc.	http://amigo.geneontology.org/amigo/term/GO:1901659	AT1G65860 AT4G12030 AT4G13770 AT5G14200
heterodimer auxin independent (DEG in all mutants +/- auxin)	0.00785888	6	119	9.42976	S-glycoside metabolic proc.	http://amigo.geneontology.org/amigo/term/GO:0016143	AT1G65860 AT3G44320 AT4G12030 AT4G13770 AT5G14200 AT5G25980
heterodimer auxin independent (DEG in all mutants +/- auxin)	0.00785888	6	119	9.42976	Glycosinolate metabolic proc.	http://amigo.geneontology.org/amigo/term/GO:0019757	AT1G65860 AT3G44320 AT4G12030 AT4G13770 AT5G14200 AT5G25980
heterodimer auxin independent (DEG in all mutants +/- auxin)	0.00785888	6	119	9.42976	Glucosinolate metabolic proc.	http://amigo.geneontology.org/amigo/term/GO:0019760	AT1G65860 AT3G44320 AT4G12030 AT4G13770 AT5G14200 AT5G25980
heterodimer auxin independent (DEG in all mutants +/- auxin)	0.00812306	7	184	7.11139	Glycosyl compound metabolic proc.	http://amigo.geneontology.org/amigo/term/GO:1901657	AT1G65860 AT3G44320 AT4G12030 AT4G13770 AT4G29620 AT5G14200 AT5G25980
heterodimer auxin independent (DEG in all mutants +/- auxin)	0.0182741	6	166	6.72733	Secondary metabolite biosynthetic proc.	http://amigo.geneontology.org/amigo/term/GO:0044550	AT1G61810 AT1G61820 AT1G65860 AT4G12030 AT4G13770 AT5G14200
heterodimer auxin independent (DEG in all mutants +/- auxin)	0.00378583	11	371	5.5416	Secondary metabolic proc.	http://amigo.geneontology.org/amigo/term/GO:0019748	AT1G18140 AT1G61810 AT1G61820 AT1G65860 AT3G03190 AT3G23590 AT3G44320 AT4G12030 AT4G13770 AT5G14200 AT5G25980
ETT-specific auxin independeny (DEG in both ett-3 and ett-3 arf4-2 +/- auxin)	0.0255212	2	12	60.4421	Cellular response to light intensity	http://amigo.geneontology.org/amigo/term/GO:0071484	AT3G22840 AT4G14690
ETT-specific auxin independeny (DEG in both ett-3 and ett-3 arf4-2 +/- auxin)	0.0113693	4	78	18.5976	Carpel development	http://amigo.geneontology.org/amigo/term/GO:0048440	AT1G68480 AT1G69180 AT4G09960 AT5G21150
ETT-specific auxin independeny (DEG in both ett-3 and ett-3 arf4-2 +/- auxin)	0.0117256	4	89	16.299	Gynoecium development	http://amigo.geneontology.org/amigo/term/GO:0048467	AT1G68480 AT1G69180 AT4G09960 AT5G21150
ETT-specific auxin independeny (DEG in both ett-3 and ett-3 arf4-2 +/- auxin)	0.0155783	5	194	9.34672	Floral whorl development	http://amigo.geneontology.org/amigo/term/GO:0048438	AT1G29440 AT1G68480 AT1G69180 AT4G09960 AT5G21150
ETT-specific auxin independeny (DEG in both ett-3 and ett-3 arf4-2 +/- auxin)	0.0295277	5	249	7.31155	Floral organ development	http://amigo.geneontology.org/amigo/term/GO:0048437	AT1G29440 AT1G68480 AT1G69180 AT4G09960 AT5G21150
ARF4 specific auxin independent (DEGs in arf4-2 and ett-3 arf4-2 +/- auxin)	0.0399322	2	13	85.4697	Reg. of microtubule polymerization or depolymerization	http://amigo.geneontology.org/amigo/term/GO:0031110	AT4G20260 AT5G44610
ARF4 specific auxin independent (DEGs in arf4-2 and ett-3 arf4-2 +/- auxin)	0.0399322	2	20	55.5553	Microtubule polymerization	http://amigo.geneontology.org/amigo/term/GO:0046785	AT4G20260 AT5G44610
ARF4 specific auxin independent (DEGs in arf4-2 and ett-3 arf4-2 +/- auxin)	0.0399322	2	21	52.9098	Neg. reg. of protein-containing complex assembly	http://amigo.geneontology.org/amigo/term/GO:0031333	AT4G20260 AT5G44610
ARF4 specific auxin independent (DEGs in arf4-2 and ett-3 arf4-2 +/- auxin)	0.0399322	2	21	52.9098	Neg. reg. of protein polymerization	http://amigo.geneontology.org/amigo/term/GO:0032272	AT4G20260 AT5G44610
ARF4 specific auxin independent (DEGs in arf4-2 and ett-3 arf4-2 +/- auxin)	0.0399322	2	23	50.5048	Response to iron ion	http://amigo.geneontology.org/amigo/term/GO:0010039	AT4G20260 AT5G24380
ARF4 specific auxin independent (DEGs in arf4-2 and ett-3 arf4-2 +/- auxin)	0.0399322	2	22	50.5048	Neg. reg. of cytoskeleton organization	http://amigo.geneontology.org/amigo/term/GO:0051494	AT4G20260 AT5G44610

## Sheet: auxin sensitive enrichment
Group	Enrichment FDR	nGenes	Pathway Genes	Fold Enrichment	Pathway	URL	Genes
redundantly regulated to prevent auxin response (all)	0.00229726	5	57	12.9403	Reg. of pH	http://amigo.geneontology.org/amigo/term/GO:0006885	AT1G16380 AT2G13620 AT2G30240 AT5G01690 AT5G37060
redundantly regulated to prevent auxin response (all)	0.00139324	6	83	10.9274	Calcium-mediated signaling	http://amigo.geneontology.org/amigo/term/GO:0019722	AT2G19030 AT2G32885 AT2G34825 AT3G17690 AT3G22930 AT4G13075
redundantly regulated to prevent auxin response (all)	0.000472752	7	100	10.7567	Pectin catabolic proc.	http://amigo.geneontology.org/amigo/term/GO:0045490	AT1G69940 AT3G06830 AT3G62170 AT5G07410 AT5G07420 AT5G15110 AT5G27870
redundantly regulated to prevent auxin response (all)	0.00170103	6	88	10.2921	Second-messenger-mediated signaling	http://amigo.geneontology.org/amigo/term/GO:0019932	AT2G19030 AT2G32885 AT2G34825 AT3G17690 AT3G22930 AT4G13075
redundantly regulated to prevent auxin response (all)	0.000209799	9	157	8.45655	Pollen tube growth	http://amigo.geneontology.org/amigo/term/GO:0009860	AT1G22130 AT1G69940 AT1G79250 AT2G20430 AT4G29470 AT5G13150 AT5G13990 AT5G52360 AT5G60740
redundantly regulated to prevent auxin response (all)	0.00394266	6	106	8.35018	Potassium ion transport	http://amigo.geneontology.org/amigo/term/GO:0006813	AT1G16380 AT2G13620 AT2G24610 AT2G30240 AT5G01690 AT5G37060
redundantly regulated to prevent auxin response (all)	0.000472752	9	182	7.29493	Cell tip growth	http://amigo.geneontology.org/amigo/term/GO:0009932	AT1G22130 AT1G69940 AT1G79250 AT2G20430 AT4G29470 AT5G13150 AT5G13990 AT5G52360 AT5G60740
redundantly regulated to prevent auxin response (all)	2.05e-06	16	385	6.29418	Pollination	http://amigo.geneontology.org/amigo/term/GO:0009856	AT1G22130 AT1G28305 AT1G69940 AT1G79250 AT2G04115 AT2G16535 AT2G20430 AT2G29790 AT3G10460 AT4G29470 AT5G07410 AT5G13150 AT5G13990 AT5G26060 AT5G52360 AT5G60740
redundantly regulated to prevent auxin response (all)	2.05e-06	16	385	6.29418	Multi-multicellular organism proc.	http://amigo.geneontology.org/amigo/term/GO:0044706	AT1G22130 AT1G28305 AT1G69940 AT1G79250 AT2G04115 AT2G16535 AT2G20430 AT2G29790 AT3G10460 AT4G29470 AT5G07410 AT5G13150 AT5G13990 AT5G26060 AT5G52360 AT5G60740
redundantly regulated to prevent auxin response (all)	0.00518874	7	170	6.25841	Pectin metabolic proc.	http://amigo.geneontology.org/amigo/term/GO:0045488	AT1G69940 AT3G06830 AT3G62170 AT5G07410 AT5G07420 AT5G15110 AT5G27870
redundantly regulated to prevent auxin response (all)	0.00518874	7	171	6.22071	Galacturonan metabolic proc.	http://amigo.geneontology.org/amigo/term/GO:0010393	AT1G69940 AT3G06830 AT3G62170 AT5G07410 AT5G07420 AT5G15110 AT5G27870
redundantly regulated to prevent auxin response (all)	0.00139324	9	220	6.06246	Developmental cell growth	http://amigo.geneontology.org/amigo/term/GO:0048588	AT1G22130 AT1G69940 AT1G79250 AT2G20430 AT4G29470 AT5G13150 AT5G13990 AT5G52360 AT5G60740
redundantly regulated to prevent auxin response (all)	0.00139324	9	219	6.06246	Pollen tube development	http://amigo.geneontology.org/amigo/term/GO:0048868	AT1G22130 AT1G69940 AT1G79250 AT2G20430 AT4G29470 AT5G13150 AT5G13990 AT5G52360 AT5G60740
redundantly regulated to prevent auxin response (all)	0.00325371	9	258	5.18624	Cell morphogenesis involved in differentiation	http://amigo.geneontology.org/amigo/term/GO:0000904	AT1G22130 AT1G69940 AT1G79250 AT2G20430 AT4G29470 AT5G13150 AT5G13990 AT5G52360 AT5G60740
redundantly regulated to prevent auxin response (all)	0.00229726	10	303	4.88476	Unidimensional cell growth	http://amigo.geneontology.org/amigo/term/GO:0009826	AT1G22130 AT1G69940 AT1G79250 AT2G20430 AT4G25420 AT4G29470 AT5G13150 AT5G13990 AT5G52360 AT5G60740
redundantly regulated to prevent auxin response (all)	0.00557355	9	298	4.56247	Carbohydrate catabolic proc.	http://amigo.geneontology.org/amigo/term/GO:0016052	AT1G69940 AT2G19800 AT3G05820 AT3G06830 AT3G62170 AT5G07410 AT5G07420 AT5G15110 AT5G27870
redundantly regulated to prevent auxin response (all)	3.82e-05	18	633	4.38178	Multi-organism proc.	http://amigo.geneontology.org/amigo/term/GO:0051704	AT1G22130 AT1G28305 AT1G69940 AT1G79250 AT2G04115 AT2G16535 AT2G20430 AT2G29790 AT3G10460 AT4G12860 AT4G13560 AT4G29470 AT5G07410 AT5G13150 AT5G13990 AT5G26060 AT5G52360 AT5G60740
redundantly regulated to prevent auxin response (all)	0.00518874	10	350	4.23907	Developmental growth involved in morphogenesis	http://amigo.geneontology.org/amigo/term/GO:0060560	AT1G22130 AT1G69940 AT1G79250 AT2G20430 AT4G25420 AT4G29470 AT5G13150 AT5G13990 AT5G52360 AT5G60740
redundantly regulated to prevent auxin response (all)	0.00518874	11	423	3.86361	Cell morphogenesis	http://amigo.geneontology.org/amigo/term/GO:0000902	AT1G22130 AT1G44120 AT1G69940 AT1G79250 AT2G20430 AT4G25420 AT4G29470 AT5G13150 AT5G13990 AT5G52360 AT5G60740
redundantly regulated to prevent auxin response (all)	0.00544724	11	428	3.81816	Cell growth	http://amigo.geneontology.org/amigo/term/GO:0016049	AT1G22130 AT1G44120 AT1G69940 AT1G79250 AT2G20430 AT4G25420 AT4G29470 AT5G13150 AT5G13990 AT5G52360 AT5G60740
redundantly regulated to prevent auxin response (up on auxin treat in ett arf4)	0.0288533	3	201	9.29438	Plant-pathogen interaction	http://www.genome.jp/kegg-bin/show_pathway?ath04626	AT2G24610 AT3G17690 AT3G22930
ARF4-Specific	7.49e-24	29	239	16.0014	Cellular response to hypoxia	http://amigo.geneontology.org/amigo/term/GO:0071456	AT1G07135 AT1G07400 AT1G10140 AT1G25560 AT1G26270 AT1G27730 AT1G72900 AT1G72940 AT1G73500 AT1G77120 AT1G78070 AT1G78850 AT2G13790 AT2G26560 AT2G32200 AT2G40000 AT2G41010 AT2G41100 AT2G41430 AT2G46400 AT3G08720 AT3G46080 AT4G12720 AT4G20860 AT4G24570 AT5G04340 AT5G19230 AT5G20250 AT5G54940
ARF4-Specific	7.49e-24	29	241	15.8686	Cellular response to decreased oxygen levels	http://amigo.geneontology.org/amigo/term/GO:0036294	AT1G07135 AT1G07400 AT1G10140 AT1G25560 AT1G26270 AT1G27730 AT1G72900 AT1G72940 AT1G73500 AT1G77120 AT1G78070 AT1G78850 AT2G13790 AT2G26560 AT2G32200 AT2G40000 AT2G41010 AT2G41100 AT2G41430 AT2G46400 AT3G08720 AT3G46080 AT4G12720 AT4G20860 AT4G24570 AT5G04340 AT5G19230 AT5G20250 AT5G54940
ARF4-Specific	1.23e-11	15	138	14.5449	Response to chitin	http://amigo.geneontology.org/amigo/term/GO:0010200	AT1G27730 AT1G75490 AT1G80840 AT2G13790 AT2G23770 AT2G46400 AT3G16530 AT3G16720 AT3G19380 AT3G46080 AT4G17490 AT4G17500 AT4G28140 AT4G33050 AT5G47220
ARF4-Specific	8.93e-23	29	265	14.4315	Response to hypoxia	http://amigo.geneontology.org/amigo/term/GO:0001666	AT1G07135 AT1G07400 AT1G10140 AT1G25560 AT1G26270 AT1G27730 AT1G72900 AT1G72940 AT1G73500 AT1G77120 AT1G78070 AT1G78850 AT2G13790 AT2G26560 AT2G32200 AT2G40000 AT2G41010 AT2G41100 AT2G41430 AT2G46400 AT3G08720 AT3G46080 AT4G12720 AT4G20860 AT4G24570 AT5G04340 AT5G19230 AT5G20250 AT5G54940
ARF4-Specific	1.02e-22	29	270	14.1642	Response to oxygen levels	http://amigo.geneontology.org/amigo/term/GO:0070482	AT1G07135 AT1G07400 AT1G10140 AT1G25560 AT1G26270 AT1G27730 AT1G72900 AT1G72940 AT1G73500 AT1G77120 AT1G78070 AT1G78850 AT2G13790 AT2G26560 AT2G32200 AT2G40000 AT2G41010 AT2G41100 AT2G41430 AT2G46400 AT3G08720 AT3G46080 AT4G12720 AT4G20860 AT4G24570 AT5G04340 AT5G19230 AT5G20250 AT5G54940
ARF4-Specific	1.7e-09	17	268	8.49187	Response to organonitrogen compound	http://amigo.geneontology.org/amigo/term/GO:0010243	AT1G27730 AT1G75490 AT1G77120 AT1G80840 AT2G13790 AT2G23770 AT2G46400 AT3G16530 AT3G16720 AT3G19380 AT3G46080 AT4G17490 AT4G17500 AT4G28140 AT4G33050 AT5G47220 AT5G48400
ARF4-Specific	8.43e-22	59	1716	4.59843	Cellular response to chemical stimulus	http://amigo.geneontology.org/amigo/term/GO:0070887	AT1G05010 AT1G07135 AT1G07400 AT1G10140 AT1G15670 AT1G19180 AT1G25560 AT1G26270 AT1G27730 AT1G72900 AT1G72940 AT1G73500 AT1G74930 AT1G77120 AT1G78070 AT1G78850 AT2G13790 AT2G23770 AT2G26560 AT2G32200 AT2G40000 AT2G41010 AT2G41100 AT2G41430 AT2G46400 AT3G08720 AT3G15500 AT3G25730 AT3G46080 AT3G59060 AT3G59220 AT3G63010 AT4G12720 AT4G14560 AT4G17490 AT4G17500 AT4G17615 AT4G18010 AT4G20860 AT4G24570…
ARF4-Specific	7.46e-09	29	944	4.11219	Hormone-mediated signaling pathway	http://amigo.geneontology.org/amigo/term/GO:0009755	AT1G15670 AT1G19180 AT1G25560 AT1G73500 AT1G74930 AT2G13790 AT2G46400 AT3G15500 AT3G25730 AT3G59060 AT3G59220 AT3G63010 AT4G14560 AT4G17490 AT4G17500 AT4G17615 AT4G18010 AT4G26080 AT4G28140 AT4G32800 AT4G36780 AT5G01540 AT5G05600 AT5G22270 AT5G25190 AT5G25350 AT5G44210 AT5G47220 AT5G52020
ARF4-Specific	3.29e-09	31	1038	4.004	Cellular response to endogenous stimulus	http://amigo.geneontology.org/amigo/term/GO:0071495	AT1G15670 AT1G19180 AT1G25560 AT1G73500 AT1G74930 AT2G13790 AT2G23770 AT2G46400 AT3G15500 AT3G25730 AT3G59060 AT3G59220 AT3G63010 AT4G14560 AT4G17490 AT4G17500 AT4G17615 AT4G18010 AT4G26080 AT4G28140 AT4G32800 AT4G36780 AT5G01540 AT5G05600 AT5G22270 AT5G25190 AT5G25350 AT5G44210 AT5G47220 AT5G48400 AT5G52020
ARF4-Specific	3.56e-13	46	1631	3.77721	Response to endogenous stimulus	http://amigo.geneontology.org/amigo/term/GO:0009719	AT1G01560 AT1G15670 AT1G19180 AT1G25560 AT1G27730 AT1G28130 AT1G73500 AT1G74930 AT1G77120 AT2G13790 AT2G14960 AT2G23770 AT2G44080 AT2G46400 AT3G09870 AT3G15500 AT3G25730 AT3G50480 AT3G53180 AT3G59060 AT3G59220 AT3G63010 AT4G11280 AT4G14560 AT4G17490 AT4G17500 AT4G17615 AT4G18010 AT4G20860 AT4G23060 AT4G26080 AT4G27260 AT4G28140 AT4G32800 AT4G36780 AT5G01540 AT5G05600 AT5G07010 AT5G22270 AT5G25190…
ARF4-Specific	2.74e-12	44	1593	3.69818	Response to hormone	http://amigo.geneontology.org/amigo/term/GO:0009725	AT1G01560 AT1G15670 AT1G19180 AT1G25560 AT1G27730 AT1G28130 AT1G73500 AT1G74930 AT1G77120 AT2G13790 AT2G14960 AT2G44080 AT2G46400 AT3G09870 AT3G15500 AT3G25730 AT3G50480 AT3G53180 AT3G59060 AT3G59220 AT3G63010 AT4G11280 AT4G14560 AT4G17490 AT4G17500 AT4G17615 AT4G18010 AT4G20860 AT4G23060 AT4G26080 AT4G27260 AT4G28140 AT4G32800 AT4G36780 AT5G01540 AT5G05600 AT5G07010 AT5G22270 AT5G25190 AT5G25350…
ARF4-Specific	3.57e-13	47	1692	3.68932	Response to oxygen-containing compound	http://amigo.geneontology.org/amigo/term/GO:1901700	AT1G01560 AT1G02930 AT1G05010 AT1G05560 AT1G07400 AT1G19180 AT1G27730 AT1G75490 AT1G77120 AT1G80840 AT2G13790 AT2G23770 AT2G30870 AT2G40000 AT2G41010 AT2G41430 AT2G44080 AT2G46400 AT3G15500 AT3G16530 AT3G16720 AT3G19380 AT3G46080 AT3G50480 AT3G53180 AT3G59220 AT3G63010 AT4G11280 AT4G12720 AT4G17490 AT4G17500 AT4G17615 AT4G18010 AT4G20860 AT4G23060 AT4G24275 AT4G26080 AT4G28140 AT4G33050 AT4G36780…
ARF4-Specific	1.35e-08	32	1189	3.6068	Cellular response to organic substance	http://amigo.geneontology.org/amigo/term/GO:0071310	AT1G05010 AT1G15670 AT1G19180 AT1G25560 AT1G73500 AT1G74930 AT2G13790 AT2G23770 AT2G46400 AT3G15500 AT3G25730 AT3G59060 AT3G59220 AT3G63010 AT4G14560 AT4G17490 AT4G17500 AT4G17615 AT4G18010 AT4G26080 AT4G28140 AT4G32800 AT4G36780 AT5G01540 AT5G05600 AT5G22270 AT5G25190 AT5G25350 AT5G44210 AT5G47220 AT5G48400 AT5G52020
ARF4-Specific	8.92e-09	36	1457	3.34799	Response to external biotic stimulus	http://amigo.geneontology.org/amigo/term/GO:0043207	AT1G02660 AT1G02930 AT1G05010 AT1G09970 AT1G14370 AT1G19180 AT1G28190 AT1G71880 AT1G73500 AT1G74930 AT1G80840 AT2G23770 AT2G26560 AT2G35980 AT2G38290 AT2G40000 AT2G41430 AT2G46400 AT3G13790 AT3G16530 AT3G19380 AT3G50480 AT3G53180 AT4G12720 AT4G17490 AT4G17500 AT4G23260 AT4G38540 AT5G01540 AT5G25440 AT5G39580 AT5G47220 AT5G52020 AT5G62570 AT5G64120 AT5G66210
ARF4-Specific	8.92e-09	36	1457	3.34799	Response to other organism	http://amigo.geneontology.org/amigo/term/GO:0051707	AT1G02660 AT1G02930 AT1G05010 AT1G09970 AT1G14370 AT1G19180 AT1G28190 AT1G71880 AT1G73500 AT1G74930 AT1G80840 AT2G23770 AT2G26560 AT2G35980 AT2G38290 AT2G40000 AT2G41430 AT2G46400 AT3G13790 AT3G16530 AT3G19380 AT3G50480 AT3G53180 AT4G12720 AT4G17490 AT4G17500 AT4G23260 AT4G38540 AT5G01540 AT5G25440 AT5G39580 AT5G47220 AT5G52020 AT5G62570 AT5G64120 AT5G66210
ARF4-Specific	1.08e-08	36	1473	3.31295	Biological proc. involved in interspecies interaction between organisms	http://amigo.geneontology.org/amigo/term/GO:0044419	AT1G02660 AT1G02930 AT1G05010 AT1G09970 AT1G14370 AT1G19180 AT1G28190 AT1G71880 AT1G73500 AT1G74930 AT1G80840 AT2G23770 AT2G26560 AT2G35980 AT2G38290 AT2G40000 AT2G41430 AT2G46400 AT3G13790 AT3G16530 AT3G19380 AT3G50480 AT3G53180 AT4G12720 AT4G17490 AT4G17500 AT4G23260 AT4G38540 AT5G01540 AT5G25440 AT5G39580 AT5G47220 AT5G52020 AT5G62570 AT5G64120 AT5G66210
ARF4-Specific	8.92e-09	42	1914	2.96029	Response to external stimulus	http://amigo.geneontology.org/amigo/term/GO:0009605	AT1G02660 AT1G02930 AT1G05010 AT1G09970 AT1G14370 AT1G19180 AT1G28190 AT1G71880 AT1G73500 AT1G74930 AT1G80840 AT2G02990 AT2G23770 AT2G26560 AT2G35980 AT2G38290 AT2G40000 AT2G41100 AT2G41430 AT2G46400 AT3G13790 AT3G16530 AT3G19380 AT3G50480 AT3G53180 AT3G59060 AT4G11280 AT4G12720 AT4G17490 AT4G17500 AT4G23260 AT4G38540 AT5G01540 AT5G04190 AT5G13750 AT5G25440 AT5G39580 AT5G47220 AT5G52020 AT5G62570…
Heterodimer regulated	1.35e-27	24	138	32.2225	Response to chitin	http://amigo.geneontology.org/amigo/term/GO:0010200	AT1G51700 AT1G62300 AT1G66160 AT1G71520 AT2G33580 AT2G35930 AT2G38470 AT2G40140 AT3G05200 AT3G15210 AT3G19580 AT3G28210 AT3G45640 AT3G46600 AT3G55980 AT4G23810 AT4G31550 AT4G31800 AT4G34410 AT5G27420 AT5G47230 AT5G56960 AT5G59550 AT5G59820
Heterodimer regulated	7.94e-33	32	239	24.4478	Cellular response to hypoxia	http://amigo.geneontology.org/amigo/term/GO:0071456	AT1G01720 AT1G09070 AT1G19020 AT1G23710 AT1G30720 AT1G69890 AT1G76650 AT1G76680 AT2G36220 AT2G40140 AT2G47730 AT3G02040 AT3G04640 AT3G15210 AT3G55980 AT3G56880 AT4G13395 AT4G24160 AT4G27280 AT4G29780 AT5G03380 AT5G05410 AT5G06320 AT5G12030 AT5G13190 AT5G20150 AT5G27420 AT5G42050 AT5G57560 AT5G59820 AT5G63130 AT5G63790
Heterodimer regulated	7.94e-33	32	241	24.2449	Cellular response to decreased oxygen levels	http://amigo.geneontology.org/amigo/term/GO:0036294	AT1G01720 AT1G09070 AT1G19020 AT1G23710 AT1G30720 AT1G69890 AT1G76650 AT1G76680 AT2G36220 AT2G40140 AT2G47730 AT3G02040 AT3G04640 AT3G15210 AT3G55980 AT3G56880 AT4G13395 AT4G24160 AT4G27280 AT4G29780 AT5G03380 AT5G05410 AT5G06320 AT5G12030 AT5G13190 AT5G20150 AT5G27420 AT5G42050 AT5G57560 AT5G59820 AT5G63130 AT5G63790
Heterodimer regulated	1.38e-31	32	265	22.0491	Response to hypoxia	http://amigo.geneontology.org/amigo/term/GO:0001666	AT1G01720 AT1G09070 AT1G19020 AT1G23710 AT1G30720 AT1G69890 AT1G76650 AT1G76680 AT2G36220 AT2G40140 AT2G47730 AT3G02040 AT3G04640 AT3G15210 AT3G55980 AT3G56880 AT4G13395 AT4G24160 AT4G27280 AT4G29780 AT5G03380 AT5G05410 AT5G06320 AT5G12030 AT5G13190 AT5G20150 AT5G27420 AT5G42050 AT5G57560 AT5G59820 AT5G63130 AT5G63790
Heterodimer regulated	1.7e-31	32	270	21.6408	Response to oxygen levels	http://amigo.geneontology.org/amigo/term/GO:0070482	AT1G01720 AT1G09070 AT1G19020 AT1G23710 AT1G30720 AT1G69890 AT1G76650 AT1G76680 AT2G36220 AT2G40140 AT2G47730 AT3G02040 AT3G04640 AT3G15210 AT3G55980 AT3G56880 AT4G13395 AT4G24160 AT4G27280 AT4G29780 AT5G03380 AT5G05410 AT5G06320 AT5G12030 AT5G13190 AT5G20150 AT5G27420 AT5G42050 AT5G57560 AT5G59820 AT5G63130 AT5G63790
Heterodimer regulated	1.18e-20	24	268	16.5995	Response to organonitrogen compound	http://amigo.geneontology.org/amigo/term/GO:0010243	AT1G51700 AT1G62300 AT1G66160 AT1G71520 AT2G33580 AT2G35930 AT2G38470 AT2G40140 AT3G05200 AT3G15210 AT3G19580 AT3G28210 AT3G45640 AT3G46600 AT3G55980 AT4G23810 AT4G31550 AT4G31800 AT4G34410 AT5G27420 AT5G47230 AT5G56960 AT5G59550 AT5G59820
Heterodimer regulated	4.49e-21	43	1265	6.27623	Cellular response to stress	http://amigo.geneontology.org/amigo/term/GO:0033554	AT1G01720 AT1G09070 AT1G14780 AT1G19020 AT1G22810 AT1G23710 AT1G28380 AT1G29690 AT1G30720 AT1G55920 AT1G62300 AT1G69890 AT1G76650 AT1G76680 AT2G36220 AT2G38470 AT2G40140 AT2G47730 AT3G02040 AT3G04640 AT3G15210 AT3G45640 AT3G50930 AT3G55980 AT3G56880 AT4G13395 AT4G24160 AT4G27280 AT4G29780 AT5G03380 AT5G05410 AT5G06320 AT5G12030 AT5G13190 AT5G20150 AT5G20480 AT5G27420 AT5G42050 AT5G46330 AT5G57560…
Heterodimer regulated	9.79e-26	54	1716	5.82748	Cellular response to chemical stimulus	http://amigo.geneontology.org/amigo/term/GO:0070887	AT1G01720 AT1G04240 AT1G09070 AT1G15580 AT1G19020 AT1G19770 AT1G22810 AT1G23710 AT1G28370 AT1G30720 AT1G62300 AT1G64710 AT1G65390 AT1G69890 AT1G71520 AT1G76650 AT1G76680 AT2G33580 AT2G36220 AT2G40140 AT2G47730 AT3G02040 AT3G04640 AT3G15210 AT3G19580 AT3G45640 AT3G50930 AT3G55980 AT3G56880 AT3G57530 AT3G61630 AT4G13395 AT4G23810 AT4G24160 AT4G27280 AT4G29780 AT4G31550 AT4G34410 AT5G03380 AT5G05410…
Heterodimer regulated	5.92e-16	36	1209	5.61349	Immune system proc.	http://amigo.geneontology.org/amigo/term/GO:0002376	AT1G14780 AT1G28380 AT1G29690 AT1G65390 AT1G74360 AT2G27080 AT2G33580 AT2G35930 AT2G38470 AT2G39660 AT2G40140 AT2G47730 AT3G05200 AT3G10930 AT3G11820 AT3G14210 AT3G15210 AT3G44260 AT3G45640 AT3G50930 AT3G52400 AT4G02410 AT4G21390 AT4G23810 AT4G31550 AT4G31800 AT4G34410 AT5G06320 AT5G13190 AT5G20480 AT5G22250 AT5G27420 AT5G37770 AT5G46330 AT5G56980 AT5G64750
Heterodimer regulated	2.7e-15	35	1193	5.53316	Defense response to other organism	http://amigo.geneontology.org/amigo/term/GO:0098542	AT1G14780 AT1G28380 AT1G29690 AT1G65390 AT1G74360 AT2G27080 AT2G33580 AT2G38470 AT2G39660 AT2G40140 AT2G47730 AT3G05200 AT3G10930 AT3G11820 AT3G14210 AT3G15210 AT3G44260 AT3G45640 AT3G50930 AT3G52400 AT4G02410 AT4G21390 AT4G23810 AT4G31550 AT4G31800 AT4G34410 AT5G06320 AT5G13190 AT5G20480 AT5G22250 AT5G27420 AT5G37770 AT5G46330 AT5G56980 AT5G64750
Heterodimer regulated	3.52e-15	35	1205	5.47627	Immune response	http://amigo.geneontology.org/amigo/term/GO:0006955	AT1G14780 AT1G28380 AT1G29690 AT1G65390 AT1G74360 AT2G27080 AT2G33580 AT2G38470 AT2G39660 AT2G40140 AT2G47730 AT3G05200 AT3G10930 AT3G11820 AT3G14210 AT3G15210 AT3G44260 AT3G45640 AT3G50930 AT3G52400 AT4G02410 AT4G21390 AT4G23810 AT4G31550 AT4G31800 AT4G34410 AT5G06320 AT5G13190 AT5G20480 AT5G22250 AT5G27420 AT5G37770 AT5G46330 AT5G56980 AT5G64750
Heterodimer regulated	3.04e-18	42	1457	5.4083	Response to external biotic stimulus	http://amigo.geneontology.org/amigo/term/GO:0043207	AT1G14780 AT1G17860 AT1G19020 AT1G22810 AT1G28380 AT1G29690 AT1G65390 AT1G74360 AT2G27080 AT2G33580 AT2G38470 AT2G39660 AT2G40140 AT2G47730 AT3G05200 AT3G10930 AT3G11820 AT3G14210 AT3G15210 AT3G25780 AT3G44260 AT3G45640 AT3G50930 AT3G52400 AT3G54950 AT4G02410 AT4G21390 AT4G23810 AT4G31550 AT4G31800 AT4G34410 AT5G06320 AT5G08790 AT5G12340 AT5G13190 AT5G20480 AT5G22250 AT5G27420 AT5G37770 AT5G46330…
Heterodimer regulated	3.04e-18	42	1457	5.4083	Response to other organism	http://amigo.geneontology.org/amigo/term/GO:0051707	AT1G14780 AT1G17860 AT1G19020 AT1G22810 AT1G28380 AT1G29690 AT1G65390 AT1G74360 AT2G27080 AT2G33580 AT2G38470 AT2G39660 AT2G40140 AT2G47730 AT3G05200 AT3G10930 AT3G11820 AT3G14210 AT3G15210 AT3G25780 AT3G44260 AT3G45640 AT3G50930 AT3G52400 AT3G54950 AT4G02410 AT4G21390 AT4G23810 AT4G31550 AT4G31800 AT4G34410 AT5G06320 AT5G08790 AT5G12340 AT5G13190 AT5G20480 AT5G22250 AT5G27420 AT5G37770 AT5G46330…
Heterodimer regulated	4.18e-18	42	1473	5.35169	Biological proc. involved in interspecies interaction between organisms	http://amigo.geneontology.org/amigo/term/GO:0044419	AT1G14780 AT1G17860 AT1G19020 AT1G22810 AT1G28380 AT1G29690 AT1G65390 AT1G74360 AT2G27080 AT2G33580 AT2G38470 AT2G39660 AT2G40140 AT2G47730 AT3G05200 AT3G10930 AT3G11820 AT3G14210 AT3G15210 AT3G25780 AT3G44260 AT3G45640 AT3G50930 AT3G52400 AT3G54950 AT4G02410 AT4G21390 AT4G23810 AT4G31550 AT4G31800 AT4G34410 AT5G06320 AT5G08790 AT5G12340 AT5G13190 AT5G20480 AT5G22250 AT5G27420 AT5G37770 AT5G46330…
Heterodimer regulated	2.69e-21	49	1692	5.32567	Response to oxygen-containing compound	http://amigo.geneontology.org/amigo/term/GO:1901700	AT1G01720 AT1G12610 AT1G19020 AT1G22810 AT1G51700 AT1G62300 AT1G64710 AT1G65390 AT1G66160 AT1G69890 AT1G71520 AT1G76680 AT2G29420 AT2G33580 AT2G35930 AT2G38470 AT2G40140 AT3G02840 AT3G05200 AT3G10930 AT3G11820 AT3G15210 AT3G19580 AT3G22060 AT3G28210 AT3G45640 AT3G46600 AT3G50930 AT3G55980 AT3G56880 AT3G57530 AT3G61190 AT4G23810 AT4G31550 AT4G31800 AT4G34410 AT5G05410 AT5G06320 AT5G08790 AT5G12030…
Heterodimer regulated	4.29e-17	46	1914	4.48923	Response to external stimulus	http://amigo.geneontology.org/amigo/term/GO:0009605	AT1G14780 AT1G17860 AT1G19020 AT1G22810 AT1G28380 AT1G29690 AT1G55920 AT1G62300 AT1G65390 AT1G74360 AT2G27080 AT2G33580 AT2G38470 AT2G39660 AT2G40140 AT2G47730 AT3G05200 AT3G10930 AT3G11820 AT3G14210 AT3G15210 AT3G25780 AT3G44260 AT3G45640 AT3G50930 AT3G52400 AT3G54950 AT4G02410 AT4G21390 AT4G23810 AT4G31550 AT4G31800 AT4G34410 AT5G06320 AT5G08790 AT5G12340 AT5G13190 AT5G20150 AT5G20480 AT5G22250…

## Sheet: FPKMs background list
Gene	Col mock R1	Col mock R2	Col mock R3	Col auxin R1	Col auxin R2	Col auxin R3	ar4 mock R1	ar4 mock R2	ar4 mock R3	arf4 auxin R1	arf4 auxin R2	arf4 auxin R3	ett mock R1	ett mock R2	ett mock R3	ett auxin R1	ett auxin R2	ett auxin R3	ettarf4 mock R1	ettarf4 mock R2	ettarf4 mock R3	ettarf4 auxin R1	ettarf4 auxin R2	ettarf4 auxin R3
AT1G67090	4926.39	5322	5406.7	5789.16	5954.26	5879.41	6630.69	5869.57	6224.31	5349.12	4381.14	4387.78	5526.19	5585.59	7143	5891.6	5983.93	6797.42	6320.45	6573.57	5691.16	6210.13	5659.49	5363.59
AT2G38540	5472.88	4115.12	4807.2	4567.06	4727.62	4869.41	3003.26	4053.07	3807.85	3639.58	4006.01	4028.15	5862.6	6393.51	6296.9	5588.24	5873.16	6278.29	4609.12	3732.31	4700.2	3447.75	3503.19	3973.01
AT5G02380	1912.28	2364.89	2382.44	2092.75	2006.48	2414.56	2719.44	3166.82	2803.07	3144.61	2419.13	2308.28	1792.95	2213.49	1804.64	2108.27	2038.36	1882.29	3495.41	2946.92	2997.01	3906.94	3073.51	3343.12
AT1G54040	63.3425	61.5402	68.0927	59.3493	60.3455	57.2988	1264.37	1644.16	3898.84	2651.76	44.2938	2990.11	1277.75	1874.76	1654.81	1169.96	72.3084	73.5175	264.484	1075.81	3310.26	1728.04	1721.57	2699.03
AT2G21660	3064.47	3502.47	3195.73	2769.79	2974.92	3108.76	3978.86	2752.3	2381.11	2593.05	1939.02	2298.25	2538.6	2527.04	2814.69	2407.96	2216.37	2436.84	2482.79	2296.27	2220.62	2936.99	2535.82	1937.23
AT1G29930	2182.67	2624.61	2574.33	2276.73	2988.97	2694.85	4074.09	2557.94	2585.55	2278.17	2024.37	1820.68	2045.6	1785.25	2342.38	1726.28	1648.53	1811.95	2248.55	2725.09	2095	2325.08	1994.72	1997.24
AT5G38410	2401.2	2416.04	2599.62	3037.88	2980.9	2825.78	2186.61	2667.63	3019.3	2217.77	1948.58	2135.57	3024.75	3112.08	3636.5	3267.84	3562.89	3784.81	2653.51	3208.24	3011.15	2329.16	2777.53	2737.21
AT5G26000	1583.52	2018.56	2011.07	1848.83	2053.93	2049.47	1380.82	2789.05	3291.35	1935.55	2852	3152.36	2150.28	2419.86	2175.82	2011.18	2131.32	1554.59	5536.41	6321.65	7776.38	5782.07	7302.48	6758.68
AT1G79040	2048.36	1921.11	2229.38	2218.96	2085.42	2214.94	1785.93	1865.12	1964.46	1853.32	1621.6	1688.69	2335.37	2225.83	2539.34	2383.27	2225.97	2478.15	2041.31	2077.88	2153.41	1955.41	2097.27	1874.35
AT3G15450	1373.36	1124.92	1246.81	1383.27	967.337	1011.75	1084.52	1402.57	1242.07	1706.68	2901.56	2296.85	1481.76	1326.35	1319.83	1788.4	955.163	917.542	280.745	897.789	302.109	1064.03	663.326	668.882
AT5G15970	1014.5	956.941	675.914	652.573	517.974	480.401	728.27	654.261	592.291	1381.18	2213.01	884.196	762.944	864.263	768.736	763.17	746.669	802.428	789.982	786.407	723.315	1723.26	603.88	979.608
AT3G09390	1273.67	1318.28	1451.2	1248.04	1193.91	1289.98	1317.61	1210.41	1072.29	1346.26	1170.24	977.265	1180.27	1222.12	1491.78	1163.18	1161.64	1334.69	1262.37	1024.8	1083.55	1511.03	1299.08	933.36
AT3G16640	1208.65	1366.79	1364.49	1203.8	1327.67	1319.62	1705.51	1255.19	1224.48	1201.18	1153.44	1238.98	972.905	977.543	1149.78	968.809	955.56	1079.38	1309.66	1138.68	1145.33	1299.44	1186.81	1019.4
AT1G48750	533.176	620.103	592.645	581.118	565.994	562.624	1069.66	989.035	1694.19	1191.66	431.075	1192.65	2270.73	2442.75	2490.89	1866.91	2335.77	2547.88	545.651	762.503	1257.75	912.797	1104.14	1272.59
AT4G27090	843.426	1067.4	918.926	882.512	1037.42	946.863	1621.14	1016.16	1080.31	1155.72	886.856	934.563	799.365	807.518	871.914	770.412	770.734	841.431	1233.39	966.196	895.772	1167.47	951.765	887.9
AT3G08770	796.32	715.231	672.127	750.577	772.884	635.513	1478.54	783.726	655.195	1121.87	402.735	600.002	568.142	536.85	666.261	598.547	662.394	763.537	1715.24	1046.48	1116.91	1161.99	1279.78	867.483
AT1G19570	915.713	836.067	863.999	699.462	642.674	679.684	623.45	920.488	729.175	1074.04	1214.48	1132.01	796.276	965.076	817.253	914.69	759.009	771.103	901.19	926.929	988.136	1104.07	791.376	1037.26
AT5G15230	891.533	918.418	955.061	888.298	1123.27	933.302	1140.68	834.521	936.395	1042.57	710.036	1055.06	891.086	964.716	906.293	921.452	1104.12	972.532	1482.68	1372.86	1335.12	1055.42	1253.69	1038.24
AT1G12080	1197.41	1118.84	1330.5	1121.36	1178.48	1197.58	842.218	1074.75	1048.8	1041.31	1211.17	1340.5	1952.92	2176.97	1829.33	1912.08	1667.07	1755.66	1312.12	1227.72	1225.53	942.228	968.404	1190.46
AT1G52400	1086.07	1096.19	1058.29	964.091	873.127	878.881	936.944	1237.22	968.011	1024.24	1059.68	1480.13	659.931	927.839	577.707	795.404	772.344	665.543	1408.96	1028.05	1078.55	774.303	745.921	959.735
AT5G38420	1193.75	1263.2	1266.15	1604.95	1536.23	1460.94	1053.69	1274.91	1537	1012.4	701.541	1024.18	1619.21	1738.43	2074.2	1882.11	2014.29	1943.3	1390.59	1560.14	1476.37	1204.23	1468.83	1388.97
AT1G76180	543.172	639.07	621.684	514.44	605.914	545.512	318.343	456.203	493.89	1004.26	763.709	645.516	612.865	720.967	577.527	633.469	567.377	642.903	563.722	524.921	752.788	854.687	680.33	724.648
AT5G60390	912.302	1094.46	944.905	961.577	1169.39	1045.92	1242.24	1187.82	1269.58	969.123	1043.65	1092.45	869.901	895.506	929.298	851.654	931.013	989.208	1146.54	1150.16	1154.55	964.96	1069.14	1158.76
AT5G24780	2634.67	2611.73	2737.04	2485.59	2440.28	2447.69	838.547	1374	1272.59	959.495	736.036	1310.12	1783.75	2511.93	2067.69	2055.16	2097.57	2468.83	1753.79	1306.88	1681.57	1131.89	1246.47	1175.05
AT5G66570	1001.73	985.669	1075.82	1114.9	1115.63	1107.87	1123.28	1098.24	1077.35	949.884	924.186	908.395	1098.59	1051.99	1223.38	1085.74	1117.11	1165.96	1071.02	1236.64	1113.09	1066.98	1102.39	1030.7
AT1G02780	677.93	860.827	724.335	736.382	872.718	775.643	1145.08	877.799	935.436	917.799	781.896	798.27	692.981	702.653	730.096	656.98	715.249	756.95	1068.42	906.113	890.287	930.756	859.415	854.093
AT2G41430	598.615	558.456	586.392	717.881	621.089	607.473	365.118	461.092	429.831	868.698	991.704	861.064	595.152	599.959	563.584	847.712	631.614	560.132	397.29	451.321	475.156	708.896	613.385	578.065
AT5G20290	577.651	759.654	656.714	634.443	792.36	700.269	1216.35	844.597	880.363	863.764	754.383	712.24	601.391	650.675	664.619	563.399	604.175	665.895	968.347	793.185	743.037	904.465	746.815	723.871
AT1G56220	576.349	549.167	610.424	533.828	517.52	540.88	730.253	570.738	527.823	832.339	649.707	584.554	575.921	542.447	613.416	575.382	418.586	446.711	517.548	623.593	534.427	713.006	546.802	431.067
AT4G05320	912.851	878.495	898.121	886.719	882.379	840.267	598.996	853.437	860.729	820.849	924.613	783.408	884.521	927.143	820.34	842.609	786.355	866.639	782.619	766.466	991.258	812.997	873.46	873.622
AT5G54770	1340.41	1213.62	1374.05	1499.13	1386.8	1460.9	822.596	1254.43	1275.66	817.602	772.452	876.412	1133.85	1227.69	1515.97	1317.52	1296.58	1433.04	790.743	1044.89	951.17	832.719	977.403	925.572
AT2G47400	676.065	697.356	739.323	676.182	717.33	721.961	798.684	708.844	737.173	810.482	593.966	651.779	754.247	751.226	786.832	764.674	724.237	732.264	742.637	781.237	746.276	793.458	737.946	675.695
AT2G23120	676.816	672.675	349.009	258.882	379.221	258.877	228.967	284.076	254.911	807.669	1196.01	566.064	314.771	398.544	296.583	299.876	289.298	445.703	382.15	319.139	412.42	1119.63	368.221	556.217
AT5G18380	606.364	721.922	645.702	635.448	705.022	671.94	1261.15	760.993	807.722	783.229	659.348	651.791	561.917	548.388	643.524	525.586	539.003	623.174	892.044	710.15	646.565	839.055	675.085	628.033
AT3G08580	701.809	780.684	718.965	716.322	809.589	770.82	774.343	798.805	819.172	780.539	763.562	779.87	694.927	711.46	757.69	657.747	757.666	751.651	699.306	804.517	769.744	768.191	756.519	785.54
AT1G06680	819.881	850.86	884.782	936.626	983.657	942.438	902.416	981.446	995.99	780.315	719.162	798.746	966.105	939.486	1049.44	951.505	1002.03	1029.32	894.541	1092.1	992.869	840.892	926.665	915.686
AT5G01530	776.245	776.578	801.466	802.6	862.549	859.472	920.128	819.584	889.49	768.136	821.178	729.626	831.389	822.733	908.91	790.586	766.52	857.975	768.862	978.269	879.273	833.37	835.609	762.246
AT5G15200	519.155	661.506	564.852	580.777	665.881	605.026	978.49	722.974	733.807	762.747	651.084	583.452	500.754	554.586	602.12	471.697	509.011	581.094	816.643	711.002	643.567	798.164	647.233	615.648
AT2G39730	828.037	823.295	906.219	1098.52	1057.71	1028.16	726.769	939.214	1125.92	757.587	564.745	779.592	1144.95	1134.67	1321.72	1211.8	1385.51	1337.26	793.979	1112.63	945.53	776.337	969.739	1074.1
AT1G54410	1023.44	1064.09	1022.66	937.258	977.418	927.519	703.385	866.383	781.153	753.235	903.009	701.213	962.797	1032.31	986.88	930.267	952.094	1016.59	979.919	827.747	830.909	843.986	907.492	785.559
AT4G10340	694.286	738.188	783.208	771.215	867.825	819.58	853.407	777.457	844.059	737.223	619.905	630.963	866.141	810.133	906.243	805.571	838.445	890.935	751.704	940.627	780.379	723.015	788.77	787.1
AT4G39090	791.175	733.726	873.714	708.145	657.867	774.031	517.4	721.538	733.063	737.082	748.95	643.888	891.275	872.414	857.233	862.879	749.641	825.072	494.016	541.743	637.608	634.287	584.49	651.093
AT1G28330	553.229	455.421	528.043	468.611	386.187	452.193	623.893	445.282	411.427	718.33	648.256	617.199	418.175	344.99	520.157	524.615	281.152	305.195	189.798	292.082	195.363	512.862	274.995	226.104
AT3G15353	689.942	869.041	820.013	790.979	772.842	890.438	543.66	793.552	652.258	715.522	755.518	797.807	714.235	747.886	763.159	797.695	824.66	816.411	787.169	709.433	1018.44	861.124	944.744	855.176
AT4G12800	820.394	842.719	859.156	943.843	945.367	910.148	889.575	893.69	897.363	712.805	757.686	764.532	927.341	949.923	1055.7	934.482	962.826	1009.83	923.78	1052.14	978.285	843.971	929.855	873.439
AT3G60245	462.543	597.611	492.177	508.495	570.684	522.772	1156.2	596.982	619.611	712.2	532.956	535.433	491.212	471.021	519.026	450.527	471.811	508.08	876.399	598.96	578.356	746.932	574.068	560.614
AT1G20340	840.723	850.285	897.018	975.071	995.29	943.625	819.39	951.191	995.039	710.466	707.503	830.221	944.794	936.34	1091.55	1000.95	1090.9	1126.89	872.608	1055.09	962.267	793.543	934.594	921.87
AT1G35310	1477.54	1050.48	1375.65	1050.58	1077.34	1258.45	326.848	743.584	928.691	709.874	385.485	873.549	1793.64	1829.12	1597.43	1268.22	1099.33	1111.42	831.543	467.133	996.896	653.539	446.533	1136.73
AT1G26630	655.401	751.82	717.862	697.071	769.909	735.848	850.925	736.317	808.007	709.739	707.197	693.176	692.769	694.375	725.57	659.799	669.13	758.493	885.533	749.63	788.84	764.975	729.655	759.667
AT2G33380	382.407	284.093	314.221	196	167.113	167.246	129.512	276.496	246.717	706.083	240.046	249.297	271.929	359.969	257.513	313.752	262.682	297.992	445.387	421.94	621.439	509.509	401.907	424.248
AT2G20870	1433.81	1103.83	1222.49	1457.23	1076.96	1221.41	508.955	881.018	835.487	705.775	563.934	588.829	1369.83	1307.71	1323.36	1389.55	1468.97	1676.64	1248.85	1119.8	1081.35	930.199	1476.96	1031.71
AT5G59320	369.045	454.628	416.078	382.135	632.932	486.789	838.026	787.049	811.111	702.521	572.124	538.617	463.564	411.114	352.611	309.66	479.895	475.565	622.578	564.635	768.281	464.475	559.892	578.755
AT3G04400	543.503	635.602	582.603	568.459	657.146	608.176	957.179	655.147	729.73	692.567	570.013	592.906	517.595	520.517	611.861	502.638	513.875	596.08	882.163	664.468	641.08	742.429	655.032	615.455
AT3G13400	410.446	357.871	346.093	256.957	246.238	264.4	276.954	301.405	334.992	691.595	183	211.31	402.257	274.146	261.072	306.35	285.855	264.466	345.096	242.574	174.969	166.369	100.396	154.403
AT4G05050	619.231	625.724	606.391	590.415	652.594	587.298	401.399	595.174	597.192	689.748	507.772	575.718	663.94	744.911	644.203	596.327	634.979	716.326	709.091	697.435	895.095	745.087	701.911	825.21
AT3G54890	629.888	633.532	690.963	621.963	663.628	652.994	754.462	580.924	590.557	689.196	606.664	525.793	839.057	780.165	785.139	764.357	713.354	762.648	672.089	771.113	671.179	676.461	649.301	644.411
AT2G26500	621.279	632.916	704.156	718.353	685.613	662.107	804.103	652.63	676.504	683.266	580.574	551.257	706.687	708.359	877.94	745.765	713.564	776.295	755.058	717.115	693.353	825.838	741.703	628.687
AT4G09320	586.7	727.676	657.468	633.724	758.611	690.422	952.065	755.645	763.966	676.909	651.109	640.475	624.34	631.923	686.61	579.07	639.612	720.168	952.588	708.555	781.84	724.397	721.886	699.254
AT1G02790	441.31	343.709	330.434	300.697	247.854	287.022	264.955	295.421	323.7	676.216	179.07	211.45	431.381	286.383	307.265	353.79	299.065	284.471	356.223	263.943	191.748	153.4	103.689	164.909
AT5G02960	543.912	667.824	615.085	585.63	663.94	633.711	837.631	657.59	719.254	674.477	593.434	603.31	548.086	552.257	575.919	537.846	537.943	601.005	752.658	649.505	620.922	658.702	640.183	623.908
AT3G28750	392.371	350.889	334.62	249.492	244.345	249.626	340.677	257.154	298.591	674.311	169.495	180.858	414.034	280.258	330.304	327.429	271.546	288.12	387.959	202.701	157.049	189.477	104.786	127.483
AT1G67430	516.062	636.762	551.886	533.96	643.885	561.057	1074.25	643.362	689.955	663.89	556.207	544.431	494.179	491.751	560.563	460.091	491.464	550.426	902.821	630.343	603.079	741.71	601.58	583.672
AT2G36830	810.606	720.814	708.459	624.341	611.914	634.255	562.71	672.474	651.183	662.852	743.101	582.279	631.533	773.635	607.662	561.082	531.515	591.886	738.94	668.259	794.867	676.483	604.037	707.384
AT4G13940	622.249	710.683	654.946	644.974	749.424	680.09	866.924	708.052	734.848	654.838	642.158	647.818	605.55	619.185	636.516	571.217	623.519	641.863	761.373	752.478	708.88	697.182	681.396	681.107
AT1G55670	657.081	673.329	712.632	710.365	797.064	748.249	816.511	764.412	822.085	653.157	594.214	678.947	719.28	702.561	827.173	705.81	713.151	742.468	703.404	830.682	830.898	710.616	746.019	754.801
AT2G33830	996.701	991.827	1102.51	924.104	787.1	993.032	851.824	985.737	828.693	651.215	1448.93	1053.12	921.348	893.422	1045.13	1109.74	583.428	703.417	270.86	632.71	275.131	909.08	475.449	413.289
AT2G34420	660.312	715.118	755.973	624.845	756.683	779.338	647.719	546.035	579.722	651.136	455.54	570.147	833.986	730.032	730.483	676.021	701.402	746.187	731.012	791.248	719.345	649.278	614.033	632.891
AT3G02470	676.584	722.193	676.232	651.034	590.452	618.672	800.762	733.746	729.734	641.509	1156.94	689.681	750.062	713.184	671.348	679.044	597.775	626.954	680.454	741.477	702.024	776.192	711.701	698.695
AT4G39200	473.272	571.211	502.446	489.666	569.502	534.064	984.846	550.125	595.126	635.23	480.111	498.963	427.912	414.056	488.303	403.505	397.366	478.63	721.075	553.868	510.739	654.514	515.505	486.23
AT5G02500	829.357	992.721	925.651	854.14	1079.29	973.592	1061.81	891.335	882.566	628.543	756.807	706.674	680.567	760.871	802.173	635.477	687.363	761.02	829.773	803.455	809.901	772.785	826.682	716.939
AT4G35100	1012.98	759.527	953.674	976.357	850.516	930.705	675.378	859.337	801.304	624.116	874.336	883.114	1062.18	1123.86	1020.57	1043.11	1038.78	1055.32	828.649	787.162	793.838	675.301	667.887	798.448
AT2G47040	414.803	341.261	325.109	271.479	244.098	262.141	269.248	297.88	325.518	623.802	176.991	205.227	422.904	279.889	283.311	324.12	292.346	277.853	334.846	253.205	182.725	159.172	107.155	154.173
AT3G61470	594.23	616.764	656.305	664.538	699.949	689.421	762.73	689.966	658.384	616.947	640.389	557.94	689.001	646.026	704.877	685.031	663.205	669.964	619.866	793.417	713.278	668.674	694.61	638.332
AT3G47470	533.489	563.095	595.708	538.507	615.946	616.919	659.229	514.874	542.381	614.998	452.586	460.23	638.025	593.824	599.574	531.803	527.232	610.792	559.695	689.119	500.788	556.423	529.679	508.628
AT1G70830	638.255	582.746	611.393	586.361	529.701	603.586	518.969	679.481	705.587	613.35	462.881	767.762	454.083	429.887	394.237	444.922	428.019	477.089	302.334	314.565	317.597	250.427	285.421	285.014
AT2G30570	684.441	721.249	752.23	748.311	789.449	768.449	710.043	701.171	729.681	612.967	583.256	591.548	726.461	748.269	853.199	718.024	750.247	797.245	743.008	794.534	741.425	703.541	727.044	673.52
AT3G26650	566.45	591.003	661.192	731.607	700.369	714.925	559.4	664.896	720.363	612.395	543.724	556.641	643.507	601.151	756.449	638.663	712.511	698.758	546.008	759.141	596.965	632.426	739.979	655.887
AT3G57690	270.958	251.145	230.41	198.001	174.823	181.092	234.677	192.376	213.46	602.279	134.912	125.733	252.098	189.957	195.342	199.764	183.457	179.148	309.675	185.933	118.086	143.858	72.3042	98.6494
AT1G31330	614.071	632.104	641.515	678.321	737.208	672.399	711.193	699.61	677.867	597.834	654.898	564.845	740.299	754.853	799.928	773.215	766.711	801.061	669.003	830.086	704.853	632.381	727.794	705.99
AT1G61566	302.381	262.458	271.058	223.597	188.695	220.495	226.556	205.509	228.578	588.563	133.862	141.148	325.939	247.468	293.85	274.35	240.189	259.281	303.957	188.167	137.206	134.986	81.6016	112.837
AT1G30380	523.912	508.758	550.169	555.105	583.083	551.013	653.942	534.144	578.358	586.237	422.115	412.127	531.316	505.64	595.745	494.052	494.335	534.897	691.019	596.872	598.206	614.47	519.244	474.5
AT1G20450	325.015	263.482	210.085	159.048	200.554	153.041	90.4293	182.794	191.319	586.095	399.269	377.335	228.807	296.092	172.947	265.079	233.284	277.315	233.178	266.311	403.291	561.642	320.211	368.11
AT1G62480	1237.88	1692.04	1477.29	1162.17	1355.87	1304.9	1740.16	1419.69	1102.9	582.237	2593.45	1082.19	882.568	867.341	835.154	679.077	671.151	761.315	1324.85	1433.55	754.867	1118.41	984.939	880.781
AT1G01100	418.038	487.131	439.236	421.662	478.654	452.676	838.967	553.007	560.289	576.146	463.58	470.024	382.381	364.486	470.079	366.04	384.935	461.028	670.098	488.809	506.759	647.873	478.173	445.036
AT3G01270	341.401	293.38	283.209	226.516	204.613	219.585	209.701	233.774	263.009	573.719	151.257	170.751	357.55	237.271	246.767	274.798	241.259	242.148	282.044	181.488	140.224	138.618	82.2302	113.002
AT1G43170	527.942	612.273	539.175	554.773	626.81	565.844	647.332	650.312	667.805	573.277	593.301	601.214	508.207	493.489	478.666	462.314	488.232	515.244	573.941	614.438	554.451	562.696	566.13	627.504
AT2G16600	576.986	658.803	648.527	695.865	694.804	656.771	651.116	655.383	680.653	571.59	542.221	568.456	613.29	622.231	638.648	664.137	619.148	662.482	585.696	551.122	545.607	560.573	621.294	541.145
AT2G34480	394.918	521.09	442.59	436.818	516.088	456.897	809.861	520.712	548.28	567.694	455.42	444.867	374.913	397.527	436.432	366.994	373.182	425.164	666.17	517.48	489.623	604.2	477.736	457.231
AT5G53300	526.683	577.302	553.788	498.718	527.342	545.905	622.272	498.264	492.086	565.405	549.559	521.217	476.79	464.551	515.285	493.656	462.398	487.934	541.253	506.566	510.303	597.85	523.321	470.243
AT1G52300	461.134	599.92	510.276	476.268	606.807	529.919	912.018	547.58	530.876	560.889	524.527	473.348	384.941	388.704	436.502	347.224	370.874	402.64	777.838	561.93	490.846	635.481	519.19	467.052
AT2G45960	469.18	419.643	467.571	442.426	402.999	443.929	386.275	511.746	475.924	557.302	427.718	456.055	542.095	611.296	482.722	531.524	535.762	503.677	601.148	649.245	723.903	529.382	574.958	637.376
AT3G53740	434.187	494.372	437.19	435.832	506.671	468.655	818.717	490.858	540.22	556.736	438.554	460.897	414.382	375.317	432.431	375.357	363.657	421.167	613.107	467.107	442.84	555.033	438.039	428.794
AT1G61520	514.813	521.612	552.521	540.766	592.343	577.711	601.002	553.274	581.244	552.851	477.927	490.897	650.599	607.916	658.38	603.432	610.893	631.438	540.114	666.607	578.947	539.253	554.069	588.908
AT4G34620	444.249	513.634	524.569	487.951	531.722	515.437	808.332	519.885	559.347	548.862	464.208	421.424	456.806	440.684	558.306	432.056	439.986	517.124	675.956	578.935	463.76	701.019	552.733	467.541
AT2G43530	441.916	438.938	430.579	367.103	316.72	327.621	386.446	435.526	348.32	543.32	359.339	512.472	348.502	443.166	414.449	422.782	354.864	384.236	703.844	429.57	504.177	681.294	429.558	423.882
AT2G06520	614.893	638.495	653.69	692.669	720.594	679.731	662.425	663.527	693.436	541.63	480.968	522.53	668.482	671.667	784.149	688.597	712.075	767.765	684.415	737.272	684.95	616.684	682.721	673.381
AT2G41840	389.305	469.304	418.202	404.244	467.906	425.014	679.613	483.183	527.766	533.963	443.885	444.006	373.311	362.792	390.197	353.925	357.078	385.211	466.259	458.031	406.243	481.849	434.157	412.86
AT2G19730	352.13	426.211	385.435	375.137	429.27	407.616	645.577	453.79	487.33	530.019	434.767	418.344	362.576	358.623	403.233	341.745	343.438	386.622	535.553	446.844	383.823	492.97	421.745	408.22
AT5G46430	427.353	515.879	476.978	444.296	491.571	471.893	817.929	483.8	510.998	521.909	463.593	475.567	291.703	278.237	323.798	277.648	317.205	346.709	650.842	484.943	485.35	575.7	491.582	436.161
AT1G69620	427.545	483.412	446.345	451.858	503.329	450.505	717.968	460.119	490.699	512.497	405.78	425.001	377.586	375.781	399.789	370.416	351.585	392.342	577.689	436.21	410.754	543.577	443.522	412.134
AT3G53460	368.84	454.256	381.42	372.94	488.79	401.643	806.708	525.417	547.349	512.027	484.362	479.793	389.816	389.992	443.611	358.222	366.208	398.933	496.779	578.139	395.5	546.373	454.259	445.096
AT5G45880	286.928	254.398	246.936	187.984	175.551	187.236	238.639	194.682	227.277	511.068	126.954	146.104	286.513	200.205	214.428	224.081	201.51	194.831	277.78	147.345	124.291	136.136	71.0915	102.268
AT3G26520	765.599	794.078	895.446	691.811	748.328	855.249	714.758	881.53	958.048	508.873	869.602	719.396	1235.25	1338.35	1174.46	1165.21	1090.3	1193.45	621.135	722.441	667.431	784.22	578.543	776.927
AT2G42540	513.045	420.108	392.56	375.675	326.635	306.684	149.289	303.598	238.213	506.445	773.388	290.002	345.861	416.414	464.581	386.623	322.427	351.472	396.079	378.326	544.688	625.981	440.029	415.999
AT3G07820	293.162	236.435	231.491	190.275	170.194	191.574	198.605	202.593	212.665	505.932	132.462	144.758	291.964	188.463	208.353	238.582	213.26	207.294	277.159	155.413	122.861	131.94	80.477	100.946
AT2G47110	408.226	494.207	447.33	446.924	509.779	478.172	771.964	505.114	524.786	504.211	440.893	447.297	354.719	363.568	400.27	346.064	360.168	405.611	575.634	465.037	457.014	514.657	424.366	428.459
AT1G01620	474.891	509.187	575.855	497.445	491.948	505.755	475.604	527.585	558.37	502.132	609.886	481.761	537.992	605.967	534.621	508.693	469.986	529.64	429.59	480.704	426.869	459.058	423.956	436.973
AT4G15000	433.329	527.783	461.731	478.614	547.847	493.683	726.24	548.168	583.839	500.905	456.986	495.527	403.553	426.246	408.005	407.009	420.188	456.737	664.544	519.402	519.724	559.21	525.958	513.876
AT3G10020	400.561	351.057	382.773	359.386	327.268	342.024	398.307	345.721	378.366	500.723	565.573	451.694	499.651	433.279	411.338	498.013	409.85	418.778	211.396	281.617	173.192	332.678	275.816	248.947
AT4G03280	494.461	512.834	516.646	601.139	573.106	567.623	520.27	541.254	587.591	498.522	484.738	454.913	566.276	599.619	667.314	613.255	596.431	643.868	511.071	571.806	542.354	538.877	566.509	510.879
AT1G15820	515.666	549.482	546.635	553.23	628.769	577.359	602.023	531.272	566.475	497.505	424.781	463.979	579.375	558.277	599.952	535.088	581.258	607.345	631.591	684.473	565.25	499.355	530.173	552.576
AT3G49540	272.349	254.547	236.875	194.427	186.721	188.515	239.253	167.556	213.676	492.905	124.108	124.384	299.751	207.834	238.823	241.606	214.222	224.115	312.029	145.707	114.067	148.315	80.843	91.3754
AT4G40040	449.481	476.484	449.501	435.958	406.137	430.469	564.313	448.839	451.306	491.348	403.587	439.607	416.939	401.319	445.257	427.312	392.531	417.941	466.194	413.554	451.114	480.044	442.974	433.126
AT3G26740	652.734	603.585	667.504	656.149	626.628	662.893	410.635	603.203	561.524	488.319	476.593	544.097	633.011	560.407	639.996	588.263	595.288	592.099	505.43	591.517	611.466	535.104	603.693	556.018
AT3G25520	347.426	449.635	383.762	370.412	460.338	413.145	643.98	499.949	489.781	485.188	461.632	417.525	352.242	353.112	367.095	319.804	344.479	367.22	517.212	473.671	409.525	481.469	450.014	425.21
AT2G18020	362.816	454.725	395.439	397.702	458.041	413.456	637.85	487.141	503.301	481.207	428.532	400.655	378.896	383.744	426.508	360.012	390.639	428.569	559.342	480.787	455.363	504.251	457.648	444.891
AT1G60950	471.462	510.137	538.737	578.795	585.709	564.817	563.69	609.592	685.853	476.905	393.064	455.453	608.311	640.177	741.416	624.525	688.601	743.055	622.577	689.017	662.296	564.378	619.78	639.019
AT2G27720	315.799	401.086	382.921	372.03	427.712	385.981	651.627	436.437	470.715	475.362	365.165	351.441	317.971	324.533	359.311	296.297	333.249	345.063	502.874	421.254	380.459	474.942	390.059	375.077
AT1G14320	379.167	463.34	421.112	438.296	481.795	432.231	628.057	514.077	507.885	475.351	469.289	431.819	423.499	434.105	424.142	386.833	425.82	458.879	641.001	514.853	496.101	535.706	497.246	507.695
AT3G62250	387.252	491.862	433.387	420.82	497.866	432.279	713.089	477.885	503.358	474.814	399.704	403.959	382.592	398.116	427.552	369.73	398.463	444.237	649.752	488.29	467.151	538.298	454.286	444.188
AT1G72370	348.754	434.827	380.164	379.656	437.008	411.618	623.496	508.721	506.106	472.011	459.401	430.885	362.168	355.817	385.235	320.676	372.604	407.502	514.185	478.372	461.136	476.038	427.205	439.135
AT5G56710	365.856	437.52	372.958	384.058	426.403	390.279	680.892	441.217	442.714	470.878	390.833	406.256	337.996	322.903	348.704	325.604	343.965	351.733	551.909	383.632	402.444	477.596	401.254	396.776
AT3G01700	249.074	222.46	208.88	145.838	149.832	166.63	230.182	159.556	200.991	470.81	115.422	119.944	232.055	148.915	164.162	184.246	171.64	165.225	251.173	122.547	92.399	123.949	60.1201	67.8491
AT1G09690	336.066	395.496	353.66	351.573	404.843	357.043	626.813	410.922	422.609	470.483	334.87	338.679	336.358	314.792	342.644	305.159	308.865	362.863	537.427	404.169	375.334	455.937	394.736	363.474
AT5G59310	124.064	175.546	174.768	141.521	254.202	153.852	518.267	396.192	446.339	468.165	332.232	188.664	263.646	208.94	176.635	151.755	287.82	329.518	484.905	278.749	381.833	346.542	266.622	371.064
AT3G52590	344.995	415.31	387.689	370.767	411.329	382.887	634.198	437.212	461.383	467.134	400.46	385.313	355.876	351.762	393.462	339.929	330.882	395.353	544.194	432.29	433.222	505.822	433.428	416.659
AT4G24960	244.167	219.803	98.9418	77.6009	84.2896	73.6836	105.129	107.722	89.7342	466.151	313.797	221.894	118.568	124.399	94.4555	111.696	103.293	164.399	224.589	172.55	229.08	593.816	199.621	255.695
AT1G04270	365.238	431.889	391.498	390.788	426.871	400.19	581.701	442.338	490.936	463.356	402.117	403.674	353.997	323.654	405.673	330.853	346.915	406.037	543.915	436.922	425.38	444.325	447.663	430.458
AT3G62290	477.23	508.46	510.533	479.351	499.107	514.516	596.063	458.163	441.57	462.958	446.981	449.264	413.875	409.611	431.653	416.062	385.196	417.166	501.762	441.365	435.303	526.822	450.353	399.122
AT5G56670	351.447	418.84	373.556	387.6	408.2	388.545	684.111	395.441	453.951	460.107	371.136	359.851	340.296	339.384	373.765	324.167	344.118	364.33	546.982	412.32	416.512	510.895	385.109	393.852
AT2G02100	518.045	559.184	509.793	498.727	487.926	487.974	547.826	466.049	399.343	459.768	816.759	512.609	288.64	330.769	391.181	285.243	272.087	387.897	549.79	364.641	365.264	658.01	418.864	353.233
AT1G07890	407.512	442.133	391.483	420.404	439.368	399.71	491.943	522.224	527.316	458.397	472.292	495.14	370.083	420.945	372.626	393.364	405.793	446.585	493.402	470.411	628.919	534.375	783.514	604.656
AT2G45820	275.398	289.183	231.143	216.926	235.793	195.681	245.228	190.288	194.239	457.943	377.786	301.338	326.164	306.822	291.612	324.568	236.842	261.42	209.113	244.213	186.195	482.054	236.369	233.187
AT1G13440	433.495	499.646	496.135	482.528	495.122	505.382	574.642	526.314	539.691	457.305	434.976	457.574	503.893	548.874	530.452	496.847	547.987	542.781	551.39	537.76	522.969	523.215	531.767	521.404
AT1G20440	360.117	336.733	311.728	220.531	263.667	238.951	106.291	223.204	238.323	457.217	512.486	338.612	283.314	354.538	230.225	304.39	255.238	290.237	138.452	157.516	224.623	403.657	197.897	284.34
AT4G01150	446.455	461.253	484.857	510.712	504.948	485.465	449.841	455.789	459.902	456.207	418.755	391.732	452.732	513.015	538.834	485.343	457.902	488.728	507.222	509.813	490.668	521.649	492.653	442.561
AT4G34670	341.137	413.263	367.846	353.181	405.074	377.738	703.639	416.26	430.882	453.397	373.314	361.674	326.716	308.542	334.485	304.941	299.507	328.898	454.448	386.331	340.054	443.647	364.898	342.969
AT1G30230	382.174	455.366	409.192	393.604	473.405	419.615	636.299	454.124	473.307	449.878	407.549	404.132	357.855	345.565	397.687	319.271	343.453	377.745	466.952	434.76	390.671	469.37	407.75	388.431
AT4G38970	444.571	447.714	469.143	551.654	557.444	532.483	452.952	538.856	618.028	448.441	401.294	469.264	577.841	566.837	656.961	623.491	716.467	667.501	474.944	649.4	576.5	499.052	576.407	621.324
AT1G24020	742.919	630.589	640.141	724.721	637.585	647.864	370.283	503.712	504.71	447.52	290.165	396.269	684.49	651.32	682.141	705.891	728.302	882.25	612.606	512.649	527.284	432.355	631.353	509.04
AT2G23090	437.638	464.298	488.567	436.93	424.335	461.512	445.657	400.462	421.035	447.419	492.663	369.021	449.013	489.766	524.396	460.516	468.238	506.456	492.659	397.736	440.433	506.527	448.517	410.484
AT4G21280	570.683	559.102	589.688	681.379	658.295	660.641	467.94	571.016	642.145	446.815	468.484	498.182	608.765	631.799	705.1	642.025	687.441	704.96	543.067	709.676	591.639	485.57	595.178	611.706
AT3G12120	506.181	538.115	560.317	491.081	536.269	558.494	545.445	491.849	469.174	444.218	395.507	486.066	460.321	458.999	479.931	453.42	460.747	480.967	430.927	463.878	460.94	451.343	467.556	420.502
AT5G65220	355.004	396.326	396.87	407.125	431.567	392.655	533.683	410.562	444.708	442.79	368.115	327.157	346.837	326.838	393.289	325.055	328.58	392.357	457.742	436.641	358.113	474.505	403.046	356.499
AT1G44575	383.562	384.29	375.038	460.412	455.318	418.952	395.21	450.57	538.971	442.005	315.49	415.356	547.811	567.398	562.166	581.156	635.469	606.429	447.529	565.076	517.46	419.036	497.922	563.499
AT3G09200	355.539	440.556	379.713	375.06	448.456	389.495	667.543	482.614	493.599	441.873	443.644	410.154	347.378	349.745	368.494	336.022	360.412	385.472	552.79	509.053	464.264	491.365	462.401	441.802
AT4G16720	277.275	332.808	307.44	310.244	362.427	308.428	604.927	387.935	372.053	432.557	342.774	295.608	293.167	276.121	303.055	277.097	291.448	318.622	499.244	350.74	361.817	433.049	352.096	318.782
AT3G11940	338.098	426.062	365.708	353.127	406.358	390.104	599.062	433.271	460.721	431.216	389.066	378.718	278.835	301.476	346.35	264.669	281.273	322.46	477.255	432.833	401.068	452.602	388.158	370.999
AT4G39330	498.36	451.688	460.633	492.954	487.486	474.181	350.212	487.814	483.068	429.685	245.504	379.864	428.178	445.773	391.831	409.758	462.552	527.768	477.71	522.515	551.488	336.09	547.553	470.414
AT5G10450	433.677	450.869	482.002	425.729	380.536	434.323	526.334	438.425	438.586	429.216	533.693	419.723	501.681	501.793	498.83	471.006	383.485	443.437	325.326	380.941	317.253	420.065	337.713	340.788
AT5G28060	335.124	412.699	374.341	362.579	426.585	378.082	679.17	394.197	424.928	429.068	379.697	357.634	284.649	297.201	298.425	281.431	292.613	314.064	443.03	352.53	335.877	401.301	353.5	329.787
AT3G57520	387.638	367.525	327.919	305.082	232.837	267.009	557.318	493.819	462.97	425.383	1367.53	725.746	448.673	383.258	420.407	494.732	275.02	287.58	200.57	405.26	226.264	590.828	275.089	331.637
AT1G08380	450.452	447.274	454.414	479.721	505.654	464.616	536.685	432.234	460.58	421.661	357.691	351.375	473.915	478.29	537.021	464.318	476.547	495.815	510.96	513.982	472.46	432.472	436.436	424.61
AT4G01850	314.433	285.877	288.991	271.879	274.152	262.273	307.745	304.25	289.897	419.272	335.485	307.464	412.347	420.362	331.276	361.561	348.386	372.874	356.679	359.287	369.675	403.346	343.349	342.943
AT5G27850	261.052	339.576	299.718	291.797	330.052	304.37	545.256	411.63	404.734	418.362	336.134	312.91	283.861	298.221	336.464	256.617	260.664	314.59	466	387.099	375.766	445.721	356.873	335.144
AT3G53020	307.624	379.227	335.954	341.358	383.253	340.211	560.999	406.105	417.756	412.73	372.689	344.882	337.872	339.578	365.578	316.713	341.606	360.327	513.194	379.625	406.967	438.054	389.991	374.155
AT2G41905	208.828	189.687	181.364	144.379	129.95	143.311	181.271	172.694	173.729	412.471	102.702	100.062	188.875	141.21	146.376	156.664	123.512	148.545	231.101	129.798	99.6269	102.252	57.9123	76.9487
AT3G21055	443.798	476.063	437.014	486.901	514.539	497.786	547.112	501.08	472.887	412.038	395.681	389.526	498.89	425.171	595.482	472.624	503.552	533.075	529.212	545.382	509.238	491.523	473.404	463.829
AT3G49910	320.422	392.853	348.822	346.101	393.606	358.915	629.421	421.919	427.792	411.379	362.128	346.801	308.062	305.341	326.613	273.687	293.568	327.998	481.207	407.523	369.105	456.381	377.465	352.219
AT4G28750	439.029	442.4	454.989	473.508	499.2	463.182	508.747	476.535	485.717	408.862	403	382.648	494.498	461.252	527.579	494.456	478.085	504.008	484.528	523.791	518.582	451.08	455.897	435.98
AT1G78040	447.184	422.665	432.14	457.155	430.958	401.891	416.222	401.497	386.522	408.728	449.288	416.61	454.375	489.349	457.224	492.687	467.09	480.547	484.117	428.344	460.5	512.139	477.333	435.772
AT2G15970	296.117	309.027	190.888	152.139	147.914	130.264	174.863	159.568	160.887	406.444	619.536	214.175	204.613	217.373	167.529	157.652	160.531	246.447	166.644	190.607	160.234	441.969	157.304	222.744
AT3G09500	349.026	416.013	395.046	358.781	420.023	399.139	569.857	401.602	423.681	405.664	352.829	365.533	292.498	279.967	352.58	268.538	275.295	342.653	430.648	375.88	348.222	404.091	338.341	342.67
AT5G10360	347.639	424.278	355.923	370.409	405.056	376.793	582.173	399.622	400.334	404.066	375.822	363.514	323.354	321.899	320.946	316.215	325.242	345.82	443.103	385.736	350.724	427.734	363.202	344.107
AT4G17390	281.156	353.638	307.729	299.55	363.772	321.368	598.642	376.488	396.429	402.264	345.125	313.391	264.928	287.886	309.547	256.441	275.606	307.567	448.12	354.712	322.84	430.162	343.787	322.316
AT2G24790	293.504	289.237	297.639	271.613	282.895	283.742	316.338	283.212	282.793	400.852	340.461	337.672	260.193	257.935	259.491	289.021	297.194	281.316	268.894	281.638	263.348	330.355	317.729	279.315
AT4G18100	286.628	365.845	326.842	304.032	361.105	339.469	620.721	401.689	409.337	400.324	337.219	324.845	275.526	284.279	324.132	243.432	259.018	310.801	485.901	367.453	352.12	431.726	357.726	342.071
AT3G05590	305.699	392.581	333.989	332.258	404.587	350.632	620.867	408.759	420.595	400.321	348.862	351.898	299.644	313.213	331.988	280.392	308.749	342.709	525.558	402.315	393.304	442.051	380.769	365.371
AT3G01240	188.931	163.159	154.58	141.606	119.472	132.034	187.663	128.235	146.651	398.568	86.2299	94.6424	219.664	149.611	181.838	186.121	145.054	155.504	231.765	104.377	93.8943	117.737	57.8314	66.598
AT3G49010	307.617	386.239	323.795	327.053	383.695	343.834	623.248	428.337	436.387	397.86	371.969	358.695	285.092	292.265	324.056	271.466	280.245	310.936	482.249	405.986	380.72	442.995	374.882	379.903
AT3G62870	325.343	398.993	362.598	356.811	410.805	367.392	565.85	423.513	409.148	396.365	384.508	377.866	340.287	313.192	351.812	301.137	329.44	347.329	477.693	407.188	375.571	417.049	378.086	377.23
AT4G34870	379.083	439.957	431.262	401.92	454.278	431.487	431.182	468.651	469.125	396.253	385.643	393.453	380.716	406.178	435.693	358.694	439.32	443.986	507.469	446.605	497.305	420.774	456.233	434.074
AT1G25275	317.178	383.971	368.385	482.428	399.29	386.978	267.444	276.193	243.437	394.393	482.72	464.672	291.901	354.101	316.913	495.779	363.961	339.754	267.609	230.443	210.033	470.778	435.091	319.795
AT3G11630	332.616	347.839	350.619	378.111	390.339	363.929	436.215	434.175	415.841	393.396	391.666	341.706	370.727	372.009	413.141	370.272	383.944	411.299	374.148	462.012	361.044	361.54	377.773	370.657
AT4G09800	315.985	368.219	324.317	325.116	336.269	338.789	510.474	340.679	354.491	390.843	318.256	319.688	271.694	270.743	304.1	262.688	256.88	291.085	382.798	330.419	288.862	373.739	323.802	287.124
AT4G32260	388.737	394.251	419.252	436.012	421.246	431.173	435.153	393.151	422.206	389.78	341.782	355.402	422.553	448.972	533.498	445.845	446.254	473.029	438.643	449.41	459.335	461.109	439.841	405.481
AT5G62300	296.884	352.505	307.76	293.918	320.798	316.094	577.874	349.836	381.382	389.286	311.816	308.015	285.206	271.862	306.458	269.297	257.796	283.157	417.779	331.106	304.782	411.038	329.222	301.026
AT5G35630	535.71	497.768	547.607	623.914	594.8	595.976	436.205	573.557	589.309	389.239	478.993	534.854	607.388	586.809	633.221	638.646	689.488	674.26	462.266	615.394	564.401	439.805	542.653	576.858
AT5G20720	327.768	349.483	325.77	355.973	400.092	344.276	473.561	373.539	396.837	388.954	321.853	310.186	300.367	282.021	322.122	281.558	296.942	315.525	357.161	407.206	296.547	368.87	327.887	335.869
AT5G19580	284.726	240.838	234.313	171.512	168.512	182.904	138.957	201.426	227.665	386.992	117.931	144.034	287.727	187.271	184.626	209.952	199.665	190.655	201.907	153.215	117.62	106.442	65.8671	101.45
AT3G53420	277.141	245.745	293.256	237.987	203.404	229.264	201.909	275.387	272.746	386.406	451.554	276.378	313.566	367.748	290.267	320.398	293.345	311.106	297.948	334.242	365.059	390.678	363.86	349.679
AT3G07850	333.242	189.357	221.78	243.619	173.499	204.339	135.042	249.295	255.742	386.181	114.751	142.029	333.943	210.492	206.97	255.636	232.859	189.186	204.935	263.308	177.23	89.0136	71.1336	155.162
AT2G27710	268.047	377.138	310.361	319.789	384.535	323.354	606.785	389.934	416.114	385.303	315.117	331.966	279.322	283.143	273.768	256.072	296.209	313.641	490.045	383.806	367.637	430.594	341.907	353.249
AT2G37220	291.936	334.335	314.004	315.191	369.287	313.719	549.62	384.427	444.32	385.296	341.835	330.363	353.871	351.609	399.917	340.823	362.41	389.552	424.001	466.454	374.65	399.57	374.639	394.693
AT3G12145	567.136	546.785	493.995	478.231	376.265	428.225	524.715	500.707	461.438	384.327	333.902	509.411	431.023	457.187	420.342	513.383	460.845	446.55	700.76	519.977	548.374	588.401	540.596	522.148
AT2G43460	270.951	341.549	333.104	316.901	355.24	311.557	511.377	328.644	344.191	382.627	301.259	281.314	271.694	294.303	338.808	250.974	276.741	301.1	476.245	311.561	307.179	432.253	337.04	308.293
AT5G24770	608.532	593.649	658.389	525.1	489.698	527.389	305.673	362.124	318.075	382.139	279.151	389.449	400.16	566.847	416.555	425.386	466.632	537.158	517.883	322.709	423.175	395.441	280.373	267.578
AT5G39740	277.522	322.121	289.631	291.924	337.608	289.144	527.365	377.242	371.497	380.764	328.865	305.069	284.64	269.256	292.003	256.083	277.418	297.969	443.511	343.251	336.943	372.476	344.535	321.017
AT2G01250	276.244	349.12	312.728	302.335	339.693	319.233	516.686	382.212	377.254	379.736	343.989	329.763	281.709	274.721	300.729	234.873	274.017	300.406	453.862	352.824	326.864	389.8	347.308	339.246
AT2G47050	214.191	183.303	176.693	141.052	130.106	137.139	178.455	146.762	165.108	379.541	90.3101	108.759	203.779	138.006	153.228	163.047	140.395	144.308	211.797	117.392	85.1429	97.8852	56.2526	67.6271
AT5G25610	396.708	340.271	363.588	394.885	374.274	379.455	458.502	370.189	377.868	377.309	281.169	311.377	389.646	382.402	341.706	342.414	399.594	411.931	393.984	391.187	461.09	341.359	443.041	380.79
AT1G47128	513.612	436.763	586.244	507.605	464.985	542.37	250.218	427.311	444.542	375.157	365.637	355.957	507.67	530.417	458.873	491.331	479.499	508.528	274.751	334.237	438.054	313.827	381.355	409.987
AT4G14320	262.116	323.771	279.022	277.09	315.105	287.207	516.243	322.032	342.787	375.027	289.751	296.459	277.016	256.195	300.027	257.723	263.208	291.933	438.594	314.276	320.497	379.041	301.855	304.381
AT2G47610	270.349	320.781	272.86	276.245	309.684	274.248	460.299	344.532	342.676	374.415	331.251	324.112	255.319	242.296	253.608	244.007	245.465	262.586	378.707	327.325	309.043	351.823	318.882	304.36
AT1G13930	559.182	523.308	584.246	463.782	450.86	506.539	291.053	455.457	451.963	372.707	387.646	332.8	603.213	676.299	570.143	552.793	525.877	599.076	371.252	326.452	481.543	395.974	350.059	429.422
AT3G24830	304.641	366.625	315.784	314.836	351.463	330.061	548.648	358.579	357.276	371.709	327.251	318.773	275.52	254.724	290.082	253.472	260.236	295.917	423.297	346.733	324.315	390.027	320.718	308.895
AT1G70600	298.584	385.136	337.009	327.882	401.178	348.434	545.482	409.926	433.203	371.318	331.39	342.137	270.348	321.068	322.71	261.538	286.909	344.316	526.896	404.613	424.335	425.666	397.744	373.196
AT2G20260	406.97	390.583	422.735	440.48	426.723	420.178	442.154	388.292	378.793	370.8	357.135	345.569	413.143	373.34	460.65	420.98	425.721	420.826	404.599	407.023	416.285	398.639	389.054	366.76
AT1G80920	413.82	333.776	445.203	384.913	342.052	396.887	244.978	353.005	289.573	370.76	608.843	400.71	473.572	459.61	456.281	466.687	307.667	334.069	177.678	250.886	203.941	323.627	255.322	228.246
AT2G27530	285.252	354.298	310.263	314.48	353.153	304.273	510.131	371.138	374.571	369.087	331.234	314.47	259.604	278.39	295.56	277.924	265.521	287.555	420.835	341.437	320.43	380.83	331.858	309.574
AT3G14990	243.032	243.819	262.678	276.252	212.478	253.712	267.264	376.983	351.121	367.908	634.088	475.598	247.32	255.094	242.698	348.678	249.873	219.174	163.759	257.095	271.091	326.744	377.898	314.773
AT2G15960	127.66	117.66	141.195	106.053	94.2084	103.941	153.948	140.291	109.541	366.727	371.201	203.669	147.26	161.442	154.284	176.974	93.2448	103.89	103.624	122.721	116.035	317.51	159.007	127.161
AT5G47930	281.481	358.059	293.404	310.42	342.638	302.787	536.821	341.924	354.7	364.646	308.182	321.197	228.606	219.559	249.73	203.477	258.268	258.896	425.857	324.504	315.366	382.133	311.715	330.203
AT3G02080	282.067	330.022	302.977	291.188	323.155	306.277	489.326	314.661	346.483	363.961	320.337	308.278	264.9	249.452	282.944	255.224	257.803	279.689	334.127	317.972	277.307	361.155	294.023	277.913
AT3G62030	317.531	317.322	315.433	374.724	373.63	342.286	393.757	408.576	431.642	361.129	376.463	327	351.477	361.807	394.225	349.561	356.945	387.539	348.495	451.719	359.446	346.454	353.071	374.9
AT1G09310	320.7	380.33	311.517	342.837	499.703	399.624	525.211	492.914	484.224	360.705	319.459	309.266	320.196	270.681	226.607	191.852	259.302	324.93	297.176	288.277	288.077	221.455	283.181	277.579
AT5G22430	731.925	576.458	685.965	776.817	592.034	684.285	222.238	498.305	432.535	360.371	260.387	293.378	680.196	627.695	686.121	676.825	710.043	849.997	612.543	588.641	610.335	433.227	723.717	563.29
AT3G25920	312.307	335.765	316.829	349.287	367.872	333.293	433.354	366.823	385.45	358.446	347.321	327.399	349.286	321.394	358.584	328.591	340.442	347.023	370.639	419.464	326.788	366.773	357.225	355.008
AT1G52890	129.302	127.472	121.718	85.4147	58.9544	83.1647	33.1189	76.0143	64.1397	356.849	190.989	174.665	101.954	119.025	85.4768	143.842	82.6684	84.8873	70.7378	58.1642	117.145	200.988	152.963	137.123
AT1G70700	261.077	215.401	204.242	212.998	170.009	183.3	131.264	264.474	217.135	356.802	238.787	396.372	292.195	282.574	247.662	370.024	271.914	243.801	241.841	241.781	284.204	295.705	263.875	316.627
AT5G41520	274.335	337.428	305.601	294.701	332.435	304.532	481.572	332.017	366.818	351.135	306.061	301.066	269.584	272.343	300.261	241.737	258.534	287.612	407.407	314.579	303.024	378.869	317.671	302.764
AT3G44310	590.482	560.028	664.908	562.414	508.273	548.648	313.442	536.825	484.383	350.294	475.212	460.678	515.385	615.476	490.653	558.976	486.171	533.965	463.681	400.177	539.355	454.883	508.267	438.766
AT2G39770	236.365	203.612	204.343	194.899	161.282	173.079	166.919	214.818	188.528	348.613	208.671	286.646	182.903	163.623	167.166	191.973	154.046	153.174	204.136	180.708	182.635	224.739	174.121	179.625
AT5G07090	257.806	315.052	275.537	283.121	320.417	282.675	476.902	348.254	360.921	348.543	309.266	304.06	261.151	254.656	277.903	242.271	251.172	276.382	385.434	338.602	303.022	351.969	319.676	307.721
AT1G12900	362.257	375.732	406.434	436.996	439.657	419.39	369.489	448.231	471.043	347.6	323.631	345.504	464.802	478.555	539.706	477.6	514.997	521.386	417.838	528.811	433.914	380.47	477.296	428.259
AT5G60360	360.459	327.075	404.309	357.397	333.412	387.344	259.361	326.355	325.536	347.038	301.339	283.361	319.86	319.136	300.026	323.566	313.652	342.42	290.752	265.041	377.636	291.285	333.233	323.966
AT2G32690	474.98	438.951	482.044	531.842	490.751	461.526	351.357	453.774	405.984	346.345	287.626	359.709	547.254	697.952	546.048	559.118	676.049	569.783	622.831	588.134	558.587	500.96	617.171	538.839
AT1G04410	380.641	416.016	423.48	401.939	433.381	419.744	384.878	445.308	437.616	346.337	474.098	407.464	466.725	508.369	442.508	430.624	470.133	464.818	416.932	453.082	438.1	403.861	428.516	460.396
AT3G12780	401.755	388.603	415.334	478.152	452.334	455.483	383.246	434.856	472.772	346.06	382.342	399.704	446.83	471.772	501.363	479.051	501.047	516.016	390.541	502.722	472.302	388.618	431.497	463.754
AT3G48140	282.195	338.989	332.062	308.412	327.483	323.137	392.396	274.991	308.389	345.725	313.778	278.942	300.197	306.306	328.345	302.626	297.069	329.379	371.626	281.855	276.34	363.847	304.475	291.278
AT5G42980	375.908	387.193	397.565	370.774	379.844	373.958	320.38	355.058	363.143	345.616	350.28	355.935	386.528	396.33	388.479	382	385.003	424.93	384.057	330.179	428.554	386.44	400.029	390.294
AT4G20360	381.544	372.85	386.986	431.991	452.606	419.317	380.208	448.079	520.688	345.503	335.991	415.291	439.993	426.192	470.157	445.279	495.276	492.337	331.152	494.246	401.933	327.888	407.911	463.512
AT4G02770	402.257	425.492	416.779	458.661	487.359	458.387	422.463	452.639	483.546	343.384	344.406	377.687	470.169	470.624	486.58	468.006	508.744	495.838	434.549	510.272	480.795	389.56	446.916	460.652
AT5G07430	220.89	187.16	183.648	137.721	130.812	144.086	144.25	137.17	151.91	343.134	92.3306	96.501	241.638	159.78	186.349	181.423	155.995	163.251	197.231	107.33	89.4152	95.9786	53.792	69.6054
AT3G18740	250.906	308.63	277.027	280.918	293.969	279.788	430.739	310.89	328.759	342.66	279.145	273.926	259.802	258.089	287.732	253.583	261.351	278.479	387.683	311.827	289.65	351.911	284.406	278.076
AT4G18730	248.201	293.61	280.414	258.187	303.971	283.829	433.235	315.082	333.572	341.538	280.082	282.672	247.389	235.822	272.992	228.063	228.368	257.913	339.151	299.467	270.6	311.896	285.62	286.846
AT2G05520	386.576	442.857	366.994	405.194	500.685	460.776	410.961	436.864	372.725	340.754	561.934	391.525	370.322	378.514	324.979	318.081	298.365	365.231	346.869	341.249	276.386	503.363	404.339	387.396
AT5G57290	278.388	345.405	315.285	282.65	336.749	311.816	419.284	378.693	391.702	340.681	308.904	319.219	257.589	273.507	313.525	242.809	290.183	320.502	419.123	343.312	362.062	352.003	345.137	313.36
AT1G08830	273.892	342.043	285.511	282.173	256.241	246.717	302.858	399.967	355.82	340.668	337.153	303.808	333.552	331.156	326.411	246.104	251.131	288.025	557.67	404.496	360.283	432.957	423.662	369.922
AT2G43550	390.56	369.338	368.84	368.301	323.986	351.922	327.96	375.325	364.514	340.392	277.084	397.179	447.482	454.076	409.154	467.199	478.303	465.576	719.882	511.496	531.456	615.876	513.841	504.305
AT4G24770	250.273	289.551	259.79	282.183	324.936	281.219	433.578	334.409	347.976	339.178	321.968	282.564	276.583	270.193	321.435	267.315	273.151	298.237	319.615	391.297	290.052	349.089	314.386	310.527
AT3G48930	256.193	297.543	268.825	275.855	313.234	286.99	448.564	330.555	330.698	338.749	297.895	302.991	250.575	239.04	257.526	236.688	242.474	273.077	383.88	315.149	300.568	342.42	307.618	292.925
AT5G19510	279.644	345.521	308.834	295.609	345.764	312.131	490.913	355.069	331.793	336.565	302.92	288	252.521	244.649	285.67	237.307	252.71	267.495	335.331	307.347	289.729	347.888	284.781	288.816
AT5G43830	269.144	301.227	314.347	270.741	265.022	254.34	309.803	291.815	343.029	336.393	434.938	293.783	440.654	417.253	428.943	377.392	309.048	325.735	314.984	379.428	279.964	352.747	307.37	310.514
AT3G08520	172.094	212.836	181.837	193.619	215.094	179.362	469.306	199.345	209.844	336.016	201.962	170.379	176.736	208.642	193.575	183.115	180.447	182.448	364.205	207.081	179.643	350.637	209.585	186.277
AT5G66190	387.318	376.373	403.65	443.779	439.364	426.386	372.482	368.006	396.592	334.842	326.963	336.474	424.75	409.286	452.445	424.464	453.32	456.591	379.411	450.786	424.003	387.945	434.611	386.292
AT3G11510	246.598	322.023	277.357	274.554	308.547	295.125	508.667	363	351.51	333.548	325.602	261.725	238.966	249.06	292.097	232.852	249.705	280.075	446.223	333.696	325.205	420.803	316.766	292.146
AT1G72260	124.79	136.493	135.373	113.884	152.789	142.66	503.352	177.46	174.405	332.891	63.5973	229.898	73.6077	79.3991	69.1809	78.8362	69.4703	63.1491	175.501	93.858	128.024	110.635	77.8976	90.3117
AT1G15930	230.23	300.77	257.152	234.893	293.749	267.804	508.962	296.337	312.945	331.799	276.919	252.513	214.83	223.33	245.232	195.774	197.797	233.589	351.712	282.674	238.955	349.197	263.86	243.783
AT2G30860	328.203	352.482	327.314	350.965	291.186	341.303	315.867	458.727	359.199	331.611	404.712	390.49	440.324	481.184	484.32	500.748	457.588	500.734	408.92	376.298	411.55	400.793	437.792	411.276
AT1G08360	235.926	295.889	268.044	257.54	296.227	271.394	391.917	312.442	312.707	331.552	258.852	267.515	239.954	240.445	271.451	222.129	238.783	280.15	353.087	303.531	276.486	319.736	294.159	272.34
AT4G37930	443.285	387.388	468.913	548.666	482.979	501.285	310.038	434.392	445.077	331.32	358.221	386.052	523.033	555.681	586.01	586.644	604.709	601.185	375.217	470.33	497.36	383.821	476.433	476.359
AT5G02160	299.191	305.045	338.117	315.194	308.792	313.328	387.647	323.75	330.061	330.894	325.024	260.156	358.755	331.285	399.49	351.546	285.017	320.272	281.581	350.283	253.327	330.012	298.296	245.67
AT2G35370	337.602	329.123	373.114	400.481	377.69	375.468	407.931	352.479	343.165	330.101	265.596	290.425	390.924	381.424	458.403	397.564	423.484	448.856	379.399	381.985	356.259	386.5	393.435	332.276
AT1G42970	327.151	327.967	355.785	437.5	387.335	396.753	308.455	365.496	421.508	330.067	274.718	297.954	432.465	442.628	525.436	484.815	538.499	525.449	353.85	447.643	412.593	380.228	430.646	415.84
AT5G07550	379.208	357.592	287.985	528.405	219.024	414.781	268.513	549.759	613.338	329.35	172.529	363.103	333.68	364.201	409.182	418.508	276.11	375.197	314.01	925.437	367.419	226.556	134.635	749.124
AT1G65980	317.889	320.707	339.383	304.642	310.938	335.051	406.294	316.562	317.311	328.247	280.237	318.275	304.458	323.103	344.38	317.426	301.621	323.113	364.374	308.745	344.468	357.549	339.579	311.23
AT5G64040	378.114	361.083	442.947	448.705	411.101	419.057	342.414	412.319	425.02	326.621	322.743	275.843	463.677	451.513	466.248	471.354	429.945	474.306	352.953	470.551	359.781	321.485	373.574	368.902
AT3G59540	205.927	265.461	233.678	232.873	251.606	226.665	430.696	262.24	272.01	326.368	233.201	215.045	193.042	217.652	238.039	180.749	185.319	221.43	364.637	237.733	231.969	348.83	246.197	222.019
AT3G30775	335.388	307.569	283.493	315.108	189.523	230.116	392.143	295.963	325.241	325.471	1300.01	653.114	546.05	397.547	384.484	729.941	349.304	266.232	125.529	266.16	90.5605	369.319	199.368	221.582
AT1G62380	349.345	413.992	426.816	349.156	428.022	337.074	297.613	443.832	458.854	324.986	868.349	509.974	516.573	606.651	393.997	504.295	428.288	442.437	314.491	227.353	285.803	444.639	339.246	476.421
AT5G14380	214.818	180.651	168.868	136.565	125.402	138.406	153.295	130.711	150.137	323.705	84.9143	87.3616	188.891	129.111	125.735	143.216	127.041	120.156	221.272	122.76	87.4708	88.6616	50.2091	61.2775
AT5G24420	143.114	135.193	127.268	95.5599	99.589	94.0847	220.679	206.853	175.28	323.494	130.105	265.274	109.374	128.045	111.836	166.574	91.7984	97.2772	183.229	141.707	195.047	192.776	118.39	142.842
AT3G14040	262.087	146.397	176.012	191.671	139.858	162.922	112.318	213.905	223.899	323.313	95.9893	124.472	328.208	188.701	170.849	238.777	234.988	186.769	159.31	219.483	143.757	66.6366	60.6553	127.977
AT4G34710	237.695	261.849	242.289	217.805	245.758	226.68	133.882	222.548	190.417	322.891	276.657	288.715	154.794	186.5	203.806	195.109	174.57	199.342	179.048	148.419	234.117	301.436	290.643	201.128
AT4G00100	249.049	311.779	272.437	263.593	304.383	278.486	497.301	318.177	347.404	322.61	259.589	270.076	232.363	231.529	260.928	216.233	226.464	261.323	383.672	309.351	281.325	347.398	285.411	294.934
AT5G01600	347.158	298.504	360.134	243.123	228.954	321.17	316.649	425.808	414.104	321.668	303.873	322.74	265.213	306.856	236.912	312.302	266.173	269.395	323.108	333.847	564.509	399.588	717.152	556.196
AT5G62350	284.481	271.775	186.259	166.733	176.371	151.277	149.041	171.446	154.866	320.66	306.345	302.102	212.867	198.315	180.078	185.93	178.44	219.591	189.092	178.095	175.181	363.763	162.965	228.201
AT4G31700	267.639	337.451	275.4	293.969	338.295	285.203	491.53	367.478	352.393	318.787	331.81	288.783	292.345	304.486	280.81	241.438	283.553	293.285	457.326	375.391	342.245	369.044	337.72	336.831
AT2G21870	282.161	321.156	301.09	309.026	328.339	313.81	336.53	325.745	334.572	318.353	296.165	296.339	307.707	306.478	309.376	301.355	308.662	325.118	344.581	316.672	307.574	305.767	301.524	316.937
AT1G11840	310.079	308.512	328.553	315.747	314.55	318.179	296.745	328.987	309.866	317.941	289.13	288.376	312.575	348.385	336.05	317.709	310.767	335.609	390.179	343.088	391.478	344.153	367.75	323.274
AT1G22780	225.406	268.474	244.508	239.29	274.536	246.488	407.163	272.649	294.99	317.429	268.184	259.209	227.515	219.266	234.362	208.476	211.299	230.153	304.046	265.935	238.164	289.608	252.347	247.555
AT5G47700	230.397	295.232	265.156	230.853	307.413	272.643	505.462	328.726	331.396	317.11	292.479	275.048	232.096	208.033	275.085	208.311	234.583	274.443	387.587	300.96	292.352	347.278	285.424	275.068
AT4G05180	409.479	396.435	425.917	451.17	451.499	444.96	339.51	414.372	395.501	315.549	319.586	356.497	441.701	393.223	455.331	438.955	427.252	441.065	379.101	433.01	445.013	320.26	410.962	381.771
AT1G64720	342.594	361.806	385.459	339.71	400.749	392.551	496.061	311.088	310.621	314.773	355.467	263.87	297.264	279.344	342.624	270.484	274.304	309.804	349.099	346.015	234.464	367.391	341.179	246.373
AT5G24490	291.246	249.043	284.508	279.978	261.447	266.726	343.057	313.491	307.645	312.588	396.785	318.71	364.968	319.299	363.463	353.488	273.153	290.009	219.868	331.268	186.161	318.619	262.863	234.712
AT3G05560	211.096	256.774	228.643	221.775	249.63	233.915	417.06	302.101	347.435	311.128	283.327	284.882	229.728	231.445	249.196	212.839	213.932	259.574	356.363	309.392	294.991	319.588	281.635	282.523
AT2G39460	236.955	292.645	263.124	270.117	301.737	265.3	405.69	320.705	314.798	310.573	262.165	248.785	261.49	265.622	288.69	237.112	249.617	290.947	370.201	295.702	281.612	329.608	321.903	291.635
AT3G06700	277.936	334.687	275.552	299.577	339.915	294.944	515.001	259.27	261.516	309.155	220.545	232.569	246.656	259.297	294.319	224.967	251.871	251.72	458.112	263.922	274.219	384.743	270.269	254.152
AT5G07410	274.168	156.274	187.434	205.969	144.148	169.212	96.962	184.116	188.415	308.758	99.4284	113.564	254.653	170.772	171.977	205.077	188.849	143.881	159.06	191.47	124.469	61.0016	57.9133	103.82
AT1G20620	526.368	546.021	574.633	541.186	549.622	598.872	455.904	606.888	507.039	308.181	476.8	479.881	499.772	479.817	515.589	454.629	411.504	446.742	407.601	541.157	425.129	488.878	465.52	446.512
AT5G54095	166.808	177.526	140.998	106.183	111.302	112.443	159.129	96.0418	130.163	308.065	76.5419	79.9973	173.732	118.19	156.303	132.419	123.49	132.337	202.858	82.816	65.1377	93.289	48.2804	54.4862
AT3G60770	248.883	311.278	263.185	255.494	290.135	271.339	428.503	303.296	302.897	307.292	285.071	280.447	226.256	229.073	248.794	214.721	227.809	246.284	374.875	295.591	287.054	321.255	271.164	275.575
AT1G79850	287.343	340.431	292.896	302.508	362.602	318.21	510.571	344.952	371.607	307.17	285.913	274.036	300.534	295.356	353.115	302.123	297.658	339.357	394.081	388.488	324.958	376.957	326.686	311.745
AT1G56280	392.098	403.943	424.295	374.116	372.391	392.401	406.004	345.156	295.855	306.248	351.833	355.789	323.039	297.431	355.082	321.116	295.269	324.349	361.192	318.562	327.947	386.31	362.291	270.295
AT5G25460	404.25	295.377	379.895	395.665	374.473	390.491	295.549	384.471	404.513	306.092	360.685	447.126	485.375	512.377	390.442	468.556	497.359	441.407	384.816	411.865	435.882	273.601	348.054	445.076
AT1G05190	271.885	313.005	285.434	312.947	341.694	302.411	440.556	312.803	313.763	305.65	280.788	261.02	293.928	259.26	322.397	269.7	286.635	305.948	358.983	355.395	291.581	335.324	304.373	292.39
AT5G09810	358.336	350.8	365.753	363.056	372.631	361.314	317.831	383.363	374.191	304.765	392.673	368.632	392.149	436.785	405.552	374.46	389.457	409.009	416.622	400.124	436.658	372.62	392.303	417.02
AT3G28830	270.614	139.212	190.124	219.15	147.376	173.125	89.182	203.862	198.667	304.725	95.5225	122.896	280.061	186.909	192.413	212.873	219.013	157.867	148.494	212.418	130.813	58.7136	54.774	119.424
AT5G54600	233.853	255.223	251.887	259.068	284.011	257.853	365.556	295.724	277.382	304.414	270.174	250.054	253.345	260.933	288.123	249.42	249.934	278.879	294.33	311.294	260.537	310.116	270.966	254.289
AT4G02250	191.823	165.984	170.555	115.296	123.454	128.916	121.51	125.066	139.252	303.854	78.8491	76.0554	205.24	143.798	163.407	156.681	136.654	144.409	171.899	91.3284	69.3295	84.0597	53.2398	66.1786
AT4G14960	321.381	345.888	339.505	364.608	403.484	343.226	354.854	339.523	353.255	303.725	274.082	313.439	338.146	356.429	341.322	339.396	380.429	384.433	416.026	406.62	425.295	343.347	395.021	364.255
AT5G59690	210.029	213.617	194.855	218.17	186.683	192.839	269.056	191.75	204.368	303.454	177.385	249.12	170.731	152.516	186.403	179.231	166.482	181.128	273.087	227.453	221.95	229.958	214.609	187.727
AT1G77940	212.334	264.375	239.64	238.321	274.177	249.992	391.522	266.572	285.54	302.965	234.277	236.51	219.771	212.255	222.022	198.236	219.787	230.067	347.987	274.946	244.444	298.994	262.53	258.589
AT5G50920	351.346	305.607	347.978	369.799	348.6	360.463	250.398	353.564	369.316	302.381	337.386	344.972	366.695	358.651	360.076	383.162	378.539	355.536	244.413	345.713	333.388	294.988	334.32	364.423
AT1G18080	248.311	308.007	261.091	269.323	322.21	284.684	373.033	331.972	342.704	301.176	289.2	282.091	242.123	244.67	266.889	230.208	262.509	278.015	345.08	342.514	321.995	313.737	296.521	314.095
AT3G04840	238.189	293.362	264.165	263.824	314.866	279.034	448.081	340.709	347.924	301.088	294.63	283.587	247.147	252.01	246.362	238.735	252.128	277.699	396.34	333.348	322.185	319.814	309.404	318.465
AT5G61410	268.174	260.538	276.115	278.545	283.634	280.236	348.648	281.735	288.679	300.431	277.647	249.563	275.891	272.331	317.002	267.515	273.394	282.817	291.465	322.422	267.562	313.798	286.561	256.325
AT1G65970	160.913	171.17	148.229	117.352	120.115	124.6	125.175	135.724	150.29	299.828	93.8453	178.56	289.524	298.327	251.898	244.39	230.972	232.152	207.974	130.007	191.808	146.531	72.3593	168.364
AT4G22240	384.992	304.012	375.389	365.848	324.437	351.81	153.805	320.75	356.995	299.763	308.107	376.133	459.688	517.234	393.263	501.712	492.612	448.295	292.083	346.686	446.774	228.035	349.532	401.354
AT3G60750	406.63	378.439	410.994	479.978	469.42	460.256	339.36	449.779	504.826	299.548	319.225	375.859	485.306	475.686	522.654	517.071	601.161	551.468	347.804	491.756	438.082	335.111	425.088	492.813
AT5G46110	342.673	330.022	375.638	386.429	378.836	390.488	325.882	346.507	368.184	299.543	272.405	314.832	400.405	399.593	436.859	386.257	424.038	415.207	345.105	400.996	362.998	330.353	362.154	347.69
AT1G32470	280.214	285.475	302.566	355.392	340.058	306.823	377.301	348.506	338.667	299.024	266.827	285.375	326.051	324.235	370.592	332.877	346.261	359.227	331.921	361.445	329.303	331.826	330.375	316.457
AT5G17920	373.361	380.006	356.891	412.232	448.236	380.564	258.195	407.227	432.271	298.668	380.769	411.793	418.126	448.781	373.163	420.03	493.385	438.825	346.489	422.893	436.136	309.451	388.758	480.563
AT1G24520	160.475	168.602	152.838	106.797	109.366	111.479	147.782	98.0731	123.727	297.824	80.1863	76.8948	177.619	128.424	131.428	135.453	118.472	128.919	181.759	69.1107	62.4835	92.1694	45.9835	45.1638
AT3G62650	296.066	257.361	308.326	273.157	228.128	285.773	235.188	246.312	294.635	297.259	303.64	301.852	384.733	398.988	342.582	404.822	349.208	345.013	210.616	236.875	244.265	227.936	230.589	239.742
AT1G56070	303.715	338.306	323.569	342.341	359.878	343.539	316.846	400.045	392.772	297.175	398.23	368.155	322.282	321.049	306.053	317.554	344.693	333.387	298.625	362.771	332.965	289.846	342.831	372.602
AT2G27385	283.791	230.744	252.338	248.292	197.864	237.198	282.742	248.192	255.161	296.901	185.905	245.554	202.865	181.535	259.207	206.694	174.77	209.079	171.784	184.307	142.957	194.347	190.521	142.053
AT3G01500	654.978	570.826	671.299	859.734	738.923	754.379	148.809	384.427	419.379	295.424	244.042	335.655	633.96	693.913	908.509	850.972	919.85	833.765	400.341	516.364	473.14	434.553	485.88	475.896
AT3G10985	159.863	168.784	155.041	170.535	153.724	159.902	103.621	104.467	116.012	295.201	226.361	213.265	134.171	133.159	122.875	238.416	169.228	143.391	100.703	90.2124	92.5226	186.857	146.41	105.599
AT3G56910	273.329	307.69	298.344	290.519	322.903	294.342	504.621	294.472	318.477	294.485	254.853	258.201	277.52	280.492	349.573	264.795	278.913	305.898	399.443	351.093	295.351	392.006	311.036	267.862
AT1G15690	279.81	259.563	255.498	276.203	266.129	254.742	335.884	338.937	365.735	293.995	491.212	372.023	312.108	290.088	298.624	314.528	312.101	299.837	213.034	301.37	254.613	292.764	253.332	309.652
AT2G18440	241.563	251.696	273.569	244.202	248.262	261.1	259.096	226.032	221.537	293.416	271.173	262.988	282.411	256.954	306.488	279.281	267.255	257.006	276.02	257.433	287.378	281.358	300.578	244.066
AT3G44010	214.875	257.632	241.314	252.951	256.33	242.745	420.963	274.552	253.191	292.23	220.85	208.868	220.665	223.852	251.089	209.635	236.301	232.711	373.769	241.443	254.281	335.535	258.011	243.89
AT2G17360	238.237	281.544	247.829	242.074	276.2	251.059	405.514	287.952	281.582	292.068	272.478	257.558	237.136	234.723	237.566	218.269	221.208	244.772	303.185	281.508	241.596	293.104	251.712	253.673
AT4G37830	268.998	296.344	287.65	271.936	303.599	288.875	329.504	266.741	295.532	291.536	285.655	260.662	284.571	301.668	319.024	304.949	286.307	312.533	316.051	284.95	295.015	295.55	276.109	271.286
AT3G05880	194.824	208.221	203.621	168.303	181.486	177.952	130.743	186.736	188.322	289.784	324.393	171.26	210.399	305.072	228.589	216.392	206.027	257.484	183.854	175.256	211.217	298.077	189.133	198.215
AT2G36160	216.947	262.706	230.166	223.703	263.154	236.984	450.095	262.01	285.507	289.096	262.492	231.045	195.839	193.449	232.689	184.605	184.546	223.724	350.283	267.822	239.16	317.3	242.789	231.08
AT4G00430	219.612	210.959	224.142	191.595	173.469	189.87	173.81	214.382	199.527	287.822	309.679	228.289	189.593	248.091	172.204	208.136	178.855	210.496	202.112	190.17	244.466	280.351	264.437	233.883
AT3G55440	275.557	278.354	263.719	292.437	290.978	270.563	249.711	282.56	293.528	287.799	358.074	312.444	316.019	317.404	303.743	319.882	338.445	326.299	310.361	308.708	309.219	326.662	329.96	342.666
AT5G16130	225.961	274.289	231.044	240.428	277.459	239.464	416.414	298.21	297.479	287.573	249.374	263.125	209.227	207.357	223.546	199.813	216.299	235.097	346.067	299.614	278.023	307.394	273.761	256.677
AT2G17840	188.153	158.368	83.6468	65.3825	95.2498	68.6047	23.3851	58.6037	49.3611	286.089	349.054	208.694	85.4769	86.5309	65.9206	96.4063	83.5797	136.164	48.5178	59.5108	70.2039	284.265	79.2905	118.617
AT5G27700	167.432	231.537	209.481	192.333	208.872	190.588	375.762	237.229	233.653	285.313	214.231	180.621	168.381	188.444	200.919	154.524	163.189	195.825	296.141	221.016	215.442	291.501	210.075	192.355
AT1G15270	244.357	289.542	264.109	269.19	278.186	263.959	256.949	212.957	218.975	285.005	220.074	218.5	264.512	307.891	281.44	281.005	307.668	282.08	340.088	218.61	266.783	297.505	236.972	243.842
AT1G31812	279.228	345.98	342.04	302.017	296.057	297.482	356.039	275.805	273.263	284.944	271.062	249.67	360.887	444.752	424.018	346.235	367.956	370.48	405.372	300.247	324.067	393.032	353.129	274.278
AT3G26060	279.222	271.209	291.153	326.769	325.129	299.179	303.785	318.79	312.37	284.843	262.179	261.892	300.109	299.676	341.786	322.155	327.206	346.323	283.387	328.735	277.191	259.664	296.353	284.891
AT1G48350	194.97	229.451	224.911	240.796	246.342	221.174	329.464	270.834	265.789	283.524	236.803	204.439	211.325	205.003	228.502	183.684	186.002	198.464	267.224	278.011	231.436	273.832	226.651	212.435
AT5G02450	231.657	272.141	237.089	243.534	278.203	240.278	505.766	243.049	274.026	283.508	232.431	236.713	206.744	206.478	230.351	197.218	198.245	226.055	324.755	245.082	228.706	310.379	224.436	231.017
AT2G11225	270.617	274.991	269.698	244.401	254.189	272.009	292.701	233.523	211.915	282.581	244.401	248.241	252.195	252.364	271.272	238.252	226.134	225.882	289.827	239.968	247.698	305.409	278.088	229.054
AT4G39260	290.393	369.152	324.358	273.892	311.798	319.314	475.813	335.242	315.328	281.931	266.611	279.535	304.448	320.952	326.881	262.268	272.153	296.896	367.262	285.786	318.028	342.407	301.436	274.321
AT1G50010	248.986	261.24	256.774	265.338	300.636	260.306	308.214	271.284	281.905	281.413	208.392	250.717	244.775	242.21	244.145	239.368	268.256	270.913	315.856	322.166	298.498	252.362	287.157	271.109
AT3G56940	211.269	231.828	221.016	216.6	259.416	224.151	306.522	274.283	289.74	279.818	222.165	237.986	235.753	207.117	233.374	205.14	218.849	224.507	240.517	295.654	227.036	212.244	227.127	235.73
AT2G05220	206.619	244.137	211.296	219.933	246.133	221.123	361.881	258.615	257.629	279.691	249.088	223.954	208.401	209.78	220.101	194.739	204.66	213.294	305.807	266.232	245.118	273.307	243.211	235.988
AT3G04920	220.172	265.461	237.235	241.665	256.488	237.248	364.518	268.689	281.629	279.458	246.522	260.019	210.98	218.702	222.165	212.013	211.989	236.403	314.071	257.536	233.852	283.992	260.719	235.12
AT5G10860	305.406	284.303	323.366	307.43	292.007	306.752	284.826	292.308	273.796	278.798	294.662	265.741	295.005	295.976	307.011	295.187	274.23	286.389	234.198	266.564	236.576	263.631	247.714	239.698
AT4G01310	232.374	232.823	241.728	258.77	277.957	255.478	324.837	269.68	263.499	278.395	236.941	231.283	241.785	229.544	274.386	240.735	248.383	259.921	265.093	292.788	213.884	261.697	249.436	244.149
AT4G38770	804.786	627.693	767.989	822.756	651.9	780.806	201.549	521.06	549.308	277.864	358.215	451.09	1093.16	1041.1	999.333	1017.37	1022.88	1066.77	357.461	543.689	554.456	303.466	551.414	564.882
AT1G68530	457.097	364.198	440.204	437.734	409.371	458.889	225.824	386.232	377.229	277.129	267.015	368.838	425.741	398.726	382.052	389.836	439.941	425.312	232.35	311.837	333.893	211.995	312.496	378.755
AT5G65670	250.259	260.878	269.243	262.051	280.75	269.072	254.775	268.964	272.013	276.54	257.654	299.961	285.279	279.842	258.972	292.896	295.629	286.996	288.198	258.646	289.492	253.633	268.123	302.263
AT5G62690	267.716	264.165	263.141	254.705	255.313	257.809	323.494	292.381	290.271	276.509	239.493	273.786	225.784	225.217	240.597	229.278	233.869	242.659	294.048	317.33	293.668	283.37	293.006	273.926
AT4G02380	84.4614	93.5971	91.9736	99.2617	81.2579	92.0392	97.1401	76.9157	76.4835	276.092	180.042	160.306	116.999	97.4825	91.4768	154.896	118.5	101.593	110.564	58.6918	66.7365	147.508	119.826	101.178
AT3G56340	191.369	230.179	199.622	195.645	234.96	205.642	374.232	233.244	255.72	275.476	228.001	217.164	177	179.879	201.037	169.884	177.184	195.792	296.369	246.88	214.718	273.319	212.296	209.57
AT3G27850	254.605	279.407	274.788	274.85	313.831	286.908	293.259	316.633	361.294	273.333	259.897	295.947	291.318	282.18	315.595	303.955	309.34	311.98	279.492	363.667	295.251	252.103	302.771	301.944
AT2G13360	317.642	295.423	344.63	370.75	337.126	356.979	320.396	322.345	364.751	272.441	253.494	236.483	437.379	422.952	509.679	431.159	441.209	464.191	296.775	377.196	315.397	345.422	359.673	327.64
AT3G61110	219.093	263.215	238.322	228.344	248.675	248.623	367.757	262.29	263.773	270.796	244.382	213.727	194.597	205.312	242.852	187.884	196.192	237.46	357.228	253.909	249.733	302.741	248.578	223.952
AT3G53890	210.135	263.553	252.813	263.217	258.417	242.252	331.042	282.278	272.458	270.5	237.777	207.703	206.689	231.608	233.339	211.502	225.942	255.562	342.222	253.375	257.151	299.344	263.104	260.201
AT1G66580	177.822	190.933	178.535	181.316	193.644	178.593	287.653	214.359	221.436	269.251	295.806	214.516	166.251	161.697	169.038	178.49	169.163	180.522	212.085	184.436	180.135	238.696	211.529	201.794
AT1G52740	212.728	225.1	228.133	206.902	216.451	217.449	314.064	221.547	223.932	268.601	218.132	214.473	182.869	188.006	212.468	171.07	175.702	184.822	226.763	215.309	189.07	264.511	211.922	183.65
AT1G74470	264.295	246.458	260.664	265.12	266.108	269.336	250.75	261.955	270.615	267.943	191.432	223.173	252.125	224.233	260.199	244.58	258.393	243.152	199.733	271.004	219.086	208.436	250.253	237.911
AT2G37190	209.552	249.383	223.044	229.104	264.288	232.944	371.593	273.972	288.327	267.798	239.645	248.638	188.617	185.201	209.009	179.666	176.689	201.699	286.677	252.324	232.014	260.868	231.242	217.701
AT2G47030	188.509	158.657	155.453	118.001	113.304	123.714	124.724	105.471	123.056	266.749	76.9115	82.4274	165.319	105.278	113.328	119.422	112.246	113.164	157.25	76.0726	63.1945	73.7526	40.6263	45.2601
AT1G35680	195.208	218.538	209.257	216.208	239.705	206.332	305.902	269.254	254.687	266.616	231.318	230.3	224.95	234.473	280.79	209.756	238.954	259.95	269.459	296.73	229.376	259.675	260.243	217.331
AT5G62700	269.532	260.469	257.248	264.181	271.902	256.024	268.228	283.682	282.115	265.879	237.82	276.393	233.855	241.617	240.852	243.003	261.8	255.441	289.852	306.872	309.079	247.286	294.043	284.865
AT2G22670	227.549	220.433	233.711	228.035	237.778	219.738	255.706	239.101	247.912	264.57	190.359	236.752	227.261	234.14	236.052	208.841	237.839	239.362	293.203	249.081	269.671	234.331	265.109	250.259
AT4G29410	173.799	211.613	182.073	191.804	210.083	192.432	363.058	231.802	239.552	264.002	230.326	214.133	191.212	180.065	198.645	183.278	166.89	180.745	274.085	233.829	207.627	252.097	223.887	206.198
AT4G23670	401.02	309.834	353.056	376.007	354.841	364.872	251.544	403.728	360.473	263.857	218.151	347.953	322.421	350.069	397.083	316.012	386.956	389.852	236.289	296.425	365.758	149.506	280.834	249.895
AT3G12490	244.197	256.356	264.106	252.814	234.703	242.956	279.627	266.229	242.457	263.795	286.217	240.168	245.158	263.188	259.831	270.006	244.123	255.043	240.121	240.488	241.21	296.115	252.388	244.548
AT3G08610	233.527	259.172	265.378	233.019	262.887	245.938	345.807	243.855	243.461	263.187	223.599	208.044	228.876	260.154	273.19	232.462	235.572	260.638	327.968	234.662	245.204	313.237	244.845	228.62
AT4G40030	297.579	317.875	328.481	308.906	283.752	318.176	297.902	315.04	299.054	262.09	257.325	277.821	277.374	260.326	317.083	281.255	279.362	288.605	290.909	266.495	291.979	267.304	269.224	270.479
AT1G23310	234.325	238.168	261.755	307.885	274.636	284.659	270.441	253.05	283.406	261.485	194.622	225.986	282.93	263.869	331.797	313.175	324.156	311.401	249.359	291.427	266.768	316.54	316.252	272.845
AT3G16240	461.229	430.743	453.345	453.695	423.552	426.268	460.007	505.542	485.19	261.038	606.909	451.185	468.172	517.199	432.893	425.037	448.377	461.334	453.363	436.82	399.861	444.974	382.212	460.387
AT3G63490	237.031	249.909	249.849	255.112	275.309	272.68	324.856	288.791	288.472	260.148	267.82	254.028	264.869	250.391	283.363	249.625	271.853	276.334	260.335	328.312	267.223	274.976	273.601	269.295
AT1G61563	334.759	314.894	294.006	237.071	212.803	242.974	216.744	196.783	130.877	260.068	158.522	99.8248	131.158	93.9039	111.894	116.689	94.6851	97.7882	231.129	143.536	65.3139	85.9037	62.8951	43.7662
AT3G15400	224.555	182.459	133.54	246.654	111.131	198.859	119.696	325.189	341.066	258.576	112.678	266.89	184.869	152.261	197.535	212.329	137.226	181.276	146.897	558.53	183.313	107.835	71.8011	474.346
AT1G22840	219.692	240.056	242.12	232.431	227.684	233.984	295.189	247.76	249.209	258.015	291.313	244.046	235.369	267.413	237.831	241.941	227.646	261.081	276.347	224.653	238.469	295.597	263.612	235.515
AT5G47210	254.287	310.099	273.071	280.407	320.116	284.107	373.635	323.811	329.367	257.606	281.95	269.962	258.605	265.23	273.412	241.283	279.842	281.713	357.683	313.47	321.572	312.27	304.939	305.249
AT5G64350	235.866	271.295	245.733	236.288	261.892	247.395	329.313	230.943	246.867	256.26	221.901	207.84	238.124	247.419	266.103	229.16	220.763	250.811	319.527	242.931	259.807	298.157	256.455	222.885
AT5G52310	175.436	147.773	58.6837	32.0061	28.3583	23.5028	19.3714	42.2811	27.825	256.214	316.399	120.335	60.392	74.0375	40.3291	47.9656	38.8269	104.063	53.4924	56.8572	76.2872	319.352	71.9504	112.554
AT1G57660	172.823	218.195	196.444	188.946	229.601	195.997	347.003	245.065	287.289	255.605	202.386	225.391	200.842	202.769	219.14	188.924	202.382	216.49	270.518	225.675	232.676	256.464	221.661	238.666
AT3G22230	203.9	249.782	234.896	222.739	252.405	228.474	368.303	259.661	273.744	255.216	215.023	225.099	201.424	201.079	227.885	196.704	202.306	234.08	313.992	239.045	232.36	273.672	247.404	226.674
AT5G50030	129.329	123.384	114.646	84.8069	82.4344	87.479	131.59	100.81	113.295	254.962	71.904	64.9752	161.224	118.844	131.795	133.343	105.306	113.97	168.744	83.5469	54.1916	85.8705	45.8114	41.3135
AT1G75350	224.659	228.344	235.404	246.756	258.583	232.601	306.878	249.356	261.83	254.347	225.294	218.46	242.334	239.703	269.635	240.385	237.732	248.561	266.553	259.273	226.21	266.986	248.05	225.556
AT1G09590	192.555	222.869	191.482	191.338	215.202	189.558	361.738	229.998	241.125	252.723	199.141	194.27	180.244	188.236	175.484	170.141	182.391	208.799	348.346	226.251	235.658	268.771	230.53	207.949
AT5G02870	243.787	293.496	247.089	264.951	303.083	266.023	341.743	314.462	321.231	252.71	282.241	273.773	218.857	230.06	237.816	211.25	239.645	256.711	321.232	306.285	305.191	275.345	291.543	286.09
AT3G62230	132.451	127.609	117.309	85.5678	90.7429	87.724	88.0197	91.5204	105.14	252.105	67.2985	69.6701	128.866	99.7108	90.6625	103.751	79.547	92.6434	101.259	50.4174	41.5409	52.7226	29.7608	37.0143
AT3G14600	187.592	218.737	187.582	179.693	211.568	192.363	365.47	216.133	221.122	251.79	208.296	208.348	158.131	155.944	183.358	146.224	148.564	169.878	236.721	206.758	181.522	232.011	195.36	179.814
AT3G54210	218.333	245.737	235.035	243.865	265.827	242.08	332.393	275.5	286.723	251.706	239.164	223.388	232.945	248.551	282.553	233.596	244.582	266.846	273.845	293.143	242.733	265.61	249.711	247.706
AT1G11860	315.732	314.475	333.052	390.67	387.901	362.805	335.373	350.962	394.027	251.39	229.353	284.031	392.903	391.244	465.191	417.082	473.02	458.933	335.716	412.755	370.158	301.103	358.699	366.832
AT5G57655	286.483	298.641	318.587	254.45	237.177	279.564	412.265	369.641	369.581	251.178	482.05	289.7	347.246	310.384	324.535	293.785	253.057	282.893	228.401	327.664	200.743	336.648	249.694	274.097
AT2G36530	296.438	327.383	306.829	318.782	338.329	321.99	312.913	359.397	366.203	250.985	322.711	323.565	359.601	363.445	341.962	342.998	394.273	378.118	357.233	363.171	374.585	311.116	340.496	366.89
AT2G33800	224.185	232.318	224.515	259.06	273.731	246.772	286.178	276.757	281.406	250.354	237.912	243.617	276.175	250.326	274.601	251.349	263.736	270.787	246.846	326.26	248.741	238.672	261.968	273.311
AT2G21580	164.989	206.152	186.302	184.941	206.185	184.475	342.453	223.568	239.346	250.088	203.629	184.427	157.779	180.698	186.361	150.817	156.75	186.101	298.598	220.508	208.386	269.861	211.317	192.516
AT1G10770	143.182	136.098	121.644	96.3277	93.7422	100.909	100.668	87.1748	113.876	250.005	66.4167	69.6265	151.908	113.296	130.952	117.413	111.955	117.143	143.871	71.5335	55.5511	72.2281	38.5494	43.6394
AT2G21170	219.36	229.448	237.984	222.199	245.475	249.106	276.391	251.076	262.846	249.447	230.955	228.98	228.386	227.921	255.212	225.223	235.594	243.431	247.303	265.997	240.117	260.282	243.901	230.064
AT3G14420	279.245	258.644	297.464	339.412	325.849	340.515	292.762	282.125	342.76	249.403	188.61	236.873	354.508	345.91	461.696	382.68	411.688	434.086	324.684	362.098	349.308	314.842	344.01	326.439
AT1G60740	120.324	119.94	99.9848	80.9166	81.9803	90.0062	100.051	75.2808	100.823	249.329	59.6127	73.8482	170.538	127.43	153.941	128.376	125.955	132.781	149.446	66.1348	68.9029	81.2699	43.1769	60.2446
AT1G29670	174.982	176.742	152.072	194.47	168.732	157.934	105.532	147.491	133.845	248.447	258.19	279.619	181.873	182.303	138.599	246.601	226.784	219.155	110.74	153.376	158.361	187.223	192.822	231.938
AT1G73885	252.927	257.749	265.416	270.021	282.485	276.901	316.925	263.424	279.527	248.036	248.187	227.748	281.204	264.409	300.802	282.913	264.03	277.763	291.851	295.72	257.734	300.967	287.972	249.332
AT1G29910	84.1042	93.8971	93.6873	83.8064	109.828	91.1137	261.308	181.827	102.587	247.997	290.461	161.395	354.253	312.748	258.727	295.253	306.204	310.913	208.252	339.723	204.116	198.022	255.04	216.243
AT5G30510	232.303	233.054	248.471	261.284	267.594	245.911	235.305	285.421	276.428	246.441	263.902	243.988	275.625	255.129	285.997	269.072	279.226	292.971	224.414	306.364	259.438	225.215	256.005	276.339
AT5G16110	156.817	151.514	156.506	138.688	142.374	158.623	213.98	137.793	129.785	245.61	228.396	169.556	139.695	115.06	150.132	144.991	114.578	124.193	128.207	133.684	98.6434	200.726	135.096	112.513
AT5G64130	171.574	208.99	177.401	180.421	175.206	173.783	290.34	179.618	176.006	245.141	243.078	192.304	175.698	174.094	173.882	170.968	159.243	179.346	230.614	192.839	186.118	297.027	198.408	182.573
AT5G59613	207.543	252.956	251.009	237.994	242.174	243.208	297.657	238.489	230.672	244.384	197.517	183.614	237.552	258.424	285.428	218.598	220.959	252.797	325.989	228.875	235.524	296.103	247.007	212.032
AT3G56800	206.776	219.438	199.053	213.208	235.789	203.589	162.748	187.411	197.959	243.803	192.251	247.753	197.648	208.485	202.571	217.331	201.254	205.459	209.859	189.25	218.862	235.602	216.22	225.464
AT3G20390	193.455	222.001	206.693	193.251	196.55	194.792	263.023	212.825	194.177	243.8	211.241	214.704	180.213	203.301	206.497	189.477	174.465	186.799	280.989	221.969	211.799	274.602	231.041	207.202
AT1G23290	185.267	238.033	224.881	209.265	227.433	216.554	323.473	252.784	268.505	243.574	221.385	198.4	179.774	208.195	217.885	164.066	177.404	227.267	315.452	232.259	235.905	275.361	235.412	219.342
AT4G03520	261.292	273.13	276.205	277.44	282.673	277.015	303.708	292.678	283.622	243.503	254.528	236.319	286.623	292.227	315.18	281.209	282.914	308.202	280.103	310.295	283.948	267.354	263.687	260.249
AT4G34110	235.243	259.561	241.521	240.251	270.863	256.741	286.383	241.932	258.907	243.481	227.257	234.161	229.857	225.597	241.997	211.288	233.928	238.327	269.323	248.205	247.656	255.054	252.72	244.005
AT1G27400	160.644	197.248	167.078	177.363	198.297	175.199	334.046	197.092	211.098	242.849	176.266	178.783	149.209	146.451	173.85	150.949	156.423	164.291	245	194.795	177.399	228.707	185.802	180.074
AT3G52300	231.043	258.992	250.026	242.396	260.221	250.815	283.838	247.995	255.384	242.385	237.046	216.507	240.574	257.792	272.979	231.341	245.671	278.532	325.726	252.079	246.526	260.601	259.137	240.647
AT4G36040	184.591	167.443	171.308	154.802	140.727	139.321	133.467	136.351	129.021	241.937	341.526	241.998	172.268	155.936	180.269	193.858	114.53	136.969	75.465	113.277	77.5968	198.122	125.693	105.808
AT3G45980	247.285	230.599	228.393	241.269	204.841	229.065	220.23	201.403	205.368	241.613	184.333	232.95	200.829	182.515	219.308	218.988	191.703	211.663	232.695	190.226	209.498	203.635	212.615	185.636
AT1G67740	280.987	276.318	283.443	306.332	331.657	311.894	268.711	305.373	334.776	241.59	252.594	270.02	315.977	311.763	332.107	333.712	381.056	357.724	276.384	343.986	310.955	253.089	284.972	327.965
AT1G75950	231.542	250.119	249.794	226.358	237.142	232.083	246.635	242.341	244.552	241.012	245.719	225.267	247.282	265.58	250.141	239.77	239.803	246.771	251.755	230.421	258.872	254.943	228.064	241.061
AT1G07320	219.027	235.534	225.901	241.588	267.819	239.872	303.525	256.589	274.285	240.15	227.638	225.366	214.41	215.528	239.088	207.942	227.664	232.283	234.235	295.069	220.491	252.395	245.806	232.777
AT3G13920	205.913	245.168	226.619	217.295	238.628	226.7	293.072	273.285	269.278	240.08	296.183	256.091	198.169	209.291	203.777	194.304	202.207	209.516	219.234	245.268	233.499	253.924	238.378	231.416
AT5G39880	145.79	144.881	131.635	94.7812	98.2945	97.6713	107.287	92.2079	113.147	239.992	66.8259	72.6512	163.839	109.58	122.8	121.741	111.05	117.793	148.15	64.8399	57.1563	73.4863	37.1927	41.2411
AT1G51400	270.198	268.249	275.447	269.358	276.586	280.646	254.235	267.087	225.715	239.703	232.041	231.785	236.226	216.852	263.814	219.624	203.265	222.343	288.284	286.607	264.27	279.092	251.136	249.323
AT2G46820	246.993	252.91	268.563	291.66	294.191	287.221	292.779	263.322	275.118	239.396	229.676	211.823	307.53	333.193	360.967	317.392	304.943	337.809	286.767	297.781	281.776	294.949	289.1	271.243
AT4G04640	307.179	282.295	305.712	344.859	335.891	326.407	249.653	346.045	373.052	239.155	248.683	287.825	386.442	386.767	406.587	407.85	413.239	404.502	265.043	371.484	353.55	255.532	321.281	355.297
AT4G29350	244.404	258.435	323.212	268.273	300.324	293.475	232.06	248.187	295.6	239.069	296.692	220.287	317.744	357.607	315.06	288.745	277.135	290.13	268.674	239.518	245.34	240.861	261.388	243.451
AT5G52650	183.535	229.848	209.313	194.875	218.111	201.82	375.011	237.255	252.05	238.668	213.291	198.935	186.595	179.753	200.989	175.584	175.499	195.081	285.762	219.559	206.504	257.387	219.969	195.318
AT4G16190	226.208	203.69	249.434	244.665	214.997	262.36	170.858	255.433	240.111	238.429	209.996	218.464	242.412	249.181	229.569	271.827	262.062	250.44	170.821	272.621	284.152	205.649	264.368	285.978
AT1G78630	217.328	224.753	216.315	236.765	254.028	227	297.678	266.572	262.879	238.353	242.061	234.08	220.764	203.396	240.623	221.179	225.299	240.224	234.803	287.014	211.782	225.709	228.149	234.69
AT1G56200	195.269	224.15	209.2	190.291	210.664	203.212	324.313	215.481	220.727	238.245	248.513	229.579	199.198	195.501	216.143	188.094	167.296	189.648	197.772	210.142	181.643	254.055	191.31	187.371
AT5G35530	184.2	217.453	197.653	190.948	225.154	199.29	310.109	225.377	223.764	237.922	190.407	196.09	170.496	164.754	178.248	160.5	174.99	179.491	236.221	210.781	195.469	231.655	196.44	196.211
AT1G78460	148.739	138.411	141.094	112.302	106.184	117.991	105.567	100.068	108.543	237.797	100.898	102.525	153.128	108.142	130.587	153.158	129.928	133.005	134.648	67.7205	60.8771	85.9788	81.0967	61.6828
AT1G20020	280.56	260.408	290.19	343.109	318.233	306.33	252.295	291.274	310.868	237.357	235.528	251.762	368.218	381.817	384.187	381.72	401.519	390.204	269.262	348.318	333.564	245.428	306.212	311.029
AT2G22430	167.004	170.389	166.938	147.238	145.443	162.132	152.296	154.622	133.576	237.252	223.085	198.262	150.998	156.082	143.705	163.833	124.001	139.479	144.844	128.679	161.366	212.515	190.65	146.236
AT4G26230	170.583	217.462	189.538	190.25	205.197	192.333	349.136	214.64	206.698	237.004	193.13	195.928	169.512	184.916	177.452	155.946	169.206	175.983	252.195	190.917	180.061	251.001	201.401	187.115
AT5G48810	241.77	250.441	271.805	248.995	241.703	248.335	284.731	212.137	214.428	236.917	207.895	208.951	229.396	232.629	252.077	232.441	218.801	232.694	262.332	228.729	237.074	253.557	260.596	221.732
AT4G12960	25.1297	24.0982	23.1963	23.5462	78.4026	18.2848	214.746	55.4861	36.7163	236.368	16.9128	65.3039	9.27281	7.91173	3.90854	6.34971	11.3671	5.80399	17.9373	15.6505	12.9133	21.724	7.24473	9.62763
AT2G29450	148.019	136.564	131.819	111.182	94.506	101.23	78.4931	119.833	107.103	235.747	219.816	234.425	109.213	141.827	113.055	186.031	147.131	153.439	101.144	101.179	129.412	214.828	168.167	163.803
AT3G16470	263.318	240.829	242.318	207.796	195.848	204.878	163.303	272.709	213.427	235.349	309.632	356.509	183.001	268.985	189.259	216.826	186.056	180.991	245.584	223.358	284.922	194.449	193.465	252.262
AT3G58680	240.381	245.421	265.437	247.277	239.911	241.173	246.933	259.412	236.313	235.214	247.322	233.836	255.195	223.574	254.74	243.943	243.101	265.176	241.241	233.828	249.985	248.134	229.969	241.738
AT5G27770	162.675	215.411	183.146	198.184	216.647	195.993	306.095	236.659	248.389	234.952	199.883	190.482	178.42	171.788	187.97	161.178	169.26	184.974	256.78	217.528	212.309	245.985	215.241	204.548
AT1G30820	145.516	124.752	107.201	139.171	105.825	98.6385	144.901	133.13	133.175	234.612	346.776	280.082	120.985	111.514	104.483	174.818	114.635	97.0766	66.5874	139.555	73.8299	197.491	128.839	147.709
AT5G39570	273.067	273.53	254.504	251.643	247.743	224.455	192.261	244.763	235.091	234.345	330.891	243.579	253.941	274.553	236.127	246.312	246.089	259.202	263.489	247.958	267.496	266.523	256.987	262.485
AT4G02890	221.651	225.167	220.764	215.541	223.397	199.98	195.574	231.691	236.102	232.832	205.877	168.664	258.54	277.331	261.956	202.97	231.255	270.694	304.499	278.826	333.402	242.598	262.543	273.18
AT5G02240	222.053	221.838	214.698	220.98	217.606	204.011	245.815	223.23	214.231	232.522	187.554	200.828	219.193	219.119	239.19	207.635	225.812	248.533	244.073	222.726	221.249	230.259	248.618	200.651
AT3G07110	161.681	216.098	184.07	176.542	219.91	198.725	323.07	223.223	243.389	232.434	206.105	201.486	162.043	167.429	179.434	145.378	165.504	173.139	251.657	220.442	214.263	217.318	201.844	207.806
AT3G19820	260.817	255.364	249.74	254.604	258.507	247.681	264.59	258.197	257.593	231.933	190.243	243.456	223.324	208.636	230.833	216.191	236.565	234.473	245.707	275.731	224.435	220.348	259.142	239.351
AT2G38140	198.85	211.118	198.196	210.883	223.304	214.364	283.424	221.671	242.293	231.832	213.597	202.464	199.392	203.513	255.976	192.085	197.145	222.592	232.818	252.408	211.431	249.021	217.719	212.737
AT2G33450	193.639	204.142	193.705	209.949	215.328	199.763	305.641	233.283	230.67	231.763	212.302	197.154	198.988	209.324	219.249	204.04	201.38	214.798	241.266	245.676	190.526	229.22	208.186	203.585
AT5G03240	261.402	250.88	272.22	253.311	254.747	273.531	230.361	254.32	243.761	231.739	217.924	209.061	279.57	279.206	298.332	247.202	257.812	275.96	196.666	216.514	208.214	218.71	214.692	216.676
AT3G22440	220.538	227.235	232.095	219.713	208.194	235.105	226.78	229.918	216.863	231.459	210.732	214.342	204.128	192.896	212.43	193.726	186.601	195.874	177.542	213.479	213.545	190.958	207.61	196.483
AT3G27830	270.595	250.033	251.598	301.824	304.383	271.011	267.295	320.705	361.02	230.137	241.805	298.807	352.279	348.35	341.924	355.471	383.685	376.972	260.477	358.144	313.356	238.395	263.141	342.579
AT3G09630	192.155	233.819	203.729	197.793	233.376	208.313	292.164	257.35	263.205	229.488	242.168	233.328	184.551	190.182	188.657	181.163	184.1	195.687	241.485	245.317	220.802	236.323	220.624	229.547
AT1G66410	205.02	221.489	204.235	203.365	213.816	192.43	234.318	213.753	198.433	229.105	177.752	192.118	205.047	203.755	206.537	193.174	190.516	204.241	238.765	186.49	225.581	223.398	206.839	203.057
AT2G25210	130.197	187.071	156.464	159.11	176.169	143.393	336.324	179.03	190.112	228.015	165.055	134.379	105.648	152.771	159.098	101.826	117.425	132.38	260.818	168.082	156.652	253.322	153.598	144.166
AT5G10980	249.516	251.286	247	241.861	221.101	235.704	247.752	229.376	236.4	227.745	234.691	244.839	254.051	244.615	258.735	265.147	243.931	257.335	237.132	211.081	243.594	225.728	228.023	237.563
AT1G74050	179.668	200.805	191.14	186.28	198.177	192.977	299.99	223.552	229.648	227.519	206.693	194.941	163.26	159.664	183.622	166.452	160.153	183.657	217.927	211.835	182.174	222.776	197.329	183.527
AT1G51650	185.209	225.076	210.647	197.392	230.389	210.995	262.393	183.791	194.549	227.333	180.534	162.261	190.701	240.179	234.186	198.346	196.808	221.22	282.817	188.879	207.395	253.762	209.86	200.209
AT1G57720	187.465	206.987	186.612	194.892	211.84	197.832	267.314	219.891	239.2	226.843	203.067	207.707	179.928	173.269	198.471	168.383	190.545	186.329	198.476	207.166	198.943	212.492	189.864	208.105
AT5G54270	208.6	223.762	254.007	219.286	256.188	248.163	284	225.484	233.134	225.048	162.717	196.822	276.582	237.752	251.519	210.673	252.785	282.165	237.29	285.119	237.401	202.429	224.566	226.9
AT1G07820	146.166	155.568	137.986	140.543	125.906	129.162	241.35	154.02	155.39	224.96	129.813	171.213	129.515	120.09	141.359	135.431	117.342	129.61	191.838	141.541	153.278	161.166	153.702	130.744
AT5G19140	250.649	263.384	308.106	271.691	275.032	301.015	195.365	255.017	263.164	223.739	311	250.062	388.326	342.672	357.63	341.217	320.073	343.956	243.578	246.752	274.272	236.404	253.167	267.566
AT1G54580	228.082	231.052	236.94	233.856	231.132	234.401	259.338	206.291	214.846	223.675	192.413	186.453	263.457	256.905	262.768	262.381	287.446	296.778	267.908	220.28	222.021	214.507	245.564	215.809
AT3G15190	180.74	190.01	174.641	188.272	208.159	177.597	284.94	217.315	222.665	223.092	208.892	193.43	175.796	165.11	205.474	171.624	180.121	199.867	224.264	239.833	190.404	227.331	196.184	198.674
AT4G35010	137.84	125.1	120.471	88.98	84.5518	93.1128	91.1476	97.94	106.047	222.728	63.1988	69.2189	142.696	97.6592	107.426	106.413	97.9381	99.6051	113.947	71.9541	59.2344	58.4191	36.5641	48.0717
AT3G53430	168.34	208.576	187.436	180.954	213.87	187.703	321.448	222.074	240.541	222.535	202.543	192.802	170.496	165.767	194.336	151.887	168.791	193.27	283.576	217.385	220.369	261.709	212.043	204.635
AT5G53560	198.687	215.452	211.583	195.832	201.962	206.149	197.03	183.028	192.774	221.585	196.51	189.956	199.894	205.621	222.851	202.069	213.997	230.626	242.642	201.065	198.658	220.28	215.58	194.664
AT1G07930	220.248	253.284	218.588	226.975	268.132	237.514	304.187	275.515	284.822	221.369	259.152	257.254	213.472	222.569	216.096	202.239	232.617	229.616	257.213	263.562	264.505	235.653	238.249	266.079
AT1G07770	165.933	198.929	179.434	189.137	193.033	176.599	397.54	190.152	192.095	221.163	176.137	158.277	149.654	151.702	169.406	129.319	135.133	155.634	263.057	188.434	167.011	248.024	179.596	154.359
AT1G69530	159.828	128.42	144.383	175.765	148.863	158.286	90.6761	126.104	172.237	220.851	172.148	248.676	268.767	297.659	219.447	290.42	305.954	234.112	266.093	283.499	361.992	223.714	302.658	372.318
AT3G04120	212.454	224.73	224.469	243.78	264.763	235.587	232.599	238.114	262.859	220.742	220.486	234.164	255.326	268.973	244.852	271.864	301.457	294.722	293.72	271.649	288.508	262.459	298.708	301.432
AT3G50820	219.637	212.632	236.5	267.804	269.775	266.616	249.882	278.903	300.237	220.641	192.099	212.923	297.593	304.204	346.413	314.352	348.195	359.911	249.875	329.648	290.028	227.66	281.467	273.355
AT2G28190	156.866	205.221	175.352	165.587	163.887	153.313	217.757	273.814	265.761	220.316	196.715	175.33	176.119	165.364	187.668	110.254	128.822	153.993	308.961	289.466	207.616	275.138	260.169	209.726
AT5G61170	167.879	211.761	180.272	179.449	217.761	186.68	332.189	210.366	230.92	220.088	197.183	183.182	164.576	167.999	182.363	151.36	170.377	187.016	293.257	215.867	198.002	241.611	203.383	194.536
AT3G23390	172.891	214.343	197.476	189.039	219.36	211.932	304.189	247.418	242.996	220.022	205.908	204.155	170.629	166.896	194.095	160.554	173.81	207.973	295.07	222.411	227.175	248.81	223.774	222.072
AT1G05850	287.036	282.832	286.548	301.877	286.841	290.989	231.186	272.34	267.823	219.677	279.443	260.146	338.233	345.797	315.813	333.209	346.409	333.227	280.235	283.332	274.06	263.724	273.754	299.541
AT1G06760	269.933	261.835	242.667	243.213	220.181	228.099	213.995	226.727	237.782	219.489	169.691	219.706	256.118	218.87	251.496	220.055	216.411	244.268	240.895	224.956	248.977	211.851	199.75	229.472
AT2G43030	200.57	207.331	206.036	222.678	232.539	211.212	251.223	245.589	272.539	219.361	200.562	213.906	227.656	205.502	230.314	209.29	232.813	235.663	219.411	283.467	215.158	214.532	226.604	222.858
AT2G20890	232.02	229.371	239.971	240.649	256.186	244.981	269.628	247.945	237.252	219.299	211.066	201.387	249.365	248.683	264.034	232.398	262.843	265.633	258.434	274.8	255.333	231.29	235.92	240.775
AT3G02560	169.502	209.939	183.369	172.056	191.599	185.528	309.296	202.211	208.791	218.998	202.283	182.766	151.63	147.007	169.152	143.133	141.624	158.396	197.572	179.532	151.167	209.044	171.487	156.408
AT4G27130	182.199	194.056	194.392	161.254	175.52	189.485	239.377	180.848	170.009	218.217	184.312	173.498	161.522	152.018	178.994	159.948	150.77	156.622	177.078	165.543	152.568	203.133	160.103	145.056
AT3G63160	299.47	307.324	314.5	352.657	360.911	348.045	407.998	349.558	340.728	217.927	191.208	223.888	296.528	315.688	470.812	347.709	368.59	370.167	365.647	348.8	343.205	386.387	395.485	257.635
AT1G18540	185.678	226.112	188.446	198.267	232.545	195.379	334.053	239.752	239.595	217.819	209.381	200.259	192.852	186.489	191.367	176.981	197.113	199.34	308.785	237.347	227.197	259.049	227.046	225.427
AT3G16140	252.024	237.605	242.064	272.683	267.125	268.693	240.417	222.626	237.992	217.293	203.813	224.246	287.332	273.783	284.246	298.955	288.068	296.862	227.887	257.766	235.287	214.272	234.999	236.87
AT2G42840	281.271	246.026	214.003	272.678	249.289	226.073	352.046	268.692	233.91	217.29	128.575	223.166	166.601	128.641	194.132	177.679	168.561	205.09	354.087	271.892	268.821	320.598	357.4	258.556
AT1G11910	239.718	236.584	252.046	240.4	233.493	250.03	228.891	252.109	247.967	217.263	214.772	221.226	239.086	241.837	239.951	246.678	245.068	237.379	229.505	226.116	249.913	223.344	229.757	236.52
AT2G01450	141.795	129.628	135.196	144.695	119.379	125.869	144.328	117.734	112.938	216.85	185.892	178.557	123.482	105.302	120.898	149.588	123.464	114.575	126.957	110.29	108.004	182.64	161.805	130.423
AT5G54940	163.602	183.211	172.065	168.087	156.168	157.8	86.9564	145.116	136.733	216.365	266.175	264.845	136.633	178.926	145.824	200.869	154.505	148.929	112.066	97.5761	151.855	197.977	198.157	163.042
AT3G15630	163.585	151.712	165.155	160.147	145.225	147.237	197.55	183.659	169.545	215.828	469.146	291.715	182.284	183.313	173.315	228.489	133.049	136.413	79.5071	138.324	73.1906	209.273	111.285	103.298
AT1G32060	246.696	232.119	259.722	303.378	279.911	287.117	258.814	255.278	312.936	215.744	154.096	208.295	306.108	278.896	354.149	304.44	347.206	322.699	236.754	306.077	271.177	226.065	261.686	279.552
AT5G46020	189.078	207.296	202.022	190.978	195.547	187.948	281.961	190.664	187.482	215.335	175.614	180.148	184.689	175.775	203.347	181.297	164.858	183.3	231.916	177.533	183.303	230.257	178.661	168.018
AT1G20693	234.727	227.237	229.677	246.287	196.328	215.944	207.928	208.619	198.625	215.064	170.331	214.732	268.281	218.184	261.018	254.137	254.562	236.032	211.158	174.989	236.984	195.062	200.175	203.803
AT3G53870	184.126	225.351	191.488	202.264	232.526	207.602	285.401	236.748	241.287	213.41	227.483	210.693	186.534	192.352	203.019	179.414	195.479	212.604	265.934	246.974	242.152	242.536	228.218	232.305
AT5G23740	151.41	178.35	177.774	160.038	188.795	179.454	306.834	203.954	211.232	213.183	178.201	168.827	144.59	145.133	164.641	128.784	137.827	161.753	228.743	194.736	175.002	206.545	178.608	167.098
AT4G02230	200.194	238.092	199.709	199.659	232.008	212.506	318.058	212.129	227.713	212.935	190.994	194.837	182.026	177.316	191.187	169.76	173.814	187.189	255.041	207.829	201.556	236.13	200.751	192.449
AT3G18780	243.283	273.23	279.032	287.419	303.199	301.554	233.611	233.664	253.521	212.684	243.61	252.799	284.295	278.133	298.888	306.389	293.402	289.446	205.638	226.904	222.576	219.461	233.381	231.49
AT5G26700	133.406	133.401	115.961	80.7011	87.444	88.3097	112.042	74.7936	90.8263	211.969	50.7882	58.3982	132.577	87.9102	95.246	102.205	87.9417	94.9851	133.612	57.7484	46.276	67.1053	32.5229	35.2858
AT2G38530	186.12	243.372	192.128	137.102	144.091	217.627	237.278	233.869	183.636	211.966	300.695	251.088	267.004	307.902	227.308	267.86	261.295	292.175	426.834	366.893	544.935	511.858	453.666	362.895
AT4G21620	329.914	317.492	356.875	314.098	327.146	330.332	196.059	233.036	226.922	211.332	224.412	222.972	364.721	437.407	408.848	351.951	361.592	387.058	307.4	252.406	342.442	274.325	311.362	271.053
AT3G23810	163.65	145.181	116.318	133.806	113.674	105.643	177.079	183.388	180.44	210.159	236.937	153.495	198.917	221.494	140.425	181.061	185.427	231.054	159.973	198.615	192.984	239.727	179.884	219.013
AT1G52230	303.638	302.383	312.407	352.978	362.081	342.436	287.286	300.818	310.755	209.82	215.001	245.921	333	325.914	334.756	328.331	349.864	355.933	324.775	349.926	326.451	234.748	288.55	299.548
AT2G30870	210.291	214.483	170.51	227.564	174.913	180.346	101.91	182.119	140.968	209.681	314.188	303.938	189.16	175.4	145.557	237.275	156.376	154.377	125.21	110.365	132.919	185.178	183.839	169.769
AT5G58420	163.855	198.982	176.68	175.99	203.923	188.516	280.726	233.609	235.771	209.647	213.826	193.026	168.18	160.182	174.343	162.555	158.697	167.631	230.336	210.795	193.354	212.688	197.976	197.583
AT3G06355	82.3401	67.5212	70.4685	66.8786	56.7997	69.5769	136.782	121.72	137.147	209.581	293.357	185.727	92.8586	96.4002	123.05	163.55	99.2804	100.32	89.7794	140.996	85.7267	232.839	173.817	155.531
AT1G04820	233.247	237.027	219.622	256.415	285.299	242.296	240.002	236.815	244.34	209.218	186.102	235.764	227.042	231.568	224.048	236.108	277.989	273.662	306.39	290.723	311.268	233.375	288.47	272.982
AT2G31610	190.861	217.917	202.624	205.851	213.61	194.99	286.33	232.952	222.831	209.073	187.986	202.958	154.341	158.373	158.504	158.061	172.411	182.186	220.86	191.636	183.917	188.113	186.013	180.736
AT1G66850	191.246	187.231	163.175	284.913	154.683	222.027	101.97	324.587	334.305	209.034	87.8447	222.544	158.554	169.161	213.226	201.459	140.388	210.665	154.536	431.41	156.182	109.091	67.6709	346.227
AT5G21940	111.677	109.778	116.426	113.821	97.0476	102.168	116.179	109.537	100.483	208.82	248.178	188.267	108.269	103.518	108.76	131.261	86.3129	89.0305	46.988	79.6018	44.8815	151.071	95.3484	76.975
AT5G04180	120.762	118.816	95.1566	72.5611	81.7217	81.6369	86.5979	85.9355	93.1283	207.996	60.6261	60.0965	132.245	88.0049	100.319	90.4648	91.1287	94.8047	98.474	51.9904	44.9491	67.0372	38.2251	39.1164
AT1G28290	211.632	274.222	207.92	211.762	286.09	237.033	397.236	237.003	271.708	207.533	165.158	235.99	116.682	120.562	162.995	121.603	157.262	174.751	346.796	230.552	270.66	276.123	225.951	231.736
AT5G44340	227.996	239.815	234.249	241.816	247.255	235	237.682	217.183	215.046	207.131	210.353	200.946	222.833	226.681	236.356	227.818	211.615	218.22	201.582	197.727	181.939	189.559	190.056	178.298
AT1G17880	165.667	187.47	176.897	172.417	195.775	190.177	300.022	210.309	221.944	206.568	211.25	181.383	168.476	157.401	189.635	162.473	161.532	172.016	244.81	210.584	199.236	224.279	200.61	190.612
AT5G14320	211.053	214.433	208.888	230.248	244.512	222.571	272.887	224.966	223.966	205.821	195.455	189.945	195.238	182.765	200.516	187.225	190.186	203.668	213.601	239.032	182.997	208.132	193.532	185.688
AT5G45775	160.894	195.076	166.653	170.733	200.109	181.44	218.434	211.804	201.472	205.731	172.668	197.823	151.958	157.648	161.024	146.613	164.638	171.529	220.489	198.751	198.728	190.953	195.816	192.015
AT5G24930	210.411	210.487	209.35	193.309	198.151	196.66	206.633	179.28	176.764	203.83	184.564	179.401	192.298	181.095	185.303	180.37	187.497	191.572	194.386	189.788	177.226	216.269	192.253	173.513
AT2G44120	139.802	168.797	156.359	152.787	176.97	157.737	305.251	194.903	195.939	203.735	190.253	177.142	144.148	139.804	142.709	143.481	139.255	140.228	213.576	183.024	153.709	205.932	165.276	159.541
AT2G20820	173.283	214.939	207.336	193.894	216.472	201.59	243.448	185.184	208.138	203.694	177.209	172.022	178.933	215.01	201.712	173.92	188.28	192.969	238.435	202.105	190.144	229.263	195.157	190.995
AT4G27500	161.911	166.288	152.604	156.964	158.924	150.866	157.136	166.35	166.219	202.975	205.54	213.942	158.805	151.082	147.601	168.884	156.608	148.501	157.248	165.817	172.483	206.698	181.23	175.133
AT1G72610	575.248	566.204	513.444	582.122	501.983	504.013	354.191	392.118	437.24	202.841	396.016	321.116	573.98	599.122	656.083	653.547	686.492	721.322	455.94	432.8	386.888	475.045	408.88	434.456
AT4G30650	196.913	212.163	140.031	107.99	114.389	98.7864	128.477	97.5705	97.8181	202.548	268.625	131.753	122.609	162.063	129.689	109.284	105.051	150.209	116.233	113.012	123.479	240.644	100.6	137.95
AT4G27440	216.01	220.512	208.524	211.185	251.45	216.033	254.733	239.398	220.6	202.513	140.662	195.296	233.45	206.265	210.912	201.547	222.842	221.893	189.066	248.861	168.426	154.397	181.872	174.968
AT1G56580	205.559	195.883	175.458	194.304	208.492	192.996	146.866	187.523	178.892	201.944	117.454	143.856	120.398	142.268	124.687	125.019	144.592	153.262	212.009	224.534	203.763	136.329	184.558	180.858
AT4G30960	113.714	108.548	119.448	96.5358	106.269	112.725	91.8835	113.132	118.558	201.93	106.323	112.898	160.181	151.362	146.764	141.475	146.411	135.594	166.685	130.787	200.3	131.768	165.027	162.184
AT5G13450	200.514	207.575	198.911	206.59	226.575	205.746	227.104	213.151	220.587	201.822	194.125	198.915	212.413	225.291	215.077	202.674	222.989	230.875	233.959	221.045	222.182	205.395	208.589	227.274
AT4G21960	327.72	356.733	369.414	366.148	362.983	375.836	227.997	297.201	244.303	201.47	168.212	196.699	327.506	299.893	384.85	279.796	351.98	365.189	275.416	265.758	289.987	211.356	270.274	254.123
AT5G08670	213.965	215.057	215.276	214.243	234.437	220.922	201.428	227.693	251.996	201.391	232.664	224.657	221.479	230.827	224.193	224.441	242.89	226.661	206.956	234.327	231.754	202.879	219.493	243.509
AT5G59880	199.441	195.864	204.783	198.409	201.976	203.673	199.358	200.434	211.895	201.036	211.945	191.244	226.389	233.728	219.224	219.511	226.34	228.988	237.199	199.549	223.986	218.84	224.881	214.129
AT4G31985	135.009	170.564	146.346	165.577	163.623	143.03	296.164	151.679	169.627	201.001	139.899	126.158	116.964	159.25	162.421	114.954	131.77	141.775	284.417	151.29	149.762	244.129	157.288	140.575
AT3G29575	44.366	39.6268	45.9821	32.7224	30.9797	35.8136	80.8746	51.7259	61.4413	200.597	70.0327	78.9725	62.3	73.744	52.1951	78.1893	58.3153	57.8557	67.7303	74.5427	85.0786	121.427	84.1475	76.3956
AT5G19760	185.503	187.533	190.687	189.724	200.738	184.991	178.052	176.773	191.962	200.447	184.776	172.54	209.768	211.176	206.682	202.703	220.026	218.662	200.649	207.567	192.285	188.625	195.751	192.461
AT3G45140	525.362	340.902	410.005	431.24	314.038	334.182	98.1244	343.848	316.234	199.97	170.33	338.209	420.841	450.481	386.303	562.555	545.25	464.799	452.452	442.411	548.535	380.417	448.763	514.189
AT4G14270	117.93	118.219	117.049	118.949	115.26	116.983	151.201	133.014	123.06	199.882	121.994	144.387	120.334	122.863	132.155	122.657	107.889	111.619	120.974	133.521	132.921	159.124	143.61	108.949
AT2G24940	154.457	248.297	257.706	206.844	233.398	234.777	259.685	225.034	212.785	199.509	203.588	130.147	215.458	227.762	249.94	175.956	200.877	228.757	238.688	199.147	232.179	230.437	208.224	192.983
AT2G47730	106.629	96.7362	93.9525	164.114	144.555	102.56	81.4589	112.938	105.966	199.402	243.42	222.136	51.6131	60.0197	66.1542	120.037	82.7556	69.5659	58.9686	73.1494	92.1577	96.9419	164.385	116.564
AT1G55490	192.39	208.952	189.794	215.715	247.262	209.718	222.809	279.438	254.527	199.34	253.255	232.402	208.887	188.916	207.641	201.758	252.604	229.331	193.543	295.608	191.265	185.585	214.487	232.118
AT1G56340	184.497	198.658	169.463	178.613	200.037	172.012	251.09	203.253	224.847	198.949	148.209	195.643	203.254	211.5	193.665	195.5	207.416	203.268	291.131	247.554	270.419	239.68	259.296	273.871
AT1G64510	213.411	225.779	210.079	216.673	239.317	226.621	248.818	246.118	243.59	198.76	226.9	201.516	197.199	187.008	220.969	184.899	191.433	217.45	215.304	259.815	188.936	187.909	206.515	203.939
AT5G19120	139.509	120.866	127.778	138.868	108.678	114.994	132.298	150.048	129.924	198.54	314.642	268.609	123.958	122.644	126.509	167.844	108.785	103.447	59.7648	99.9583	53.5175	156.86	106.72	85.5935
AT2G06850	404.536	262.132	362.493	370.249	256.411	343.748	146.724	312.588	237.385	197.757	337.995	397.174	498.364	538.59	353.506	438.386	439.175	397.891	256.221	233.941	350.989	201.85	222.005	390.641
AT3G10860	150.543	186.47	190.617	182.478	189.441	170.213	220.586	163.052	173.176	197.201	166.949	136.725	143.657	187.921	190.476	141.686	153.585	167.982	261.111	168.875	193.684	224.744	190.475	170.215
AT1G02205	269.815	208.266	245.819	245.795	237.454	248.501	193.877	272.275	237.525	197.039	167.997	196.701	278.221	287.427	246.016	245.95	291.942	295.594	254.305	265.207	329.912	200.215	269.553	250.476
AT1G23490	138.772	165.121	139.538	139.528	158.395	137.434	173.601	142.631	140.184	196.989	181.565	163.385	139.065	149.538	135.599	144.718	139.702	152.869	177.417	155.491	157.293	255.222	162.787	156.71
AT5G52470	150.655	190.791	164.575	152.653	176.165	162.706	248.124	202.586	195.947	196.28	201.689	180.186	144.494	138.107	150.384	136.196	149.854	146.753	182.061	182.806	171.913	188.979	173.564	175.037
AT1G12090	308.046	225.305	281.839	314.742	274.306	294.203	142.65	236.369	203.693	195.933	142.198	209.051	331.122	379.551	365.381	342.754	356.94	355.874	264.775	195.684	232.096	179.969	199.096	268.695
AT1G69870	183.996	151.986	162.243	164.455	129.29	147.751	53.622	154.548	152.239	195.835	309.008	274.449	213.501	225.108	163.794	265.165	243.09	209.314	113.89	137.918	188.689	190.341	195.679	240.425
AT3G20865	173.966	146.305	160.876	142.701	107.152	121.224	69.9738	86.2601	96.4519	195.738	46.6546	48.888	119.53	111.656	141.591	106.03	87.6526	73.7419	83.5965	73.8712	61.9512	36.9939	27.3968	40.3563
AT1G29070	152.659	187.278	167.895	174.497	196.874	175.959	340.149	189.02	231.607	195.683	135.395	120.845	118.461	118.392	181.149	105.467	110.513	143.979	233.04	184.906	154.553	234.402	150.691	139.255
AT2G39800	84.4689	56.4423	80.175	60.9346	65.08	65.1271	94.7136	121.85	112.727	195.38	83.5698	108	120.378	97.1345	96.9257	81.6476	115.831	85.5318	150.599	197.115	222.707	105.336	131.925	129.839
AT2G47170	207.458	208.717	194.128	197.972	200.308	195.483	213.056	205.961	198.983	195.189	197.471	211.037	223.89	232.532	212.129	228.771	219.697	231.589	233.436	215.337	216.635	209.834	229.163	219.237
AT1G33590	185.741	164.528	176.328	288.021	207.807	218.375	101.451	175.64	140.664	195.085	306.359	388.213	168.962	149.896	158.228	294.241	226.985	184.191	105.263	140.224	134.044	169.059	257.423	233.528
AT1G29395	215.829	182.644	170.558	169.971	132.465	126.305	77.8382	134.403	119.52	194.169	395.728	142.417	175.183	189.615	168.394	172.978	165.638	182.62	140.697	181.293	187.587	242.24	158.757	195.591
AT1G07920	178.489	219.117	199.111	189.461	219.678	201.116	301.207	208.898	226.865	193.552	195.286	190.188	179.477	188.267	198.415	161.513	178.636	197.672	267.916	206.511	220.873	220.052	198.954	206.513
AT1G65930	210.277	209.526	217.424	224.493	210.551	221.095	194.55	231.18	231.688	193.298	222.792	216.145	257.432	240.228	244.653	241.564	257.227	255.544	189.898	214.499	196.47	191.276	207.576	219.687
AT1G30360	199.374	177.424	127.289	117.04	132.678	109.391	95.0912	119.762	112.323	192.894	327.338	187.958	137.261	136.412	118.352	127.374	133.644	162.728	82.9074	119.636	95.4557	227.271	102.285	146.224
AT1G26770	98.8024	82.8652	100.495	96.1764	88.661	93.792	135.301	143.571	130.515	192.328	281.659	144.998	147.207	182.595	138.929	191.24	167.785	148.407	145.303	127.425	171.386	237.478	227.402	198.625
AT1G04480	154.148	186.303	161.458	153.649	184.626	173.302	318.691	200.736	202.762	192.083	182.85	182.869	147.295	158.161	170.403	144.591	141.368	152.379	218.767	193.401	171.366	226.53	176.117	180.883
AT3G62170	163.008	113.614	120.101	116.188	87.04	104.748	86.5882	112.155	120.297	191.902	57.7079	66.007	132.035	86.1882	87.9076	105.098	106.115	76.2604	116.664	107.598	79.7877	45.2022	33.4761	60.7242
AT3G22890	102.045	106.814	98.2196	132.973	109.347	110.216	88.1429	152.918	131.661	191.593	252.393	252.317	149.191	164.178	139.868	200.148	180.722	141.207	102.523	127.863	130.088	133.087	163.708	156.197
AT5G02020	21.2744	15.7264	18.5427	17.3216	15.53	17.6119	20.9837	24.218	25.8202	191.459	46.3132	40.9146	22.4193	23.4336	19.4268	26.9906	21.8152	17.743	25.2673	37.8321	44.7164	47.6528	54.6085	44.4028
AT2G41100	75.8706	90.1437	69.3985	209.913	126.517	101.794	23.6684	60.3937	45.1734	190.688	315.342	323.618	38.3054	46.851	28.5906	215.947	121.691	43.8769	33.3716	35.5615	52.9306	127.23	195.837	161.355
AT1G20696	173.694	178.537	166.197	184.919	166.635	162.613	194.376	174.353	162.772	190.495	131.106	173.019	178.601	162.206	176.246	184.828	177.859	174.876	203.48	157.926	194.927	183.088	178.984	161.249
AT1G02500	180.615	200.535	183.317	194.412	211.063	197.388	244.851	198.356	200.004	190.058	177.45	183.249	178.437	182.925	174.94	166.9	166.094	180.275	202.148	208.071	193.298	199.253	192.469	189.22
AT1G70780	286.326	285.142	301.888	285.699	264.809	295.755	332.423	323.589	302.328	189.737	312.087	303.21	261.564	316.513	304.259	321.156	268.893	293.286	362.613	355.057	301.071	418.728	410.481	316.224
AT3G46430	161.813	177.557	169.788	179.177	190.213	164.705	248.084	158.863	172.206	189.223	136.346	155.798	163.463	181.53	176.065	169.544	178.194	169.359	252.272	173.581	189.184	211.688	182.825	167.764
AT2G28900	188.33	211.052	167.985	164.472	174.102	150.21	197.721	170.993	170.569	189.204	292.535	170.988	171.927	177.93	186.476	158.848	182.048	199.913	194.912	190.657	187.791	258.184	176.157	185.413
AT1G78380	172.228	173.188	180.838	174.692	181.036	166.984	193.005	204.097	194.752	187.854	225.765	176.215	172.738	171.003	169.555	167.075	177.096	176.016	163.089	157.153	174.693	179.428	229.07	177.366
AT1G49240	249.559	332.396	296.402	264.444	312.754	297.364	292.184	237.06	220.477	187.553	395.559	231.088	266.466	242.135	289.31	228.698	227.015	274.604	217.165	240.752	181.059	280.666	201.583	191.283
AT3G63410	169.412	186.943	177.864	184.691	206.674	192.901	247.457	204.499	219.964	187.14	158.192	170.252	186	185.178	216.058	184.991	196.321	219.499	222.663	239.335	216.102	214.156	209.174	200.823
AT2G24450	106.422	107.662	92.9287	68.0562	75.7801	76.4619	86.8466	72.8185	90.1454	186.773	51.4545	51.3403	114.631	75.7872	73.9153	77.534	80.0736	74.8404	102.362	46.3071	39.7889	55.5509	30.1492	30.8898
AT4G33865	120.67	160.478	127.058	146.874	152.424	127.12	233.324	127.555	139.392	186.642	123.457	102.716	125.494	141.551	147.831	123.075	133.521	131.949	227.642	136.303	123.517	217.135	140.583	131.463
AT3G18490	269.991	222.463	226.59	239.783	207.632	219.296	162.184	238.27	238.681	186.241	175.222	185.882	269.655	248.433	258.598	228.768	278.809	291.302	220.972	253.811	254.305	175.294	221.544	241.862
AT5G20900	116.101	116.454	112.979	98.8827	94.8188	105.575	99.9234	121.994	112.204	186.202	120.531	134.49	119.471	122.302	117.552	120.171	112.968	112.558	136.394	147.441	157.927	168.089	152.628	142.417
AT3G61430	227.348	164.117	224.314	206.877	148.035	192.082	81.547	152.612	120.611	186.156	294.376	133.176	192.638	240.666	221.494	175.296	156.384	158.75	185.844	172.221	196.778	173.028	170.216	197.207
AT5G43940	217.812	225.282	226.249	224.526	235.077	231.796	197.734	251.761	239.988	185.843	221.933	225.272	206.729	220.447	199.2	205.579	218.668	226.589	256.85	262.207	270.348	209.942	235.676	257.965
AT2G44060	141.076	139.995	136.733	139.196	145.134	130.796	137.962	144.114	149.367	185.575	154.801	143.711	143.164	155.5	135.333	132.226	143.771	149.158	152.512	164.329	160.065	167.64	156.279	155.015
AT1G34030	161.079	192.001	174.912	173.703	198.474	173.321	255.346	190.397	217.425	185.408	156.383	161.887	133.574	132.937	152.571	114.966	125.316	132.14	207.055	169.193	155.74	194.349	166.713	173.065
AT1G56045	127.748	165.181	138.07	145.838	159.056	123.646	262.432	122.904	108.045	185.368	113.398	96.0616	119.207	128.347	140.797	119.742	122.223	126.758	249.607	124.071	109.288	212.491	134.081	104.912
AT1G09640	157.749	185.63	168.538	160.592	183.068	172.785	240.882	192.059	195.823	184.753	203.226	181.529	162.148	158.628	162.623	154.151	158.476	157.652	184.713	177.895	171.716	182.504	181.47	185.44
AT3G62530	156.615	186.739	174.457	191.599	224.176	195.515	210.396	210.544	230.565	184.104	182.01	180.061	186.164	172.09	193.026	171.901	196.284	190.78	206.296	194.454	186.289	165.901	181.72	202.466
AT1G76200	154.202	167.932	157.563	151.692	161.82	147.334	220.755	150.764	160.019	184.078	148.434	126.974	147.234	183.119	185.468	132.937	140.238	162.622	234.509	163.455	151.666	201.373	152.753	140.08
AT1G51200	175.108	194.453	198.364	175.282	189.857	193.263	175.849	163.736	165.553	183.344	181.873	170.038	160.122	165.682	184.556	164.649	156.653	169.92	184.81	163.276	174.032	181.482	168.689	153.789
AT5G59910	190.554	199.519	188.833	199.269	195.049	172.839	190.015	178.813	174.556	182.951	143.738	177.629	158.206	168.61	168.967	162.896	166.586	173.849	219.381	178.977	201.296	173.169	179.585	171.096
AT4G14880	220.572	209.363	218.322	226.973	222.613	215.78	192.789	238.73	218.688	182.58	242.288	242.025	211.115	221.033	218.761	224.629	220.838	225.489	203.329	243.182	230.56	223.093	221.139	238.557
AT3G20820	299.902	198.225	244.023	275.298	253.564	262.493	120.413	226.242	233.027	182.471	176.13	259.349	376.752	355.454	316.125	343.717	385.883	338.219	253.327	238.428	297.033	153.525	196.7	313.989
AT5G47190	151.583	154.829	151.79	166.454	179.128	160.978	199.115	181.814	191.763	181.865	158.143	157.146	166.763	158.843	178.635	157.923	170.628	175.058	156.28	195.639	151.025	149.591	166.597	166.627
AT3G20470	106.689	127.056	92.969	113.204	176.901	90.4799	164.22	106.353	104.253	181.816	83.9119	100.159	76.6888	106.525	70.3781	78.8874	109.14	110.949	193.421	119.017	148.077	198.862	139.212	139.232
AT2G36620	143.856	175.12	150.489	157.432	186.168	153.491	270.435	173.36	186.236	181.386	143.66	155.002	134.278	140.012	142.991	137.123	150.116	154.259	233.408	175.744	172.19	189.343	169.157	165.962
AT2G40100	218.153	220.971	223.815	280.889	263.839	246.037	152.645	207.397	231.254	180.902	154.34	152.835	242.551	258.465	324.812	289.495	315.156	347.083	216.65	245.311	215.383	208.284	246.473	221.028
AT3G09820	166.342	176.101	170.369	182.864	188.746	182.341	184.23	196.595	199.024	180.656	177.208	184.298	182.547	181.979	174.409	183.741	209.128	188.653	180.398	203.788	204.074	170.953	188.686	197.651
AT1G48300	101.174	105.596	95.3145	121.723	122.21	124.495	150.486	126.757	106.792	179.641	139.772	112.071	159.338	117.222	167.585	149.903	150.746	145.222	105.77	152.318	103.956	115.077	92.0867	96.4654
AT4G00810	131.469	166.697	142.866	158.009	177.096	143.556	244.238	162.991	174.101	179.375	141.991	146.45	145.549	142.434	156.439	130.505	150.95	163.582	227.768	190.947	184.504	195.307	164.254	165.002
AT3G01230	105.56	94.5216	89.7838	70.9428	71.7526	80.0748	73.1813	56.3682	74.5997	179.199	47.4132	44.8254	125.564	86.34	110.255	96.8076	82.5946	86.452	117.769	52.7179	40.9898	55.1337	28.1609	31.4671
AT4G05070	113.04	103.955	127.572	105.2	107.167	125.037	104.498	104.368	89.0388	179.052	170.392	149.807	141.381	133.037	130.356	142.782	103.487	93.9196	70.848	94.9109	93.479	137.734	112.9	98.8798
AT4G25080	163.492	169.559	169.063	179.363	178.494	183.847	198.523	167.495	182.713	178.842	153.917	155.605	184.386	169.425	198.156	173.79	178.593	186.853	156.256	195.762	155.758	168.181	176.672	154.067
AT5G21090	252.807	262.702	242.617	250.188	240.355	243.751	153.077	171.972	170.514	178.744	195.633	202.354	208.844	198.929	191.839	205.972	195.518	194.013	192.229	168.396	184.256	192.095	186.248	214.049
AT1G64230	218.569	234.758	251.607	212.968	214.119	251.307	254.85	199.398	172.902	178.614	225.402	182.612	190.715	187.833	210.771	204.942	163.228	188.827	175.509	161.792	138.398	211.381	184.899	153.32
AT1G03600	131.715	146.88	157.08	136.219	138.395	132.09	199.579	146.329	156.42	178.512	122.164	120.042	144.646	149.395	160.49	155.856	158.67	152.667	152.76	154.75	140.166	163.147	140.808	138.672
AT5G03850	145.366	175.808	158.535	161.612	169.625	159.077	276.496	155.074	170.488	178.502	142.558	139.465	132.927	137.864	156.737	123.479	136.863	149.368	231.938	154.029	152.88	210.6	157.817	153.99
AT4G25670	65.0814	62.0061	57.589	58.7915	54.396	59.5735	58.4047	64.5469	60.0366	178.008	96.169	91.6508	60.9465	64.3016	56.3573	81.2186	68.7708	65.9069	74.2752	69.0393	89.1908	121.168	111.05	94.8198
AT5G33370	573.088	326.218	403.877	566.652	383.348	470.369	159.685	450.884	339.21	177.76	230.221	279.79	469.77	427.138	402.947	539.858	729.954	689.405	398.479	470.906	454.785	280.139	548.739	546.616
AT2G28000	145.106	160.711	141.548	164.322	202.994	156.3	203.814	215.982	236.612	177.631	169.204	170.881	153.496	146.604	163.057	141.079	181.274	174.571	169.477	235.495	176.948	168.659	166.282	208.517
AT1G10590	144.365	153.45	148.701	143.197	146.197	145.051	202.031	150.215	152.965	177.356	161.584	154.03	143.721	142.894	154.445	143.62	136.648	141.507	156.121	151.402	130.672	175.547	147.179	146.133
AT2G33810	183.305	213.649	222.107	187.389	200.993	198.078	261.63	166.014	169.32	176.862	114.392	127.307	169.692	161.109	217.385	158.596	156.492	200.836	252.911	182.555	160.001	221.856	172.764	137.117
AT5G20250	220.435	170.356	193.023	218.811	175.34	181.362	140.018	170.389	170.314	176.82	663.689	435.009	232.68	234.091	185.37	387.355	237.599	185.437	62.2293	126.806	79.983	222.26	136.638	166.741
AT1G73230	153.177	186.971	160.091	161.604	183.97	168.816	252.036	198.689	188.289	176.577	167.449	165.126	145.182	139.241	159.222	139.106	144.059	147.308	203.031	184.052	169.057	184.4	159.261	166.165
AT5G47110	162.551	167.432	175.86	164.086	187.51	187.404	203.38	189.022	169.053	176.465	147.176	146.69	136.316	125.992	166.743	124.59	144.152	154.424	173.477	196.528	166.22	191.787	188.048	145.262
AT2G39010	139.364	129.102	111.336	102.817	98.9181	95.8476	98.7338	96.081	94.7574	176.4	265.475	125.426	161.725	164.793	142.908	142.855	146.539	159.933	134.369	123.595	128.058	241.984	120.656	145.297
AT1G76490	199.413	181.734	198.656	194.948	177.185	199.007	156.012	182.015	185.169	176.331	255.156	197.476	179.286	171.824	174.969	190.219	176.922	161.756	144.052	181.865	151.756	156.985	171.953	165.033
AT5G20010	152.105	169.912	179.031	174.549	185.229	177.457	165.112	168.224	165.66	176.112	180.709	206.192	144.15	145.943	144.267	175.64	167.264	166.464	159.16	150.341	170.471	190.368	181.993	174.243
AT3G13120	180.465	183.932	174.673	198.979	213.614	192.651	224.969	199.087	215.162	175.973	165.087	183.841	164.592	165.178	202.893	168.388	175.926	181.735	193.654	219.295	175.171	186.453	182.63	188.222
AT3G28790	178.517	71.8654	102.701	143.612	84.2515	108.143	69.627	130.133	135.095	175.969	62.6143	78.9516	173.889	114.014	114.645	138.38	147.511	91.036	101.171	177.137	107.436	36.7676	37.4591	86.5945
AT1G74970	150.911	164.782	158.08	157.088	189.321	169.645	245.379	184.54	185.798	175.675	174.7	158.428	140.727	146.043	167.042	141.148	150.87	158.272	181.35	208.224	166.331	189.681	163.677	164.66
AT2G15890	161.215	144.872	172.46	155.989	140.049	139.533	110.531	140.66	136.396	175.549	193.268	134.469	228.184	215.446	210.164	205.133	159.79	177.302	90.8378	119.307	94.4854	128.047	115.18	93.6241
AT2G30620	175.761	173.441	162.539	169.706	142.265	152.49	149.642	152.415	162.014	175.166	148.238	176.133	188.777	149.871	174.982	171.98	146.764	150.97	123.628	143.984	142.463	133.734	127.44	148.046
AT4G09000	206.141	221.046	212.557	228.637	233.591	226.064	192.695	218.973	219.209	174.735	230.576	228.022	223.301	234.468	215.226	234.505	237.641	245.115	221.411	221.974	239.504	198.566	231.9	237.868
AT5G52240	172.313	196.003	185.779	184.483	174.273	175.299	196.306	168.457	165.777	174.677	164.399	159.559	181.076	193.305	196.668	173.636	175.646	189.571	191.702	162.623	172.065	192.923	171.884	166.9
AT2G18960	218.367	212.008	221.545	232.357	222.308	239.397	163.694	242.674	221.658	174.53	210.995	251.807	228.406	218.416	206.415	221.053	242.982	203.88	169.878	229.585	263.015	175.383	236.092	237.742
AT2G33150	240.26	191.305	251.442	204.638	196.002	203.093	133.424	224.075	228.013	174.328	274.572	218.827	229.316	259.612	210.065	233.359	222.595	238.653	148.468	173.655	208.106	163.984	184.82	220.537
AT2G37170	111.453	90.6718	123.083	95.0833	65.8568	88.0569	56.7088	113.332	97.4906	174.234	146.199	106.265	107.19	154.875	88.5476	96.389	100.133	95.8304	142.777	137.493	202.62	148.478	133.108	141.933
AT3G53990	153.932	157.199	166.596	150.012	155.637	152.874	130.837	147.811	144.685	173.912	181.878	170.937	153.291	189.31	136.011	168.471	154.473	153.616	143.124	130.249	143.476	160.818	163.248	173.126
AT1G41880	154.657	176.069	157.578	162.525	183.421	165.354	242.98	169.328	189.166	173.632	143.85	157.725	138.851	138.397	143.039	126.112	139.052	147.231	237.667	167.986	175.366	193.955	176.345	185.63
AT5G52840	153.334	179.943	168.045	170.816	175.116	168.85	196.065	172.142	177.285	173.2	157.394	165.923	171.887	181.982	177.677	166.558	171.175	185.721	204.542	185.559	187.718	190.835	171.462	173.164
AT5G20630	398.022	429.082	406.07	412.808	470.739	432.088	375.614	387.788	477.884	172.982	130.979	255.079	309.815	275.637	375.931	278.656	404.282	416.669	377.982	495.172	357.595	275.75	362.93	386.089
AT1G16880	253.715	241.01	277.116	271.176	258.67	278.091	230.353	237.617	246.483	172.947	178.402	186.945	309.689	302.79	328.322	297.303	326.518	335.569	265.81	257.552	276.543	217.601	264.925	242.971
AT3G46040	120.408	146.341	128.505	123.864	137.219	127.797	244.546	149.292	155.049	172.841	148.946	134.194	123.305	117.213	127.295	108.343	108.148	118.351	177.79	143.591	123.743	182.883	137.108	125.384
AT4G11150	197.29	193.995	205.122	201.315	209.443	197.005	179.577	192.499	195.723	172.688	222.963	186.375	207.714	219.459	197.77	220.312	204.808	209.979	180.915	191.893	195.589	189.236	193.006	196.772
AT1G74670	332.401	292.817	374.067	295.552	270.943	310.288	156.404	230.161	279.987	172.631	115.289	146.457	361.158	404.872	416.337	276.212	385.135	364.77	286.603	294.464	360.926	149.958	232.551	231.397
AT5G48180	112.88	118.762	140.276	104.066	104.511	102.192	105.966	145.181	157.456	172.406	204.556	138.009	123.903	177.132	105.234	161.293	105.877	124.168	119.416	107.182	151.957	132.96	162.59	138.744
AT4G38680	144.495	162.096	143.438	142.851	147.47	141.228	243.447	160.237	177.181	172.344	162.197	167.587	132.525	139.512	141.288	126.078	129.28	140.397	208.462	171.624	162.38	203.257	178.668	144.237
AT5G12140	151.02	180.594	163.6	149.803	167.446	155.154	164.437	156.941	158.316	171.951	191.373	170.556	148.291	168.842	153.4	141.605	149.361	153.917	194.001	160.258	198.492	208.014	169.399	179.182
AT5G58330	137.452	140.284	145.468	151.058	156.321	154.222	160.725	160.665	178.165	171.845	146.88	144.951	160.551	165.702	167.572	162.35	182.058	171.131	162.345	181.942	169.46	156.65	170.691	171.322
AT3G42640	112.168	101.052	99.8794	71.7823	73.4889	75.6984	69.3386	74.0579	93.4595	171.508	50.3384	59.526	118.472	82.3967	91.6001	88.7814	83.2522	82.3583	89.7954	56.2541	47.7262	48.3645	32.8954	37.8868
AT5G18670	57.2468	44.7408	41.2517	56.6711	41.0399	37.569	118.171	125.11	119.195	171.161	396.579	247.418	132.115	133.778	99.9816	165.018	107.655	89.651	56.5632	82.7186	52.6759	121.332	80.9775	81.38
AT4G13850	131.151	170.783	149.228	143.614	182.558	162.768	219.929	213.769	183.53	171.011	165.025	165.688	143.569	165.784	161.035	130.574	162.359	155.48	226.037	186.32	199.551	186.378	176.559	188.409
AT4G03290	88.4493	76.7512	74.4676	60.8383	60.3108	62.2831	94.5941	54.3495	68.1047	170.931	42.4923	43.3071	107.832	70.5074	88.4324	83.2392	71.9884	76.0047	123.755	43.5202	37.3996	53.2703	26.321	26.368
AT5G63400	151.865	160.372	156.618	146.095	153.015	151.137	221.934	163.921	158.812	170.803	158.212	162.321	155.051	161.981	165.139	155.707	150.525	161.026	177.893	171.519	157.969	184.469	171.189	144.275
AT4G02450	156.068	184.674	161.257	168.654	186.559	160.124	206.478	179.13	191.668	170.68	159.899	177.639	155.026	165.499	164.834	143.97	157.113	164.612	218.18	188.272	191.324	192.884	191.304	187.195
AT2G31570	136.063	124.836	136.734	135.212	128.674	129.532	128.994	137.354	147.635	170.47	128.694	118.869	98.4565	107.039	87.2721	99.1741	89.0107	102.569	79.8538	94.1951	92.6697	83.591	98.611	103.425
AT2G28800	175.924	159.08	188.785	180.554	169.167	181.63	157.586	171.298	173.918	170.292	185.791	158.924	200.046	195.488	198.087	204.026	185.187	181.983	138.493	174.597	152.81	152.506	165.085	158.072
AT5G37780	231.906	249.147	227.257	238.014	241.958	235.151	204.976	191.499	190.569	169.756	210.1	205.834	199.325	203.101	191.745	198.848	206.674	213.55	236.084	185.422	228.205	189.608	207.376	189.082
AT4G09650	211.798	206.973	225.147	244.79	252.055	235.956	203.712	240.552	268.061	169.541	151.502	181.376	275.678	276.67	295.034	265.147	302.834	308.723	230.065	278.32	253.245	189.248	222.811	248.686
AT5G47030	153.748	172.039	169.457	156.876	177.84	165.946	191.545	163.344	173.487	169.275	155.74	152.502	166.546	168.256	175.284	160.372	167.893	177.121	186.211	169.569	166.034	163.591	161.191	160.828
AT1G75750	479.492	607.787	659.856	462.334	426.533	592.961	224.556	355.62	353.162	169.116	464.184	312.425	547.542	642.589	684.32	668.238	525.6	658.003	275.77	269.5	294.392	410.668	335.727	299.617
AT3G09840	177.611	177.139	181.571	190.077	174.395	178.146	153.434	188.91	199.83	168.758	202.114	194.904	190.046	201.169	176.423	198.875	199.102	192.082	155.077	191.625	192.212	162.984	193.438	204.642
AT2G40060	156.786	156.072	142.52	158.622	152.935	147.938	167.599	159.065	146.899	168.714	163.193	139.959	131.487	137.833	126.078	141.808	127.483	130.196	158.376	137.614	138.224	141.628	143.035	133.241
AT3G52930	203.803	217.351	223.294	236.468	248.795	230.979	167.014	223.355	237.734	168.641	224.297	230.329	215.456	242.721	237.283	247.796	285.952	292.977	222.779	234.345	247.114	205.243	264.264	256.716
AT3G22120	218.34	216.448	191.549	181.085	173.141	178.598	271.54	256.205	223.606	168.64	280.218	204.395	183.261	161.505	215.701	159.051	171.07	180.108	324.658	270.474	229.292	311.363	216.481	245.738
AT5G55160	132.681	154.688	145.486	140.431	145.974	146.059	215.238	139.7	142.248	168.592	120.566	125.285	122.229	115.942	139.51	119.113	107.93	133.145	173.974	129.974	131.452	165.919	137.038	122.316
AT5G61820	53.4043	40.8677	54.5974	49.1569	39.8757	42.1951	43.0199	79.2888	71.2746	168.387	150.568	107.514	40.7762	50.2948	39.6941	73.8475	57.9219	59.1073	50.4888	55.9851	103.544	110.901	132.291	111.784
AT3G62410	184.175	176.482	211.785	243.939	235.84	238.65	169.468	177.895	196.114	168.262	113.425	125.527	258.636	260.219	335.572	284.186	323.783	318.047	254.379	250.211	243.31	222.017	233.752	221.776
AT4G23630	130.668	122.496	99.6837	97.9874	95.9489	97.7813	109.166	103.397	97.3508	167.795	137.212	113.808	101.505	105.355	104.113	103.536	108.019	117.508	139.899	118.263	138.058	160.644	110.912	126.206
AT2G10940	610.965	394.317	521.009	591.114	542.872	544.279	230.748	350.689	356.292	167.007	310.638	335.79	565.773	556.288	607.843	596.685	645.953	588.108	494.511	413.118	439.904	286.45	357.804	444.744
AT1G27950	198.885	173.829	150.53	193.793	182.513	160.798	185.926	165.986	152.733	166.95	209.864	187.14	151.914	155.41	138.871	186.081	178.396	183.995	213.58	180.318	223.565	228.813	226.45	195.354
AT3G45030	135.974	173.722	148.166	142.618	175.158	162.723	274.64	159.95	181.041	166.898	137.359	153.804	122.734	116.791	138.258	115.355	115.574	132.426	204.982	154.774	139.266	166.577	148.612	136.409
AT4G37300	162.079	162.685	168.879	158.272	151.442	168.102	254.196	182.72	179.748	166.856	169.277	159.641	176.079	182.32	186.549	159.785	157.813	164.493	171.784	172.635	144.012	193.879	157.208	128.161
AT2G21160	144.194	154.151	138.272	146.032	147.225	137.535	205.555	163.89	169.594	166.761	156.83	150.391	136.115	138.858	137.261	138.971	133.842	149.653	205.382	175.303	177.532	187.563	168.738	165.638
AT2G32060	120.897	152.773	139.856	137.6	148.844	135.05	260.029	172.872	163.569	166.447	148.652	135.434	118.052	118.799	135.983	110.207	118.474	132.31	208.066	148.333	149.872	176.107	146.657	146.284
AT3G61260	154.913	149.496	152.374	128.294	125.591	137.21	146.176	119.336	124.181	166.344	266.476	143.956	150.502	137.842	159.387	149.007	112.7	125.78	94.5958	108.513	77.8448	186.053	94.8257	95.4419
AT3G02310	136.312	127.66	136.722	131.832	109.159	117.518	119.794	145.175	136.82	166.229	104.573	128.999	135.306	145.893	133.213	139.81	129.099	139.773	124.895	113.826	140.211	119.673	131.652	120.577
AT3G27160	145.058	154.071	149.224	161.543	174.284	154.669	197.708	165.931	160.058	166.063	156.511	146.147	137.058	124.998	151.204	133.11	124.394	144.222	179.305	171.18	134.18	168.96	166.911	139.66
AT3G28980	178.919	74.2646	115.425	148.597	85.6761	108.427	44.1948	111.965	106.26	165.353	63.8614	73.5209	130.096	86.7762	93.238	115.383	108.995	64.8154	108.615	143.332	103.434	23.2834	36.4598	80.4293
AT2G34250	151.143	151.061	130.578	142.199	145.263	136.596	164.13	153.665	152.222	165.241	237.064	175.243	134.582	147.716	135.979	145.857	148.968	145.749	163.291	161.628	169.244	197.308	168.881	178.89
AT2G24090	148.303	162.662	149.185	172.978	185.876	169.952	213.952	191.343	192.938	165.224	160.654	155.832	158.825	152.291	185.467	166.433	183.558	178.864	175.051	190.298	164.046	168.117	168.949	181.358
AT5G20230	82.4194	86.6673	76.4538	89.3658	63.4727	54.9329	46.2748	79.6855	80.1377	164.807	306.061	170.589	104.505	102.238	87.5982	155.513	127.405	110.874	67.025	61.0229	67.947	119.493	74.8591	108.559
AT3G15730	209.735	202.847	178.904	182.776	188.802	173.124	123.713	175.144	178.137	164.794	269.984	220.029	164.627	167.502	160.135	163.772	174.513	169.113	138.214	175.993	177.715	185.515	170.752	215.657
AT4G32470	150.808	163.522	158.79	151.691	164.923	159.622	172.546	149.392	153.519	164.605	147.348	133.078	161.344	172.303	182.184	162.481	166.529	179.9	195.787	153.701	164.563	179.663	158.929	167.076
AT1G78020	232.986	254.517	258.765	242.422	247.981	260.387	235.284	192.9	194.516	164.297	130.224	172.097	216.623	198.956	249.231	192.669	200.022	213.751	263.258	206.011	248.303	183.207	204.55	179.762
AT3G14415	211.885	209.107	223.14	249.103	240.433	249.534	197.007	210.523	255.309	164.097	153.119	180.955	282.739	265.111	333.851	301.334	316.654	330.465	221.812	265.265	245.364	223.396	243.912	239.176
AT1G51760	152.06	124.384	128.77	111.507	87.0972	97.3377	58.8327	134.117	97.5698	164.007	113.918	162.434	143.264	159.467	131.065	179.829	136.165	140.907	117.34	105.166	132.451	154.796	134.038	137.072
AT3G61160	88.3783	86.6002	81.8141	60.1277	61.0282	65.4861	80.6628	61.7338	68.161	163.799	45.5507	46.0679	120.558	77.6277	91.1257	88.5597	79.2066	83.3953	106.314	48.6885	39.6706	54.9384	28.515	30.3859
AT3G62710	79.8164	75.2336	72.3419	50.4388	52.0475	54.0628	92.8915	63.6015	92.7482	163.245	35.8971	45.3205	124.345	76.9478	86.1441	89.464	84.9608	93.0154	78.3582	39.3402	36.1375	44.9779	28.475	28.9557
AT3G55800	176.568	170.271	186.235	227.077	218.642	209.635	160.593	207.019	233.19	163.205	151.98	177.39	225.731	222.618	256.832	241.292	279.281	259.251	173.283	239.851	201.872	163.419	202.429	230.658
AT2G35765	74.3055	93.7038	64.459	53.555	60.2737	42.4293	89.5732	46.7854	54.0763	162.714	35.0917	30.2425	90.8696	70.0718	62.6261	82.8276	71.2834	56.1151	99.3832	31.4589	24.0502	53.7315	22.7305	26.8336
AT2G02130	203.405	269.886	253.816	246.379	262.317	254.879	276.323	217.466	247.785	162.391	234.147	187.718	173.627	203.056	225.885	155.982	191.61	213.057	221.602	208.771	179.409	210.24	153.328	185.958
AT5G42300	161.516	174.577	179.667	148.063	157.429	167.047	156.603	136.597	133.81	162.382	172.616	145.443	172.605	184.455	186.526	167.714	165.595	186.342	182.392	136.426	167.779	181.496	148.398	150.932
AT3G08030	100.764	110.815	97.5364	125.263	124.389	99.5335	125.306	126.627	136.164	162.353	146.383	145.945	94.1895	92.7381	95.5682	99.2619	106.621	106.032	117.811	128.661	123.424	122.09	125.726	129.751
AT1G55260	408.993	282.764	363.005	325.108	298.536	329.37	113.188	242.334	229.534	162.09	202.883	223.531	451.703	488.139	434.678	373.313	401.447	404.213	287.002	250.804	333.901	182.167	211.65	270.735
AT1G70710	95.283	96.9886	95.1847	88.7218	93.1509	88.0776	156.119	111.613	115.235	162.06	73.0949	148.732	80.0986	67.577	78.9707	77.4804	76.6258	76.3798	106.556	108.275	107.217	94.2609	92.0606	90.3724
AT4G15210	210.549	207.546	233.224	170.992	140.878	140.557	52.1854	126.977	123.893	162.023	107.731	110.39	255.554	301.627	267.056	232.516	236.643	246.185	452.265	234.526	418.039	354.601	258.521	300.574
AT4G21105	138.265	162.856	170.438	155.139	158.685	146.65	195.726	138.855	155.293	161.934	143.366	125.353	149.744	171.499	190.165	134.967	147.238	176.805	223.301	154.228	165.741	199.36	160.006	155.871
AT5G09510	110.211	137.317	120.091	118.155	130.008	121.876	225.478	174.43	171.136	161.848	147.829	146.892	108.834	114.37	134.612	107.928	110.393	115.744	182.932	153.716	165.577	158.593	153.73	143.537
AT2G37660	174.05	179.747	167.368	181.974	214.011	190.882	233.251	212.938	208.954	161.52	162.312	167.362	172.373	164.915	174.044	160.893	186.946	185.264	210.691	230.2	190.017	176.517	195.549	185.749
AT4G20320	74.3854	69.1	72.5304	68.4734	81.0875	66.3484	63.5057	67.3227	86.9618	161.166	52.794	104.871	97.4009	103.314	84.8991	94.0561	105.817	80.0996	135.003	138.035	163.792	96.8358	130.988	134.487
AT3G03150	164.234	162.582	162.033	143.673	136.418	148.227	197.54	174.402	164.789	161.086	222.341	163.597	176.385	171.952	180.084	151.922	133.868	164.989	123.894	151.905	120.138	153.873	121.961	126.149
AT3G58610	163.245	176.047	167.558	183.198	202.375	188.052	189.444	221.891	222.932	161.033	184.01	194.144	175.088	171.82	181.609	180.564	197.022	187.281	173.825	205.709	183.417	164.062	185.158	206.468
AT1G68010	170.125	169.824	195.177	206.965	212.711	211.789	205.559	194.666	230.184	160.491	151.711	160.479	209.108	201.47	253.534	212.7	236.718	238.177	180.776	250.828	204.137	189.879	202.856	209.461
AT3G11410	53.7336	50.5306	53.1221	39.7822	43.4334	43.7522	48.7433	50.525	51.9653	160.481	52.0229	73.9882	58.351	60.7089	47.5715	62.8239	58.0592	59.0212	73.5518	77.45	105.337	114.644	101.214	89.4446
AT1G72020	173.199	173.271	169.903	167.577	183.017	178.789	173.307	160.653	180.01	160.373	158.161	158.271	173.497	191.644	193.09	170.441	167.034	197.062	199.555	165.067	171.315	178.466	165.903	164.531
AT3G18830	61.7423	74.0919	63.7601	114.287	76.1669	85.3211	65.6718	68.353	64.1195	160.183	185.024	205.997	48.6121	55.7329	50.6628	129.012	81.1937	55.4033	42.4122	50.269	50.5549	99.4569	123.293	104.67
AT3G61440	153.91	159.244	158.386	170.188	149.459	155.517	141.206	174.71	167.067	160.074	212.504	195.151	229.781	216.34	195.638	238.244	208.975	198.844	143.161	147.43	142.199	166.156	178.152	178.154
AT5G64260	127.679	126.458	114.484	90.5084	75.318	90.1335	69.7637	95.0243	68.5563	160.021	148.343	121.227	93.8219	87.5134	98.008	101.982	77.5765	99.2715	73.8878	79.1112	89.026	203.385	119.181	99.4554
AT3G07390	91.7227	85.5589	74.8117	102.681	87.5529	79.9622	122.491	110.304	118.292	159.854	102.158	142.993	88.6796	89.7005	83.4067	113.32	114.111	118.333	135.733	116.768	140.354	136.273	147.548	138.831
AT5G37260	86.5374	83.4055	97.5153	93.1602	89.7552	96.3779	139.572	92.9715	104.279	159.802	103.033	104.441	138.45	142.62	157.272	144	140.605	150.252	151.599	130.259	118.211	167.64	152.331	123.488
AT3G13460	159.682	171.687	163.028	153.74	170.877	171.39	237.094	179.707	176.862	159.711	203.201	172.418	150.538	137.936	152.483	140.703	135.226	136.021	150.975	170.26	136.957	169.615	161.314	149.996
AT1G70490	143.644	151.347	153.257	155.567	156.724	143.39	161.342	148.689	152.959	159.55	156.523	147.868	151.929	163.658	168.793	160.362	155.443	170.282	182.464	174.184	181.838	166.371	170.38	165.927
AT3G54050	165.324	151.698	171.705	206.175	197.228	195.014	138.644	168.311	187.529	159.245	118.746	140.537	208.077	208.051	229.144	232.63	238.279	225.363	138.598	193.028	184.959	149.352	181.92	189.847
AT4G26080	46.1856	44.9469	52.7251	44.808	39.2796	38.9528	35.0332	43.5609	45.2705	159.237	96.2412	68.44	44.1021	53.5981	39.1018	58.9115	45.396	47.6813	31.5489	33.3351	48.8502	70.4573	61.5144	59.334
AT3G44890	137.073	154.928	139.945	149.358	166.959	145.609	204.848	170.294	181.43	158.546	148.978	141.251	143.698	143.614	160.931	138.86	149.503	152.659	165.922	189.503	144.526	168.04	155.564	156.016
AT5G38430	144.651	182.742	170.438	186.717	187.018	185.797	272.432	228.754	268.948	158.421	84.0931	151.436	241.113	255.925	313.059	284.336	268.735	264.608	250.414	279.87	222.023	220.461	236.378	220.181
AT1G33140	106.232	140.038	111.814	112.801	136.039	116.013	321.8	122.837	135.205	158.266	116.019	96.1533	95.0888	106.818	115.162	85.5445	89.646	104.959	221.166	136.498	122.222	190.498	120.575	105.9
AT5G01350	136.514	154.975	151.049	144.613	136.03	142.626	212.027	130.857	128.511	158.074	123.151	122.426	120.34	114.706	143.576	125.558	109.315	118.377	146.519	104.963	113.758	160.672	122.037	105.599
AT3G55750	132.225	161.104	134.693	144.178	158.908	137.54	217.286	157.666	169.247	157.667	138.008	138.877	131.627	126.807	136.956	120.053	132.432	140.413	230.287	163.724	153.296	184.575	155.559	162.205
AT1G71500	121.279	127.109	134.702	142.046	137.178	141.108	169.492	142.456	149.185	157.566	134.358	144.577	141.215	143.172	157.02	148.463	151.529	146.234	135.346	154.424	135.167	148.871	161.482	140.831
AT5G24105	85.4243	84.6206	77.0382	63.4435	62.8887	60.0264	76.8669	56.3343	63.9982	157.508	42.1269	41.7244	94.5846	74.7817	88.6963	72.1328	71.8681	72.2012	104.772	46.2206	38.3269	53.4151	31.0203	30.5252
AT1G55560	113.95	106.256	94.9906	73.1717	76.0648	77.6528	67.558	68.6586	77.1505	157.202	51.7141	52.3845	118.432	79.8248	95.3724	84.8504	84.2678	89.782	99.0046	48.2101	39.5866	48.2794	26.7097	32.4671
AT1G11850	205.628	173.919	181.103	217.758	197.117	170.66	76.7668	123.763	126.1	157.022	70.8542	134.134	228.074	284.203	222.43	221.814	270.697	233.612	172.026	119.376	124.576	107.408	145.992	127.293
AT5G42900	93.3961	86.6454	88.6301	76.542	63.5658	69.462	124.808	90.6442	79.4081	156.745	129.734	104.712	106.544	99.3827	109.566	120.039	77.6905	77.8418	55.5353	73.3739	60.2605	112.351	77.4077	64.3463
AT4G22570	137.767	142.462	151.741	135.779	136.88	139.562	144.561	119.839	139.881	156.743	80.0063	128.985	155.88	167.263	146.531	137.939	163.245	159.315	160.44	121.784	145.067	99.7333	113.353	118.03
AT5G25280	99.9806	90.0635	110.666	98.8692	88.146	98.8346	92.1666	85.0244	84.186	156.605	141.741	137.073	109.682	108.773	107.4	127.157	101.846	97.1213	79.5021	83.7738	89.755	108.996	101.489	93.6395
AT3G20810	150.302	146.575	153.581	152.493	138.448	155.326	158.187	151.71	138.963	156.258	136.956	152.27	156.524	146.654	148.42	154.22	159.251	144.928	133.928	143.259	149.307	133.598	138.355	135.513
AT3G47340	226.497	124.589	158.394	163.449	106.546	134.441	168.527	193.09	235.096	155.966	639.006	368.359	227.911	200.129	144.476	291.836	196.845	133.929	51.4575	202.08	81.2933	165.149	94.293	150.396
AT1G08570	95.4058	95.9464	97.4229	87.3611	84.2164	82.3491	77.9434	89.6669	84.3736	155.916	143.66	101.534	107.748	108.655	105.854	105.073	100.568	107.649	85.976	103.146	84.0937	132.542	94.7478	91.8862
AT4G34190	128.67	126.483	133.794	137.319	144.613	139.152	182.369	148.187	147.849	155.752	117.878	119.305	139.85	141.201	165.368	141.654	134.176	150.061	161.955	151.625	145.335	152.913	148.324	132.675
AT4G25050	152.863	159.749	157.442	163.864	172.066	162.406	230.573	163.678	184.2	155.47	128.259	137.233	163.965	179.566	197.254	168.8	179.495	201.353	202.786	188.031	147.013	192.793	184.228	143.908
AT2G42680	163.302	172.992	167.056	164.398	158.608	166.156	145.353	157.194	160.876	155.41	162.613	167.413	168.887	169.397	165.043	170.411	165.162	168.644	174.088	154.263	177.09	166.37	172.175	170.081
AT3G16080	110.285	152.446	129.939	121.067	140.729	129.904	275.308	152.591	154.215	155.366	127.71	133.656	109.706	109.82	125.105	97.3328	115.566	123.26	211.627	144.643	143.81	176.844	139.851	132.943
AT5G09660	173.047	168.975	194.383	229.378	202.461	214.1	154.913	182.609	200.587	155.224	132.981	142.243	202.059	203.165	255.055	221.419	245.303	252.187	177.714	215.81	205.296	179.811	205.623	191.272
AT3G01390	115.369	128.018	124.899	117.43	123.907	116.42	172.948	122.56	123.291	154.893	124.115	120.771	130.393	126.851	131.354	125.091	126.561	125.618	156.283	125.162	127.97	145.865	132.2	123.672
AT4G11010	136.326	147.879	140.767	144.734	147.468	146.087	204.051	164.399	156.189	154.867	139.553	137.115	153.834	167.122	168.552	155.648	165.578	182.369	217.535	170.824	169.819	177.016	174.108	163.788
AT2G17880	205.215	165.026	196.766	135.104	139.022	160.168	68.8804	133.026	140.917	154.445	217.031	189.12	227.251	217.428	174.697	226.263	185.984	174	124.167	85.4979	159.87	150.235	102.373	176.338
AT1G03130	174.613	191.561	197.208	204.094	232.025	190.717	173.554	160.766	184.613	154.281	146.506	147.116	192.503	166.988	181.703	171.199	186.165	187.669	186.003	217.217	180.09	151.275	187.215	179.071
AT3G44110	161.813	172.435	169.491	157.89	169.289	167.571	163.2	175.354	169.381	154.2	190.862	165.084	146.579	158.083	144.575	145.912	155.418	147.491	152.046	152.063	169.658	151.322	170.989	166.347
AT1G19910	147.712	154.245	164.087	145.939	146.032	156.721	154.741	139.772	139.476	154.119	164.807	130.485	157.932	173.462	156.346	150.431	147.213	161.989	160.164	144.361	147.954	164.325	148.196	145.39
AT1G35720	133.245	209.454	211.078	165.489	243.882	213.773	137.976	245.114	194.55	153.789	268.586	152.201	268.118	318.519	308.311	228.146	253.253	289.183	197.095	211.475	237.085	190.265	222.313	162.366
AT5G47500	128.193	122.552	124.865	116.359	121.795	113.784	199.604	113.464	114.18	153.623	73.3291	98.2997	97.8083	78.5984	129.598	90.7896	103.843	114.416	212.332	139.787	132.556	177.134	161.094	123.631
AT2G04410	139.376	171.219	161.351	142.745	162.534	152.211	185.512	144.933	145.91	153.515	139.608	128.634	149.155	153.059	162.166	137.032	139.823	148.122	175.306	146.24	137.812	171.975	140.377	135.133
AT5G08690	157.73	178.544	170.96	164.215	183.619	171.685	181.757	197.027	203.794	153.156	173.261	178.568	164.727	172.36	173.919	165.321	180.727	177.684	173.758	185.893	186.558	164.575	171.711	184.412
AT1G22300	171.183	180.831	184.441	170.182	192.782	177.985	148.201	175.111	171.44	153.136	172.196	180.133	186.312	191.4	178.238	184.167	192.577	195.664	186.503	184.629	202.671	158.644	187.296	195.741
AT4G36130	116.296	139.638	126.516	122.962	143.605	128.838	206.933	157.928	155.729	153.091	142.132	140.515	108.041	100.418	117.29	107.059	115.253	122.095	157.505	142.783	125.326	147.687	141.991	130.852
AT1G75800	127.43	128.13	133.457	122.3	116.544	140.962	172.598	137.599	127.282	152.972	166.487	142.447	128.043	113.695	137.688	137.322	117.166	111.251	114.978	127.763	101.779	137.109	117.51	104.785
AT1G67785	123.807	147.239	138.778	134.783	140.093	130.4	180.501	134.029	140.063	152.492	124.201	122.615	132.635	149.637	151.658	126.672	136.125	145.797	186.841	124.913	140.743	168.894	138.225	127.86
AT3G62400	116.544	145.692	150.767	134.848	149.203	130.933	189.605	131.836	142.57	152.26	129.937	118.324	133.273	184.312	178.911	140.075	131.324	154.429	189.504	142.462	141.209	195.934	142.033	142.452
AT3G05610	93.6842	88.9587	84.217	55.0353	64.1151	65.8232	63.6099	60.3245	70.2097	152.226	43.7887	45.0197	94.3085	60.1389	62.4564	66.8856	66.7646	67.0736	89.428	40.3772	31.8395	45.1368	24.4792	27.0609
AT5G26742	136.371	146.061	140.964	148.707	162.784	153.516	203.172	200.993	199.044	152.105	153.514	169.085	161.067	147.388	157.876	155.89	171.524	158.223	150.487	196.872	158.725	146.795	170.19	170.369
AT1G54630	156.174	159.303	160.984	153.645	156.751	159.139	184.857	147.442	158.969	152.032	141.598	146.413	180.366	178.861	180.464	180.1	180.185	183.959	173.388	160.925	168.095	174.618	165.587	161.621
AT5G59850	126.137	164.778	144.063	150.265	167.13	148.779	230.313	170.632	180.092	151.937	141.737	144.836	124.191	132.806	140.922	129.786	132.561	148.043	230.918	168.448	173.699	180.915	173.554	160.573
AT2G34870	265.004	148.603	233.906	169.232	99.8692	226.882	113.012	192.554	163.15	151.746	106.687	220.228	310.372	409.475	303.827	260.591	267.524	240.102	504.016	339.683	611.58	390.934	356.247	399.58
AT4G35750	130.759	135.461	152.236	141.27	130.208	141.929	117.443	120.999	106.188	151.656	144.003	129.888	139.461	110.955	146.648	148.308	140.125	134.492	114.606	85.3946	111.918	151.505	130.08	115.333
AT3G05930	135.24	115.178	107.811	85.2834	84.9068	82.0844	43.7523	78.6845	89.3667	151.593	49.4507	56.972	136.954	88.9297	88.2165	102.894	96.3769	90.1978	94.8698	63.6822	50.5361	47.0463	30.2364	39.8945
AT2G27860	159.877	161.132	154.755	156.81	152.682	149.797	160.768	143.401	146.418	151.33	182.793	159.71	173.38	175.497	168.695	173.168	146.247	166.077	170.158	164.658	160.973	180.873	161.271	150.091
AT5G10400	107.492	109.602	103.623	101.604	98.4395	95.5729	129.059	113.934	107.595	151.26	100.196	135.075	96.819	83.732	103.715	96.8755	85.1246	106.288	162.543	128.896	132.261	125.264	123.126	107.567
AT1G29920	25.3319	38.5319	33.7095	27.3635	40.2074	32.695	188.402	93.3645	71.0558	151.21	198.375	63.6097	212.584	164.267	116.656	135.154	96.6699	101.369	105.939	196.453	88.9642	123.839	92.0293	135.567
AT1G48830	113.816	137.745	119.878	129.362	142.468	131.346	161.854	143.712	157.876	151.164	140.528	135.919	133.749	135.544	139.939	129.955	134.642	139.444	174.605	152.594	158.011	150.44	142.643	151.465
AT5G55930	115.319	108.894	109.465	95.3886	88.469	91.2139	56.4725	77.5422	87.1601	151.01	86.879	89.2459	104.626	78.8724	78.1783	91.6343	89.4746	86.3845	85.4858	55.6797	61.4807	62.112	67.0255	67.7024
AT3G56240	219.826	201.46	246.735	241.616	242.505	282.511	50.854	151.209	164.74	150.861	144.564	236.136	220.703	248.865	220.399	274.119	248.804	239.147	105.22	162.096	205.48	109.36	144.611	175.879
AT5G55190	128.493	141.603	131.868	123.711	140.686	139.829	190.023	143.385	139.404	150.858	140.506	133.953	122.321	116.382	126.869	113.534	121.156	125.297	156.158	139.867	136.875	147.582	131.054	129.193
AT1G19660	146.338	122.309	150.657	137.981	136.258	152.639	103.501	123.343	121.129	150.71	124.474	134.908	140.726	132.415	144.613	141.978	121.518	127.775	85.3447	124.191	118.664	112.089	112.76	116.497
AT4G13250	169.972	157.309	202.784	159.05	162.093	167.088	76.9617	130.298	142.678	150.569	92.4998	119.92	175.977	206.077	161.314	186.079	176.755	200.734	102.159	119.158	144.335	109.069	132.575	151.958
AT2G37180	92.716	73.9873	81.4716	69.6139	43.8178	54.9891	44.2963	94.0263	71.4363	150.157	140.382	117.552	132.955	221.937	99.3338	144.226	132.587	122.041	184.987	210.898	265.291	241.582	242.668	233.676
AT3G28500	151.624	175.613	163.176	165.924	184.73	151.016	157.614	128.24	147.894	150.033	142.023	122.223	116.441	121.633	124.829	104.169	133.352	115.045	223.699	133.345	143.28	152.433	153.495	138.357
AT1G75380	237.332	202.782	230.068	219.213	208.222	230.339	94.1839	142.503	153.297	149.997	164.743	118.458	251.442	226.358	254.918	199.715	219.176	226.458	153.396	174.749	179.358	138.721	146.209	162.089
AT2G47470	145.444	145.178	142.809	144.812	152.72	141.679	174.036	155.989	153.106	149.782	116.975	145.869	152.548	152.581	146.064	163.565	169.393	164.364	207.343	178.56	199.945	163.841	177.237	180.101
AT1G10670	161.695	161.22	163.823	169.2	161.669	155.332	143.564	162.251	162.51	149.755	140.073	150.155	167.353	166.703	171.338	172.365	176.568	180.03	163.94	177.572	174.255	147.062	178.979	167.554
AT5G61720	122.394	74.2462	81.9792	86.1625	68.0662	73.3902	46.9827	87.2422	95.826	149.554	42.9686	51.8106	139.053	86.2778	95.0302	103.691	85.9645	72.1505	88.2252	89.1139	65.7309	39.2996	30.1753	50.7141
AT3G08740	105.635	123.705	108.229	112.016	128.226	107.09	202.32	155.432	157.977	149.535	146.125	125.276	121.702	128.55	127.856	114.05	120.711	125.619	157.869	171.146	126.65	154.624	144.32	129.871
AT2G39700	90.7485	107.46	97.1427	92.9648	106.767	93.7994	92.2542	91.5022	98.1728	149.518	112.42	116.485	84.757	65.4678	76.9794	84.7344	87.1963	79.5254	79.9063	69.9908	67.0074	84.5104	76.5457	77.4303
AT4G30010	124.69	159.848	160.088	146.412	152.263	152.689	154.231	141.325	145.928	149.272	143.935	132.08	151.391	166.458	166.817	144.756	160.499	160.669	186.915	145.907	147.422	158.581	150.812	144.974
AT5G23900	168.889	204.986	176.214	168.884	189.224	183.091	202.804	146.737	153.985	149.256	142.164	132.994	121.625	116.155	131.737	108.449	114.976	119.872	153.914	135.516	117.121	150.275	131.275	129.339
AT2G31490	116.51	133.807	124.729	125.761	134.054	127.587	144.894	124.686	125.299	149.12	107.071	110.836	112.514	126.092	119.897	106.479	111.219	111.1	132.919	106.388	111.721	129.697	106.924	98.5364
AT3G52150	143.816	156.143	142.359	159.166	180.808	152.727	181.184	188.636	184.376	149.073	148.831	148.599	149.019	148.416	169.032	140.971	164.392	165.983	172.917	192.245	153.364	143.836	165.803	160.444
AT3G62840	138.838	155.008	143.814	130.276	145.036	140.385	196.896	145.57	139.744	148.971	126.037	137.116	114.903	116.725	120.831	126.187	116.769	124.15	187.796	139.95	148.665	160.64	145.826	134.706
AT4G24190	188.201	191.533	179.57	194.268	202.748	183.391	193.253	204.426	219.354	148.754	150.174	190.33	212.954	226.918	198.851	204.413	238.351	213.619	228.122	237.607	245.256	181.094	231.213	255.096
AT2G21330	133.81	137.039	153.967	177.166	174.535	173.962	161.757	152.017	178.772	148.727	95.5906	98.2044	205.817	191.62	244.882	215.391	264.217	250.191	161.022	184.805	144.089	138.364	156.502	163.335
AT4G10480	132.21	152.545	133.593	139.085	154.864	143.316	195.586	167.326	178.004	148.487	147.585	146.697	125.824	135.268	132.22	124.651	139.61	138.537	189.868	166.605	161.747	162.894	156.056	156.421
AT5G11740	173.601	156.147	154.02	119.821	148.332	139.754	143.839	143.034	135.638	148.111	272.002	151.16	101.044	140.332	130.517	104.416	116.379	163.597	182.823	142.748	201.357	278.638	189.994	168.781
AT2G36170	107.476	132.408	112.869	122.899	134.451	117.198	203.58	135.134	143.658	147.895	131.013	115.802	112.004	108.363	104.154	108.147	109.874	112.683	169.136	124.023	128.7	147.286	122.076	121.917
AT5G64400	114.318	139.085	135.206	118.789	125.647	125.981	131.019	123.639	131.469	147.808	143.093	113.664	127.721	143.528	162.163	125.16	124.652	150.359	161.083	126.18	140.508	156.982	131.622	136.611
AT5G59220	29.5453	24.1872	29.2453	22.857	22.7972	25.6424	48.6818	31.6319	28.8272	147.787	36.6135	49.1861	17.2633	20.4398	18.7909	28.5044	21.7323	24.6931	25.9821	30.4781	43.8877	54.0933	50.7462	30.2543
AT1G64750	103.054	122.887	115.326	113.301	117.849	102.026	160.638	107.545	114.883	147.766	104.936	105.373	108.629	124.699	122.07	119.204	110.498	108.883	144.737	108.927	111.591	153.713	118.248	107.733
AT5G15960	187.404	130.929	109.931	176.807	80.1739	120.493	59.6351	122.409	141.177	147.399	318.339	132.995	136.434	152.19	117.841	152.361	124.599	111.018	126.635	202.995	131.493	172.87	59.4688	195.285
AT1G64390	109.41	101.601	95.6278	96.3957	113.398	98.6781	97.8621	110.625	117.688	147.189	114.517	150.491	122.292	127.993	93.9555	121.575	154.238	116.469	130.616	151.985	168.134	119.869	129.925	178.355
AT3G55770	140.733	143.066	154.036	149.766	142.259	154.814	156.832	135.11	133.605	147.127	144.181	133.102	129.978	121.487	142.036	130.473	113.777	126.905	125.894	130.851	122.516	139.932	128.046	118.699
AT4G29390	116.592	135.706	117.741	119.614	130.353	117.12	204.424	130.235	142.994	147.125	113.458	107.521	108.809	122.543	118.342	112.545	114.821	121.525	183.723	127.923	129.058	167.919	129.272	126.907
AT3G51600	187.929	217.776	173.404	177.86	215.966	182.575	189.339	185.649	198.799	147.101	220.636	141.722	199.592	182.874	199.718	149.135	158.184	217.834	154.246	157.716	114.731	181.448	157.52	168.87
AT3G01540	133.715	139.846	134.297	125.648	131.799	137.229	147.567	120.587	118.163	147.092	145.352	131.598	115.928	124.889	119.468	123.578	112.439	118.517	126.071	126.884	116.668	143.27	128.993	124.017
AT5G63310	121.848	138.838	119.626	134.999	163.44	133.532	199.325	148.499	157.939	146.77	140.972	131.382	126.991	121.749	147.123	128.503	131.646	145.66	167.567	177.271	135.363	157.488	148.613	131.669
AT1G52030	268.832	254.702	224.483	197.884	203.443	185.733	158.974	196.307	107.937	146.731	207.915	206.624	126.07	159.815	115.232	155.489	167.243	145.916	385.766	274.752	287.524	208.255	227.174	151.186
AT5G11770	139.598	150.641	149.787	143.566	145.648	145.435	159.652	138.732	152.663	146.537	150.293	134.976	148.611	160.299	162.97	145.86	136.188	158.782	161.546	150.558	144.567	153.894	146.867	146.559
AT2G37270	108.461	147.184	121.451	117.654	145.639	126.217	219.536	154.763	157.033	146.466	140.523	127.185	105.34	111.799	124.417	97.3475	113.499	119.377	166.998	150.155	141.488	159.159	131.159	135.436
AT3G17020	149.826	158.813	169.447	160.223	152.708	163.398	149.633	157.674	145.715	146.278	155.65	155.867	156.943	156.9	163.152	155.034	150.716	153.119	142.022	140.844	155.814	151.328	139.95	145.13
AT5G60615	80.9402	76.6239	66.4776	49.3367	48.8502	49.5098	53.0139	45.3385	54.3518	146.262	38.2079	37.8891	92.5891	65.3531	77.1713	70.9809	67.5027	63.4434	83.0629	36.0845	29.3046	43.4351	22.4368	24.1318
AT1G02560	148.455	146.524	160.769	152.572	152.977	153.861	155.525	167.122	167.78	146.094	168.198	153.135	154.401	153.018	161.051	153.06	152.146	173.03	137.559	169.789	156.958	147.371	158.857	153.162
AT2G28910	136.595	148.233	147.611	134.975	141.928	143.289	172.223	125.531	124.169	145.766	143.506	125.904	125.7	128.271	134.124	125.643	112.77	118.487	128.415	133.343	116.291	158.953	126.836	114.286
AT2G43970	148.365	179.234	164.753	154.074	174.518	173.114	213.757	163.743	157.078	145.732	161.993	141.796	134.973	136.467	151.635	121.058	121.348	130.502	170.762	148.316	156.189	187.154	161.432	139.518
AT3G14595	81.3053	80.542	75.8665	64.0703	67.5732	70.3743	60.1143	57.5929	67.1734	145.564	66.8543	61.2408	85.3359	70.1116	72.8229	76.4479	70.9621	78.7493	81.0384	56.3028	57.4762	70.4483	49.9925	53.0292
AT4G31340	139.454	131.527	129.175	140.767	134.198	133.158	140.276	132.911	134.11	145.551	132.951	136.781	143.159	140.768	138.156	140.271	143.271	137.969	136.343	128.754	129.968	132.234	138.408	126.831
AT3G08940	205.931	228.068	235.336	218.84	257.357	244.033	138.2	126.914	126.881	145.376	101.028	121.263	139.63	123.968	160.904	114.575	126.029	132.957	118.339	141.492	112.911	98.5907	115.776	116.25
AT5G14040	171.42	189.765	173.403	172.413	189.466	177.821	185.343	188.691	184.163	145.167	171.092	167.232	180.908	193.737	185.063	177.943	190.298	189.797	198.561	189.238	195.242	167.011	189.03	186.009
AT5G43700	43.4439	41.0214	44.8115	105.888	62.7557	70.9114	50.0878	41.8973	46.3358	145.137	112.935	159.549	49.2512	51.3691	46.9535	136.671	101.065	74.5953	33.9426	30.3432	34.3554	92.0277	106.629	105.38
AT2G39390	109.61	127.233	130.187	116.823	130.622	121.212	189.696	138.559	142.627	144.95	136.8	123.042	84.9667	84.6333	88.0519	75.9259	88.6468	91.1354	128.618	103.718	100.651	101.418	96.5255	103.272
AT2G33040	160.028	171.502	162.532	164.289	173.251	169.25	151.751	185.616	183.508	144.9	173.247	161.433	173.948	184.755	172.165	166.321	185.617	189.309	169.577	184.657	182.397	154.013	167.366	195.972
AT5G47000	91.4504	86.6843	78.3779	59.5049	60.627	63.5002	55.2026	58.8199	71.9766	144.622	39.2561	44.9708	105.561	67.7754	70.9952	79.4019	68.1085	68.0112	82.9822	44.8981	33.9335	38.1053	22.311	26.474
AT5G48760	110.667	126.88	111.219	116.283	124.389	112.651	189.872	131.113	132.202	144.222	127.725	121.148	99.054	100.595	115.784	102.829	106.02	113.675	158.897	124.138	131.554	143.053	119.407	114.162
AT5G20240	180.762	149.282	169.501	164.955	126.557	159.726	104.333	147.03	163.804	144.069	168.579	165.35	243.205	248.719	222.671	271.067	214.009	216.156	143.979	150.799	147.44	136.049	142.424	162.471
AT1G27450	126.942	146.102	127.821	135.089	159.562	140.422	189.104	144.665	151.59	143.821	129.401	120.08	125.549	125.164	143.003	128.616	125.831	139.1	182.288	146.23	139.774	160.234	144.106	127.186
AT2G14890	150.936	146.316	148.994	150.107	172.649	150.741	219.471	175.283	179.313	143.672	133.867	157.792	149.977	160.414	159.755	154.064	168.713	184.629	222.423	178.897	193.946	181.632	163.534	174.413
AT1G68590	164.289	164.875	166.181	181.535	189.34	172.677	207.684	202.332	204.96	143.633	144.451	155.542	191.082	188.555	201.164	185.546	194.708	197.778	187.879	215.49	185.109	161.994	182.22	186.031
AT5G38480	137.281	132.622	132.195	144.368	142.806	126.187	119.16	138.714	146.161	143.628	133.22	134.22	157.942	165.397	146.23	160.316	170.502	168.355	164.429	162.283	163.916	140.445	164.464	171.666
AT5G13930	200.142	152.723	165.777	219.602	204.339	182.988	81.6307	127.944	135.58	143.218	72.0568	113.078	182.115	172.383	199.601	191.839	227.541	223.487	225.743	177.753	222.595	142.154	207.915	187.586
AT2G24270	120.493	121.702	120.272	115.855	114.988	119.649	150.301	137.092	149.462	142.73	119.347	116.505	117.319	100.494	126.627	102.789	101.282	118.017	92.6238	121.241	88.4538	109.287	101.514	97.4026
AT4G25740	114.505	139.802	121.613	127.278	149.165	123.796	223.128	135.442	149.123	142.698	121.155	120.337	108.13	102.316	113.674	105.139	110.955	123.31	168.737	141.976	125.778	146.051	130.956	125.828
AT2G22080	88.0566	78.5841	78.2558	73.8037	71.3113	70.2722	129.457	90.1292	84.7795	142.693	112.132	104.061	85.7562	65.3304	82.8909	72.6762	61.3395	65.9632	85.5355	80.6876	75.3683	116.625	73.7297	76.4405
AT4G13520	136.031	142.007	139.079	137.525	147.683	132.984	202.167	123.841	135.079	142.668	110.171	124.374	129.474	134.645	158.236	120.642	128.852	137.522	198.053	120.44	136.409	171.018	136.493	123.056
AT1G78680	151.825	132.466	167.969	147.628	133.2	143.081	110.232	135.84	127.617	142.515	79.6073	112.443	150.387	152.003	156.733	149.944	168.964	164.363	166.121	163.199	179.544	124.934	171.947	151.509
AT1G32990	141.51	160.54	141.979	166.819	170.846	153.422	171.671	175.514	175.138	142.183	148.513	139.742	148.49	141.226	160.34	144.697	162.759	162.445	152.079	187.996	147.908	140.613	150.654	159.244
AT5G02790	154.553	153.01	176.373	169.692	163.783	174.72	126.486	150.594	136.225	142.144	137.487	137.42	170.523	168.63	175.692	172.409	172.427	180.129	156.323	148.17	166.815	150.402	161.126	154.27
AT3G51840	167.254	152.047	170.976	154.885	137.45	157.258	138.977	148.593	152.107	141.988	196.769	149.66	160.094	152.159	153.868	163.14	141.234	146.622	96.8868	120.525	102.191	128.836	117.758	122.953
AT2G28305	16.5048	23.4645	15.5541	25.4425	19.5492	16.1049	47.2806	28.0812	29.5125	141.909	34.3251	73.3155	12.58	15.8196	12.0036	33.0064	18.4827	17.8031	16.045	14.8316	21.6907	51.6404	43.3285	36.192
AT1G08510	156.963	129.454	159.271	151.881	128.9	144.176	85.2581	115.866	129.055	141.872	137.175	155.763	182.233	175.79	158.801	192.648	188.425	170.262	116.088	112.311	138.016	113.892	136.884	137.455
AT2G22055	72.3716	74.4201	68.1871	54.8498	51.1573	55.7123	54.3029	43.2949	54.3569	141.769	36.1124	35.2705	90.1149	62.3145	73.5566	72.8605	59.0358	67.6951	85.3582	43.6239	30.5542	43.1266	20.8862	24.2251
AT5G65360	132.33	142.336	128.129	137.12	129.553	130.261	168.626	145.443	140.561	141.593	96.2181	133.092	103.645	97.7775	127.873	108.031	114.865	129.432	204.916	158.646	169.472	151.434	152.1	141.836
AT5G45390	128.856	129.207	127.696	144.093	143.808	134.309	171.505	147.062	150.337	141.521	140.948	123.557	133.384	133.467	151.752	127.892	135.234	145.48	161.24	159.289	148.57	153.113	151.564	143.69
AT2G30950	174.477	147.026	177.845	192.562	169.983	180.138	90.7263	172.165	189.269	141.484	181.195	169.998	197.445	203.732	190.134	209.319	209.151	199.062	106.524	173.723	188.676	114.597	164.21	186.608
AT4G18700	85.5254	77.0368	76.6924	62.3073	68.2367	67.4764	67.9425	64.5372	65.4063	141.176	67.1536	56.7521	102.771	75.0235	81.5248	81.8421	69.5319	68.8281	82.8785	48.961	41.3944	56.3609	37.7178	40.6503
AT2G03680	140.203	159.776	144.984	153.975	164.082	163.442	161.469	152.218	142.086	141.013	159.155	140.354	152.294	156.148	168.182	145.925	147.937	163.637	180.731	161.376	184.699	157.202	159.734	158.608
AT3G58500	128.231	124.594	127.379	123.497	120.71	125.544	149.961	128.469	122.211	140.873	133.549	127.297	119.407	110.138	122.6	115.458	112.146	116.793	120.617	125.651	116.854	125.293	122.736	115.694
AT3G13200	103.584	105.533	107.788	104.406	100.551	99.6917	118.31	109.286	113.654	140.75	134.673	119.479	115.19	116.27	106.354	121.022	105.25	102.769	104.319	102.979	102.919	125.314	99.362	106.863
AT4G34700	131.653	153.374	141.618	133.1	148.207	143.131	187.864	127.635	135.975	140.485	129.95	127.296	136.485	144.199	150.157	129.751	129.571	142.972	180.557	131.265	136.007	151.186	137.015	121.891
AT1G72450	76.8342	76.3225	64.3542	62.2582	56.5336	53.6958	54.4143	86.7288	75.5437	140.44	66.3243	141.064	69.7318	68.6313	61.5463	88.8255	60.1322	64.6051	98.1997	81.7983	121.561	112.717	102.366	114.57
AT5G47570	115.744	127.233	128.319	121.531	126.781	118.177	171.605	115.733	127.313	140.381	118.758	108.361	119.779	139.792	135.593	106.022	120.302	131.51	168.373	131.162	133.711	154.011	120.172	118
AT4G26840	124.646	148.179	128.95	140.867	142.78	140.727	174.453	136.641	137.693	140.34	93.9946	113.32	121.967	130.073	136.669	114.607	115.072	133.803	179.006	126.036	135.265	149.298	138.565	117.125
AT4G26260	95.7024	90.2046	82.5039	64.6728	54.9034	59.9736	102.325	66.9503	84.1109	140.034	148.546	68.6759	130.995	96.0062	97.0753	141.428	68.8985	73.6673	82.8776	65.4067	31.9577	110.258	42.6451	48.2195
AT3G23600	145.105	141.698	161.154	144.777	152.791	152.873	132.667	145.426	141.747	139.926	140.491	147.541	162.521	170.164	154.862	164.546	165.008	159.415	149.061	138.337	168.818	143.043	147.772	153.872
AT5G58710	126.951	150.474	127.675	132.547	134.999	130.37	170.63	132.429	147.112	139.737	117.73	122.164	118.535	132.089	120.429	119.223	130.537	137.646	201.739	148.553	159.031	169.192	150.836	150.753
AT3G52560	131.121	139.855	146.476	138.505	134.308	136.849	131.324	126.455	132.477	139.445	131.704	132.031	144.524	149.201	143.998	128.247	136.92	145.706	132.477	124.789	129.588	133.117	129.474	121.356
AT3G04290	259.671	194.668	197.819	257.555	236.053	214.574	174.205	208.115	204.366	139.146	124.361	156.968	207.002	169.505	243.692	207.994	245.345	248.445	254.429	253.587	207.015	158.507	249.14	217.719
AT2G45070	123.138	124.71	122.519	123.347	129.346	113.352	142.23	125.601	121.164	139.115	148.713	121.293	139.623	134.452	145.878	132.761	145.447	144.879	164.047	130.171	144.964	162.022	135.993	144.101
AT4G32060	109.048	116.19	115.679	107.971	109.482	131.217	134.963	101.802	110.886	138.36	111.605	111.622	127.419	126.994	151.266	125.217	127.282	127.295	132.349	124.588	116.611	161.538	139.084	124.213
AT4G25640	87.0206	90.1249	95.4212	100.789	87.9313	97.0949	62.6018	76.9293	78.6876	138.268	156.72	147.719	79.0223	91.14	69.8816	128.539	111.813	103.261	63.6014	64.5152	74.4813	123.969	125.591	112.87
AT3G46030	151.1	165.741	151.791	151.591	148.65	152.675	151.53	149.522	160.486	138.076	129.485	159.13	141.024	138.959	158.514	150.462	135.606	151.446	173.786	145.267	163.315	146.434	155.113	145.817
AT3G51730	131.66	143.194	161.615	141.663	133.969	142.403	110.654	119.308	118.909	138.065	131.372	114.469	131.667	144.042	128.44	146.794	125.114	130.925	103.691	97.8652	111.047	113.458	110.587	108.288
AT1G61680	248.802	176.34	246.124	190.016	199.494	219.479	86.8471	127.131	142.913	137.953	105.845	166.07	316.418	297.543	250.349	272.64	253.981	213.189	303.836	178.604	273.447	139.24	138.505	224.711
AT1G18210	115.872	123.724	105.941	106.667	114.276	98.4867	73.2544	99.3149	105.523	137.912	145.766	157.682	101.715	118.317	101.387	123.623	105.645	117.882	120.694	114.065	147.583	157.472	135.6	137.503
AT4G20150	109.563	132.041	129.719	117.055	131.759	125.302	155.003	116.47	125.878	137.912	116.166	100.759	113.783	128.166	137.665	109.09	113.46	135.009	163.898	118.368	130.533	150.303	125.308	113.607
AT5G11500	131.878	149.052	138.682	130.829	137.614	136.597	134.336	122.825	127.194	137.873	117.592	113.525	133.606	137.124	139.879	127.745	126.01	130.899	137.452	125.414	121.926	140.277	129.388	115.579
AT1G08200	116.773	108.702	111.896	107.737	109.269	102.464	96.3756	113.112	104.123	137.841	119.269	117.146	112.907	120.351	111.358	112.645	114.931	122.986	125.976	129.4	140.131	133.009	123.16	128.503
AT1G79750	140.669	140.811	140.91	141.217	147.715	147.322	156.778	139.72	145.681	137.74	123.797	139.453	143.349	128.831	149.935	133.986	141.428	146.936	133.685	143.197	132.887	138.866	143.603	137.656
AT5G09650	101.284	119.482	112.077	121.597	131.628	113.317	155.989	143.703	139.565	137.392	125.865	117.955	117.025	126.054	137.605	118.147	123.3	128.589	140.208	146.593	124.842	144.109	132.446	123.17
AT2G47710	128.159	140.41	143.663	133.386	125.785	138.904	99.6402	111.367	111.663	137.29	121.759	114.909	107.679	123.503	120.375	120.397	120.025	121.962	102.164	93.7168	108.548	115.754	117.502	110.281
AT1G54780	164.361	150.172	167.963	180.185	177.184	180.26	174.178	171.172	185.493	137.237	117.294	131.871	180.87	181.13	192.663	172.788	186.527	203.709	172.331	199.858	172.087	149.958	174.064	165.769
AT1G01170	123.956	133.551	122.497	124.896	123.011	133.306	185.639	126.123	123.497	137.044	107.029	114.632	117.249	115.888	144.723	112.139	103.141	119.85	131.011	131.198	106.77	158.358	120.099	107.838
AT3G10920	134.693	155.251	146.192	137.995	151.143	145.756	151.634	142.54	144.992	137.012	145.77	136.643	150.281	154.844	157.56	146.703	146.07	159.509	172.34	157.595	163.07	153.233	155.783	148.675
AT4G22220	114.662	111.017	118.52	115.513	108.113	112.505	121.105	120.212	117.352	136.837	119.377	116.653	117.871	125.873	127.143	117.485	112.626	127.106	130.883	125.775	130.906	123.843	121.129	120.018
AT4G35450	142.422	139.713	155.195	156.122	149.327	149.653	164.67	154.303	161.464	136.601	146.298	134.429	158.335	164.36	173.537	152.479	157.842	174.27	164.565	159.701	156.901	164.565	171.224	150.865
AT5G41700	148.973	166.538	168.381	145.289	155.89	170.141	148.911	130.095	121.248	136.531	122.852	128.714	130.711	129.928	155.768	130.65	116.07	134.014	139.059	126.206	142.041	146.042	138.872	120.362
AT4G01050	124.457	124.267	131.663	136.945	142.083	136.394	176.102	141.129	142.438	136.314	108.944	113.906	125.552	119.349	133.503	122.122	132.506	136.096	131.071	153.558	126.223	131.012	125.625	128.09
AT1G72150	191.03	180.941	218.907	213.426	193.016	223.086	106.943	185.99	187.007	136.295	292.773	230.182	190.341	195.383	174.349	212.96	193.494	188.955	89.175	119.984	125.519	133.883	138.296	170.984
AT5G16050	123.202	121.392	117.919	122.169	125.038	120.09	115.8	117.706	120.234	136.29	107.752	131.597	120.258	119.015	114.011	122.217	122.038	122.049	126.483	132.97	128.534	112.589	119.418	134.959
AT1G33120	99.4493	132.506	114.956	104.697	122.003	107.147	271.8	134.818	135.806	136.179	120.508	98.2034	93.5295	96.0082	118.498	78.9464	85.2725	106.221	187.558	130.572	122.463	165.658	124.024	110.345
AT5G20020	110.672	132.754	129.1	127.413	145.235	129.712	165.238	147.793	143.086	135.808	161.51	138.332	115.264	130.14	139.967	130.579	129.35	139.674	158.484	138.39	141.173	155.134	141.213	138.585
AT5G57800	142.241	125.289	134.016	126.714	131.163	142.002	115.765	148.441	151.355	135.76	98.4123	127.971	128.414	131.33	107.676	113.473	130.941	131.62	93.9176	109.397	108.014	85.031	103.913	114.425
AT5G24610	117.542	122.738	113.637	114.33	108.353	114.367	112.054	108.913	105.545	135.666	103.522	127.992	113.83	120.768	113.561	110.2	115.35	112.578	114.383	114.218	124.825	123.492	126.203	114.614
AT5G21020	169.032	200.647	210.3	178.069	180.366	185.308	169.152	135.724	120.233	135.574	136.431	117.425	113.742	117.99	140.659	110.591	95.6893	119.673	122.941	126.357	112.468	155.607	119.934	98.0179
AT4G25370	122.761	126.899	117.583	125.561	128.782	118.871	159.785	132.577	129.684	135.364	132.849	123.545	121.537	120.652	121.97	111.815	123.071	121.044	141.677	137.936	124.099	136.519	127.302	127.1
AT3G59970	135.806	129.511	132.344	139.452	139.956	132.767	116.84	158.722	151.36	135.234	130.413	141.16	145.603	158.206	142.605	144.889	166.229	157.276	125.791	152.443	141.902	120.353	138.338	148.357
AT2G39570	107.565	102.531	101.496	88.7001	71.3231	89.3368	201.78	106.894	118.113	135.217	205.874	115.335	122.349	95.2946	124.805	106.891	71.9681	83.2578	64.8555	89.8607	51.509	122.766	79.808	72.5774
AT3G47370	104.498	140.681	118.875	120.421	140.137	135.658	210.533	143.301	151.289	135.213	143.728	124.831	105.901	121.667	107.46	102.141	114.412	115.387	177.448	141.75	132.336	147.822	133.933	144.193
AT1G02140	121.945	143.324	124.757	125.183	137.906	125.119	164.389	125.845	127.657	134.962	117.807	121.53	125.946	118.588	121.366	122.001	123.981	127.855	147.661	126.92	131.434	134.607	131.456	122.078
AT1G77710	125.002	131.408	153.057	123.992	127.646	133.17	135.159	108.529	116.612	134.68	127.842	113.023	117.17	135.966	142.375	129.729	126.082	137.831	138.848	107.176	121.702	140.692	127.025	110.957
AT2G42210	124.418	134.158	129.819	135.051	140.309	124.839	161.171	125.72	133.319	134.618	127.237	115.792	129.409	126.206	140.627	123.171	124.293	130.837	142.821	124.613	129.234	138.539	126.89	119.344
AT1G66200	299.419	301.323	327.141	306.258	289.119	321.449	193.011	282.888	278.103	134.455	224.802	239.366	245.101	244.57	232.491	257.389	259.847	257.544	248.549	270.482	265.311	181.189	259.864	253.213
AT5G22650	125.304	158.523	133.762	132.689	154.585	141.728	192.545	173.096	172.297	134.074	148.442	146.079	124.423	116.407	128.813	119.883	132.221	131.406	168.275	149.836	158.606	153.562	142.304	153.881
AT3G52880	154.544	151.548	154.198	162.498	148.998	157.994	129.556	157.952	156.511	134.071	159.151	151.529	171.336	189.08	171.773	173.077	177.047	181.368	149.032	155.928	163.748	141.029	154.665	164.028
AT1G03680	169.394	157.691	162.525	186.905	181.992	177.19	143.958	166.276	174.041	133.917	132.843	141.881	173.969	179.073	192.409	181.104	173.018	196.1	156.811	180.45	181.551	130.06	162.321	163.169
AT5G64140	92.0293	126.324	104.191	108.569	116.122	97.6967	199.902	109.777	119.986	133.818	94.7222	87.9751	87.8379	95.9731	107.905	84.3292	84.6145	102.306	169.919	110.599	118.249	145.912	112.787	103.742
AT4G17560	104.35	117.678	116.632	117.737	131.024	113.227	194.669	131.805	131.288	133.65	106.88	105.304	109.846	99.8993	122.908	105.272	107.856	114.618	148.532	143.088	116.765	145.704	126.061	112.354
AT1G19180	68.62	69.895	65.1379	61.1961	45.8371	47.8657	20.3827	56.0618	51.3825	133.363	85.481	126.228	63.8296	74.3279	47.5213	104.654	79.5437	66.4085	55.5236	49.653	84.5842	109.657	103.479	112.254
AT4G38920	125.487	141.246	148.14	135.814	144.756	135.865	174.016	138.522	138.767	133.099	132.685	114.71	147.707	151.091	155.451	133.123	140.981	161.112	167.241	137.766	141.758	157.164	150.55	135.902
AT5G06870	150.045	122.608	119.391	110.767	77.4664	92.8011	72.021	147.998	92.9854	133.017	217.561	214.912	129.226	161.768	108.631	178.072	98.9373	105.665	105.302	141.981	94.1842	158.441	112.124	124.518
AT5G15650	93.3205	97.9653	81.1825	88.8383	96.7325	77.7984	100.82	97.7632	101.249	132.839	126.121	109.583	83.6178	93.9199	77.7198	85.9765	87.5467	91.9848	114.962	122.486	128.162	133.395	117.802	117.539
AT2G38870	65.5379	59.2246	62.2305	60.4528	71.1012	58.2849	106.623	58.5428	63.9693	132.794	115.167	82.1678	51.3336	56.0592	67.7783	68.7203	69.4263	72.0325	75.3349	71.9721	57.5689	131.617	76.4997	67.9702
AT4G15470	132.629	122.788	122.487	123.451	119.335	115.598	103.516	119.161	111.163	132.545	129.255	139.702	141.956	141.862	131.689	144.866	141.137	139.686	124.641	119.351	137.183	137.864	127.369	149.307
AT3G26110	101.214	88.1442	83.2003	58.787	61.4414	66.6174	42.0469	54.8681	67.4524	132.484	44.5409	47.1616	99.2847	64.0989	67.7449	66.804	60.5823	62.1377	91.9178	54.6646	32.9776	43.0571	23.782	25.7392
AT2G44130	91.0399	94.8031	109.853	96.5482	96.6808	100.551	56.3032	85.8258	89.8116	132.377	188.191	143.11	107.951	111.248	92.23	171.958	138.641	118.419	73.8842	87.0238	113.466	125.779	136.079	126.921
AT1G11650	126.874	136.487	136.353	131.765	132.628	139.274	149.824	143.803	137.289	131.906	152.94	131.552	130.232	131.23	132.905	134.33	128.409	139.608	123.758	130.546	128.564	141.736	125.078	131.604
AT5G23040	94.8338	109.293	103.083	103.27	108.757	107.063	155.359	119.327	117.68	131.579	112.418	107.137	105.96	96.8107	111.545	96.254	101.666	105.732	117.19	128.372	99.4661	119.002	104.086	99.1646
AT3G28007	62.534	52.4796	69.9055	54.3547	53.0326	48.2502	47.5067	65.7304	69.7635	131.43	70.6298	109.976	92.9895	106.191	62.2217	112.7	90.4829	85.2697	91.9693	98.9081	142.026	90.7512	130.52	147.134
AT5G27860	103.117	116.118	112.647	99.0914	100.705	107.786	185.234	100.34	86.089	131.045	96.8718	103.681	100.119	94.8667	106.693	106.888	89.9946	96.9348	133.837	96.4662	103.581	151.54	105.605	88.9238
AT3G60600	107.042	112.031	109.596	100.893	102.579	103.799	139.75	103.948	106.942	131.022	123.7	114.963	100.893	100.954	100.688	104.07	90.7917	97.4824	108.793	110.969	101.208	123.564	112.213	99.5642
AT2G02050	110.416	124.711	120.244	119.489	120.963	112.6	135.054	109.682	112.733	131.015	104.407	102.182	111.898	119.574	125.639	111.852	118.951	125.578	142.823	108.85	120.879	133.547	124.808	113.522
AT3G23050	125.654	127.196	131.846	119.956	135.707	139.331	121.06	106.433	110.065	131.005	128.887	143.886	124.155	130.622	118.28	109.303	112.775	98.6687	80.8595	80.4437	78.9147	81.8974	75.7657	116.963
AT4G32460	219.17	144.946	193.414	194.518	173.236	170.094	64.4181	119.214	158.923	130.949	117.276	184.926	369.206	353.988	296.191	335.474	371.77	327.613	219.859	208.954	284.298	140.236	170.446	247.66
AT4G34050	149.953	148.984	143.945	145.061	143.667	147.263	118.987	200.903	186.124	130.652	146.532	163.874	147.122	159.335	130.602	138.907	144.78	149.267	153.221	170.464	180.983	121.888	147.735	188.32
AT1G57750	111.576	122.77	123	133.531	173.014	150.267	159.493	181.983	215.8	130.62	59.1687	131.099	93.2724	86.9295	78.7256	83.2855	113.12	123.301	68.1981	89.6433	95.9067	45.215	82.7145	111.118
AT5G20700	199.257	189.818	212.519	176.707	179.202	194.95	156.197	153.239	131.478	130.613	92.1322	104.704	170.531	160.408	177.946	130.744	150.28	147.334	184.834	152.991	185.467	141.094	156.537	141.931
AT2G09990	101.75	119.354	113.806	102.649	112.328	107.09	188.155	123.089	126.186	130.529	119.672	116.035	89.9253	93.5345	100.037	96.4008	89.792	97.8641	131.752	108.85	103.81	134.695	106.524	102.773
AT1G74060	110.648	126.548	117.548	119.653	128.187	120.579	172.992	132.568	142.067	130.332	120.294	120.119	103.039	103.303	110.018	105.111	103.839	108.104	149.63	123.508	124.138	132.341	122.336	118.107
AT2G28840	138.866	140.081	138.517	145.556	148.182	146.948	155.523	128.561	117.45	130.025	112.508	130.19	117.421	106.566	131.871	108.952	107.856	124.175	115.895	126.942	108.967	134.438	124.449	115.97
AT4G37870	117.388	108.714	128.841	119.629	104.011	121.594	84.1208	135.292	138.028	129.989	113.385	156.496	149.723	144.948	121.246	139.489	154.369	122.844	133.616	131.185	200.877	139.349	147.324	187.915
AT5G02770	117.042	125.918	118.219	109.813	115.553	117.642	152.743	119.045	120.005	129.913	114.726	119.775	112.02	106.083	118.354	107.095	107.766	104.241	137.637	117.005	115.866	136.829	128.851	111.517
AT1G07940	124.985	150.174	135.306	138.597	154.734	145.397	178.32	149.721	160.544	129.913	141.17	136.129	132.257	137.49	141.965	121.095	129.535	149.56	170.589	153.581	151.913	150.954	140.561	149.819
AT1G68570	246.257	162.288	205.788	171.088	154.249	178.398	107.432	223.454	231.988	129.861	127.837	145.525	329.929	328.24	296.653	246.235	288.093	294.436	218.778	225.289	346.516	162.969	194.243	251.647
AT3G06500	49.0174	44.2635	47.1623	44.2768	40.0907	39.9959	44.7585	56.4294	48.6996	129.785	104.455	99.8904	45.4412	55.288	43.031	77.3432	48.8283	46.487	48.7119	49.7685	63.1064	102.758	90.9464	72.3277
AT3G03100	106.315	128.251	122.058	120.401	114.457	123.264	153.406	103.428	117.263	129.548	110.964	109.24	122.202	126.283	129.74	123.799	104.429	125.034	134.895	117.522	120.126	131.185	127.804	115.106
AT5G14910	118.006	118.97	116.506	122.471	133.431	123.346	163.838	135.538	137.687	129.445	130.778	117.244	120.442	115.467	132.198	113.356	121.432	128.695	130.147	143.516	112.592	131.57	125.212	115.934
AT1G74270	88.8248	114.867	105.42	99.3579	116.242	105.754	192.92	110.472	115.122	129.409	100.266	97.2834	90.801	84.3175	110.578	94.0644	92.4344	102.731	138.314	106.77	107.15	129.08	103.871	96.1475
AT4G16520	119.491	111.139	128.069	112.262	107.961	125.275	109.779	99.2364	99.7964	129.307	121.071	107.704	117.378	116.797	131.105	114.309	102.51	109.064	104.043	104.248	103.092	116.745	97.7714	94.9035
AT4G27520	75.4143	63.7191	48.686	50.1607	44.7215	49.4107	37.4695	57.7637	46.4735	129.277	99.25	73.4615	45.2653	50.6769	48.2212	54.3479	54.3742	62.3305	49.4999	61.1178	80.5819	107.58	70.248	65.316
AT5G13510	134.319	130.909	135.975	143.881	160.233	138.65	181.592	170.686	187.731	128.889	129.227	142.692	151.423	137.302	163.169	142.623	157.014	168.743	157.125	196.883	158.366	131.83	154.597	158.803
AT5G11170	123.861	135.556	131.071	130.042	130.106	125.523	162.745	123.307	115.408	128.866	122.749	106.641	116.048	108.466	112.929	120.088	118.479	119.448	134.332	108.644	106.816	132.895	125.327	111.077
AT5G59870	126.129	132.173	125.711	136.569	132.96	117.065	122.013	121.061	121.739	128.829	97.0723	123.677	108.519	101.848	128.293	105.109	107.762	120.676	173.512	146.739	147.071	120.69	137.629	118.304
AT5G40370	106.606	114.035	109.213	115.108	105.867	108.636	92.9289	124.019	127.098	128.738	115.662	116.249	145.337	146.671	136.066	154.156	131.83	131.765	103.447	118.902	125.136	119.669	136.436	126.028
AT4G21650	80.5725	139.44	115.434	113.194	165.996	132.395	211.757	220.487	205.335	128.577	150.511	163.47	105.206	112.121	105.209	81.2313	132.486	120.06	212.684	247.467	219.214	126.891	154.123	218.507
AT2G19740	93.7841	118.799	95.3676	95.7967	113.239	106.483	171.215	114.793	121.9	128.377	113.67	102.054	96.5547	96.8842	99.2224	89.356	92.6954	92.5047	124.385	114.804	101.318	133.859	104.684	101.886
AT1G12780	124.546	107.946	136.943	113.373	113.026	124.228	105.229	142.406	147.787	128.215	414.07	179.328	175.867	179.379	156.027	170.981	149.464	136.068	73.0082	159.022	99.6032	143.483	94.8462	130.678
AT1G78900	168.706	158.772	169.853	176.158	171.47	174.219	128.148	172.263	168.112	128.028	180.021	161.659	181.351	191.47	171.975	181.445	192.498	184.427	148.221	171.272	162.897	144.095	162.566	174.678
AT3G52960	116.989	121.207	109.365	124.741	141.52	119.999	171.879	137.421	156.867	127.98	103.444	109.193	123.236	120.282	140.331	115.474	133.494	140.171	161.554	162.573	142.911	133.612	145.036	146.401
AT3G09860	128.392	134.963	131.71	140.26	136.942	131.323	172.292	133.935	134.862	127.861	107.546	113.466	124.157	124.779	151.392	123.723	128.372	138.055	164.543	142.18	126.938	148.425	139.079	110.954
AT1G67865	149.785	201.171	184.611	167.643	184.57	194.42	76.8324	123.507	89.4785	127.822	147.42	123.195	80.0681	89.6762	67.9914	95.5641	86.9322	78.5952	74.0462	78.0653	85.8813	95.5026	112.029	70.585
AT1G01470	65.9659	66.9618	43.2305	29.8388	36.6652	30.0549	22.2813	39.5209	37.5371	127.592	131.056	71.6903	47.6988	54.7875	33.3299	43.9553	37.9494	54.3699	26.2379	33.9148	52.2781	119.659	53.1547	68.8435
AT4G30530	87.2965	84.327	81.6717	116.964	92.8922	83.4131	58.571	105.719	80.209	127.489	141.786	174.603	74.8159	85.5482	67.2531	136.686	107.459	88.3728	69.2309	61.4579	84.587	84.8551	100.077	113.836
AT2G31810	100.657	93.1163	91.8858	97.5862	87.5442	88.5026	122.706	116.708	110.733	127.428	185.556	151.433	109.412	90.8911	98.2028	119.563	90.1598	82.3389	54.1982	94.442	60.2785	111.685	90.4275	86.8145
AT3G05020	176.656	177.548	160.018	165.109	156.37	153.764	124.243	114.273	126.86	127.316	98.0867	97.9207	202.035	209.633	218.933	200.686	220.804	238.824	180.398	150.141	139.916	141.752	169.429	139.977
AT4G11600	107.749	109.205	107.491	101.171	102.2	101.186	92.0275	111.995	108.985	127.25	152.12	104.75	113.839	117.605	112.199	116.048	114.432	117.771	103.846	109.831	127.145	130.525	134.715	127.761
AT2G29980	141.202	163.875	151.288	148.189	168.164	159.348	188.526	154.32	152.416	127.122	122.742	131.575	120.872	123.094	130.059	115.563	130.442	128.968	150.247	153.052	126.632	124.195	137.526	140.106
AT5G54760	139.213	147.548	141.279	143.023	138.212	128.689	124.271	131.038	123.545	127.103	134.236	120.873	156.974	164.975	158	147.126	136.059	153.94	176.148	127.596	146.816	148.278	139.687	139.522
AT1G01090	158.447	140.484	151.023	147.987	138.018	144.871	118.81	139.609	145.114	126.967	122.32	133.893	176.463	175.705	170.235	180.95	182.574	177.891	124.861	144.631	140.723	118.849	152.6	146.74
AT1G66240	115.1	120.793	122.896	103.165	122.321	119.672	163.117	113.588	105.423	126.475	121.094	95.1661	100.401	121.866	105.183	111.49	108.955	106.335	150.908	113.313	131.056	155.394	130.788	117.971
AT2G05380	242.521	190.032	167.535	210.718	172.417	206.771	214.29	299.047	120.489	126.442	320.665	165.989	37.968	29.7519	56.4059	63.0768	30.5352	40.62	35.0463	51.6101	42.5187	198.608	199.519	61.5479
AT4G30950	106.66	111.458	112.978	114.11	115.062	116.624	154.042	134.18	132.135	126.286	107.952	113.41	123.068	106.349	133.797	116.142	120.22	126.116	118.178	150.199	114.743	124.327	119.083	123.025
AT5G62360	180.124	192.059	141.445	105.292	130.687	115.422	44.8467	86.8229	95.0186	126.143	140.171	163.832	149.335	151.492	133.674	133.285	124.272	166.556	91.0745	85.8113	112.743	166.674	74.2513	130.024
AT5G43460	106.324	119.643	111.72	102.228	109.749	108.159	172.022	103.269	97.137	126.053	107.496	106.933	67.6753	70.9137	76.9778	70.4423	70.8206	78.2448	107.083	98.9938	84.3414	124.15	106.352	88.7093
AT4G19200	132.9	148.437	135.023	110.668	125.841	120.746	69.9561	92.6112	92.8706	125.502	170.392	125.893	96.3201	104.856	106.45	93.909	108.766	124.055	73.0172	62.55	87.919	126.752	84.0054	94.9289
AT2G40000	61.7095	57.342	66.3164	66.6336	47.9071	55.2993	31.5618	48.3341	52.917	125.497	185.018	115.227	49.2263	69.8962	42.8488	103.754	67.9344	65.178	18.6007	26.2991	40.4472	101.563	77.6714	72.8981
AT3G05220	117.548	109.25	109.692	114.07	103.83	110.241	67.8398	106.301	99.1388	125.305	124.281	167.801	97.6071	101.352	94.5767	122.553	120.324	103.35	71.2329	92.2935	100.521	89.1579	114.935	116.051
AT4G18280	70.6652	59.687	52.8603	30.997	35.7453	38.7057	27.9232	39.358	44.6124	125.28	107.6	70.0083	69.0333	87.1142	70.0017	66.2468	61.3965	72.4833	89.299	56.3849	95.477	167.247	57.5053	97.9812
AT1G09200	116.926	125.484	110.116	117.826	117.401	101.69	137.079	119.512	120.166	125.2	86.8156	120.253	101.389	92.2324	113.337	102.295	100.589	112.525	176.163	132.216	149.153	121.623	121.532	108.059
AT4G19410	138.033	148.861	146.14	150.476	138.978	153.738	181.448	157.335	163.58	125.19	205.716	148.452	143.116	150.129	148.146	152.704	129.161	141.732	166.623	148.008	141.219	191.275	184.012	144.132
AT1G78080	80.6524	81.1222	78.7724	62.3638	66.8488	65.5926	115.54	74.5362	69.6458	125.168	137.137	97.9292	69.5821	74.7146	70.9307	74.2822	60.9432	68.67	117.033	99.1552	110.552	180.86	146.832	111.253
AT5G67590	112.799	114.863	124.743	121.969	120.991	117.864	124.996	128.19	124.469	124.991	133.05	118.047	113.958	122.337	104.851	105.706	118.429	132.349	130.819	129.788	134.813	114.914	125.515	128.934
AT3G15360	132.934	124.473	132.883	145.037	142.416	139.212	150.574	136.047	140.268	124.93	130.812	122.495	154.403	159.452	169.766	161.089	151.601	159.033	135.118	155.121	148.37	145.536	138.271	124.249
AT4G02530	122.825	119.779	123.159	143.419	141.134	128.59	157.451	144.024	145.083	124.902	116.503	114.875	147.562	142.886	157.158	139.911	140.191	152.733	150.487	144.27	141.202	145.629	139.297	128.675
AT5G36230	134.371	141.699	138.926	132.258	136.176	135.748	151.999	118.072	118.048	124.755	118.895	114.99	115.207	107.463	118.803	110.612	107.444	123.444	129.788	120.081	105.132	118.403	119.739	100.053
AT2G46600	81.1009	84.028	77.2822	69.7066	56.3029	67.1908	38.385	45.9118	40.3257	124.731	103.827	77.6968	45.5067	52.696	49.4143	54.5969	58.3906	46.2569	61.319	45.6349	70.5984	114.452	91.2775	67.6163
AT4G27000	102.205	116.888	112.204	104.197	111.163	112.172	144.049	119.377	117.313	124.698	112.951	107.564	98.6105	93.3036	101.722	95.1381	87.8337	96.7474	110.016	108.238	103.726	116.707	104.515	99.8082
AT3G25220	151.787	156.668	143.117	170.72	147.181	150.479	152.096	149.232	158.064	124.674	117.056	127.757	128.45	152.541	143.837	139.751	142.285	143.997	219.328	193.777	188.676	165.174	168.091	198.502
AT5G04750	150.555	166.22	169.872	148.74	156.584	167.31	130.632	100.143	94.254	124.65	97.8614	109.339	155.668	156.112	167.85	156.528	152.575	144.389	138.731	98.1345	118.531	144.451	114.444	105.615
AT2G14900	90.0551	118.776	130.979	104.695	123.275	117.924	101.584	109.192	106.848	124.601	136.795	131.895	135.139	165.387	155.48	128.03	128.069	136.791	152.625	95.9482	133.438	160.295	131.799	116.857
AT1G02840	106.57	111.212	105.455	102.643	103.371	103.871	168.489	108.905	104.18	124.597	114.564	108.193	91.5217	88.9802	99.0326	94.4741	84.7444	91.9484	104.295	103.063	88.9753	128.904	102.925	93.7374
AT1G52220	133.712	140.694	141.42	145.999	159.016	146.517	152.003	127.639	135.409	124.563	107.652	100.633	135.399	140.174	159.43	129.894	131.452	157.895	159.51	145.425	126.138	141.365	150.712	131.282
AT1G53240	137.158	153.256	140.054	149.581	160.958	153.44	183.77	164.701	179.723	124.52	123.351	144.739	154.672	167.848	152.784	150.653	170.904	165.183	193.792	177.68	183.752	164.846	164.315	179.002
AT1G16890	109.159	125.518	123.598	103.736	109.754	112.675	121.857	104.896	105.291	124.428	126.142	108.115	105.157	115.331	115.273	110.399	107.933	118.081	121.69	97.0631	115.882	131.106	115.253	109.564
AT1G54100	122.533	108.735	114.73	96.2414	81.6474	94.7024	81.6265	118.424	108.414	124.354	243.113	107.4	100.049	114.69	86.8937	114.972	84.9	98.9709	64.8559	83.7291	96.5075	119.112	94.4948	93.0311
AT1G14890	59.8649	64.7213	56.6423	56.9918	56.4586	54.1405	85.8951	84.167	74.7991	124.339	199.187	119.892	64.9898	65.09	59.3393	61.2021	52.5312	49.1155	78.7582	84.7295	61.1725	120.708	62.3191	87.8852
AT5G16470	113.217	123.069	134.809	115.121	116.722	131.025	137.482	122.221	128.49	124.149	135.844	118.376	130.843	126.909	129.539	119.688	108.917	123.992	123.035	114.193	117.942	137.112	112.284	118.142
AT3G46780	151.56	161.976	159.885	178.634	187.206	175.96	185.345	161.322	163.671	123.549	128.661	121.649	168.042	156.854	196.64	165.329	161.987	169.634	173.93	193.436	169.466	168.664	178.833	154.335
AT1G48920	123.749	156.752	127.785	142.599	157.131	143.461	190.385	178.862	171.239	123.112	153.201	150.862	122.739	121.48	126.042	121.228	137.287	129.706	164.351	151.252	162.665	146.366	152.9	155.169
AT3G03070	118.323	124.943	117.233	107.605	114.183	115.851	125.153	104.764	114.537	122.989	101.257	97.1214	115.854	119.667	120.192	108.543	107.967	121.107	129.608	105.776	110.42	118.19	107.398	102.917
AT1G69940	115.222	53.2198	77.8607	100.352	56.4818	72.2601	56.589	77.4465	85.7061	122.816	35.9137	45.078	95.431	67.3066	71.6795	90.8736	81.8597	57.2889	81.1344	101.817	74.8608	22.9614	22.4534	54.8086
AT1G17200	170.403	142.257	155.766	153.986	121.309	146.394	145.013	136.199	139.842	122.125	86.5458	107.963	153.469	140.457	159.552	140.554	144.1	149.621	120.134	104.983	114.565	104.063	115.722	103.456
AT4G24640	90.7202	86.7997	78.2813	64.2581	61.1129	64.3355	47.7775	57.5585	65.9623	122.03	42.1807	42.9504	96.4012	66.512	71.8399	78.2597	67.7684	68.6892	73.5992	40.7208	34.2912	40.0136	22.2648	28.0885
AT4G36690	107.45	116.345	113.224	98.0881	104.702	108.564	128.793	100.844	103.827	121.94	104.365	108.606	103.809	102.211	111.432	102.506	98.0025	96.3702	115.168	99.597	104.457	128.664	110.276	105.095
AT5G14780	146.803	118.689	158.868	116.926	103.968	131.42	103.086	180.685	171.544	121.656	230.498	145.678	210.938	211.592	163.162	184.077	167.978	161.58	86.6023	85.4775	129.636	103.477	111.246	143.753
AT3G03105	108.529	135.209	117.703	129.882	119.612	136.753	86.4323	134.805	98.3061	121.631	117.668	126.193	100.168	109.684	121.081	125.814	131.438	123.443	133.637	106.599	161.141	150.757	140.042	122.236
AT2G46680	67.9149	61.0342	79.0874	44.5035	49.0138	54.5376	31.0806	42.9864	45.1087	121.623	62.1215	58.131	77.083	84.9393	61.8182	65.9104	57.6427	63.6743	38.3628	34.0989	69.3269	60.5074	50.5522	63.4757
AT2G26250	195.815	156.887	172.55	201.808	166.972	176.802	107.313	161.964	150.114	121.522	137.103	163.572	174.906	179.811	164.283	201.42	201.822	201.299	132.158	157.966	155.718	128.764	189.102	166.624
AT1G23130	105.018	113.832	107.073	126.525	98.797	163.085	30.5373	105.418	122.249	121.386	123.385	168.915	164.633	159.571	151.094	164.988	150.416	158.766	101.899	100.735	220.401	134.601	222.741	168.239
AT1G15120	109.125	123.761	119.427	115.596	127.465	123.957	145.344	111.598	119.8	121.333	108.191	100.843	112.966	124.667	124.492	105.862	119.063	124.186	142.762	112.363	115.101	131.547	119.35	114.726
AT5G11420	180.286	121.34	156.932	162.949	143.743	150.27	78.1252	118.089	159.77	121.195	170.31	220.744	242.374	267.954	181.648	286.323	279.109	236.906	148.067	162.941	175.221	104.166	133.233	195.738
AT2G11910	98.09	115.782	97.476	106.458	115.232	101.731	176.28	104.036	104.678	121.192	78.4702	99.5831	82.4619	80.0571	96.3705	80.1986	75.6558	87.2471	133.649	104.524	94.7657	121.83	101.16	90.5384
AT1G52040	200.953	172.856	177.498	164.967	133.555	136.624	96.3458	148.433	122.382	120.804	112.578	167.765	121.647	141.71	96.3236	148.885	134.219	112.954	284.063	208.127	253.63	182.06	211.2	196.045
AT5G17770	129.841	132.523	130.553	129.832	133.32	123.594	153.133	124.385	123.611	120.66	111.165	124.307	127.002	124.324	123.368	130.723	126.026	137.791	141.1	132.986	126.959	129.751	146.304	124.111
AT2G42530	63.8169	66.1081	58.2761	53.3706	52.055	38.9508	59.0994	56.4649	56.9912	120.522	104.414	57.9088	81.6079	84.2629	84.0455	66.243	58.0696	64.5745	69.3078	74.3192	82.2692	97.3778	70.9959	79.1299
AT3G55280	109.878	134.874	119.873	124.881	134.69	120.273	152.492	142.811	146.607	120.475	114.993	130.771	111.409	114.754	113.218	114.245	123.781	127.086	169.202	142.237	143.127	134.66	143.833	137.144
AT5G49720	121.291	114.947	120.854	121.74	119.165	118.407	110.299	129.837	123.516	120.387	164.348	139.485	134.31	138.513	122.088	134.473	130.905	126.195	111.235	124.096	123.084	125.289	117.385	132.321
AT2G01140	142.84	147.592	143.504	145.965	139.61	144.348	140.289	137.973	135.667	120.378	131.571	129.555	136.149	138.126	144.958	136.822	148.664	150.031	140.596	137.478	133.9	137.323	143.221	136.938
AT4G22890	113.666	115.423	115.17	128.386	130.71	127.728	128.385	119.357	132.643	120.346	95.2285	103.114	129.401	135.358	144.444	132.749	137.554	137.811	121.968	146.817	131.506	120.221	127.883	121.238
AT4G29030	177.69	155.951	139.604	156.146	172.67	142.401	258.078	126.831	116.635	120.29	47.8448	101.034	59.4922	41.3455	80.8121	55.3067	58.2581	81.2138	215.936	116.081	147.25	159.925	174.438	113.977
AT4G38740	109.948	122.59	119.596	116.834	130.323	125.834	137.093	136.046	125.272	120.282	103.649	135.445	84.3545	93.4022	96.2596	92.5308	99.0934	98.031	159.609	142.91	179.729	139.184	144.451	137.763
AT1G10960	160.193	179.26	164.731	179.494	191.191	176.273	136.213	171.322	186.093	120.262	104.829	116.718	141.545	174.025	195.697	161.471	184.058	188.525	182.996	198.391	192.174	148.222	186.827	172.694
AT1G30880	86.3677	98.3522	95.879	92.3579	91.1489	96.3312	156.162	107.4	95.7716	120.214	105.278	93.1672	83.445	80.1215	90.326	81.1738	75.9676	86.2919	105.045	91.1043	81.298	112.162	96.0229	80.359
AT5G62190	112.117	145.015	129.295	120.996	145.107	138.455	167.083	146.658	146.265	120.094	136.661	138.789	106.732	104.677	106.771	100.376	107.868	99.7698	110.516	121.963	111.22	112.472	113.045	116.444
AT4G01026	37.5334	33.2693	34.3312	32.5075	29.402	32.0347	40.1165	34.5367	34.4211	119.786	96.7551	65.3079	42.2401	54.5026	40.6505	73.2017	52.3336	55.713	42.6561	49.663	46.1609	98.8949	62.3168	48.6183
AT5G47200	115.475	111.412	110.432	111.416	113.407	107.936	91.9686	110.221	107	119.548	151.848	120.926	110.289	120.284	108.45	118.056	105.911	123.273	102.677	107.035	118.281	128.983	119.511	120.557
AT3G10850	121.341	122.307	125.14	116.04	120.875	123.008	147.692	118.583	113.609	119.33	102.78	105.615	139.939	120.258	123.077	132.124	131.755	139.483	124.807	114.702	111.995	125.389	112.831	107.971
AT2G19750	102.262	130.361	106.571	116.057	120.807	107.69	200.273	123.925	127.125	119.309	99.7339	101.341	95.5625	97.3747	108.172	85.1253	97.0623	106.673	178.179	120.165	130.407	140.583	123.761	118.398
AT2G46280	96.3071	115.099	100.742	97.6613	106.038	100.808	145.89	122.292	125.613	119.126	116.407	117.204	104.812	100.577	111.298	94.1936	101.909	101.292	116.921	115.902	102.931	120.971	112.169	109.492
AT3G10410	130.915	123.577	120.239	134.449	113.842	122.011	104.2	137.039	130.79	119.071	95.9632	119.559	127.827	136.733	131.774	125.034	128.4	126.171	123.101	148.962	139.47	110.53	114.444	149.829
AT1G35490	62.6428	50.338	53.3622	44.2492	41.6129	42.4168	51.0792	40.7435	48.6139	119.031	27.7045	28.2856	64.651	45.144	53.9519	53.3991	44.2547	46.7709	69.7376	29.6279	21.791	31.2538	17.0457	20.3865
AT5G21274	94.1697	95.507	94.7532	93.6041	94.6625	92.2571	144.647	129.369	132.424	118.968	115.55	121.38	129.076	126.542	125.123	120.934	121.508	132.578	158.547	129.809	133.84	132.723	129.667	135.741
AT2G40880	107.055	88.7526	88.3972	80.3939	66.1227	74.961	34.9417	55.8557	46.4626	118.942	167.989	67.6955	56.0853	59.8576	57.9604	61.3991	51.6064	64.6708	39.8828	37.3804	42.2918	53.9342	46.7116	45.3324
AT4G16450	119.838	139.586	139.399	126.882	141.264	140.956	149.292	134.758	142.39	118.621	103.078	110.38	125.846	140.348	139.1	116.665	122.366	145.846	170.604	138.799	140.022	140.389	130.932	135.356
AT2G23320	37.6774	38.1172	39.41	64.0518	50.4287	48.0054	33.7553	33.4799	30.1134	118.589	113.749	113.628	26.5801	29.919	27.2676	76.6199	50.2733	35.5898	23.4391	35.7435	29.4573	74.7855	86.8893	57.7028
AT5G23940	285.068	213.548	242.341	284.549	236.174	234.752	107.783	179.923	175.65	118.524	87.8414	124.191	231.03	224.048	226.693	230.08	248.316	276.703	221.499	228.555	240.674	130.94	243.118	209.897
AT5G48140	102.498	86.0192	82.8739	69.8729	65.5333	72.4443	43.7477	57.0065	63.5729	118.412	42.8164	41.2903	81.2664	47.7526	64.707	55.424	59.9867	53.6931	94.3505	52.9457	35.567	34.4585	22.9394	21.9946
AT3G47650	96.0287	110.761	109.557	115.647	117.437	113.548	158.921	131.398	133.801	118.36	100.696	92.8552	116.13	116.561	146.802	110.337	117.257	123.725	136.963	133.036	111.709	128.627	128.261	108.437
AT4G27960	107.771	103.55	109.793	101.786	99.0998	96.7194	101.238	92.8086	89.0924	118.327	137.657	118.348	110.049	115.435	106.639	123.067	105.818	108.126	106.585	89.0896	102.368	136.571	106.712	99.9964
AT1G53210	147.406	135.146	138.942	143.282	135.725	128.321	73.1056	124.791	117.865	118.227	152.631	137.163	155.633	148.433	144.424	154.198	164.176	165.03	94.1881	121.586	102.721	136.487	121.279	130.958
AT3G29240	105.566	97.1062	108.619	115.159	100.405	102.823	113.15	106.75	128.672	118.224	119.527	104.557	158.651	145.557	150.046	149.71	145.919	141.711	85.0209	113.197	87.0071	108.504	108.66	101.653
AT2G27180	55.61	50.9526	53.6227	38.176	41.9449	44.1744	74.5878	36.9141	49.4504	118.187	30.3132	29.2668	71.2917	42.7683	52.7523	51.7883	47.9104	50.2745	76.4017	29.0449	23.4566	41.8149	19.4753	18.2853
AT1G48440	104.968	96.6054	94.2708	97.105	93.273	93.5979	115.803	94.9639	96.404	118.172	102.739	102.497	101.584	101.861	98.9836	107.4	99.6498	110.356	115.976	94.004	97.0424	125.701	103.231	100.091
AT2G41410	96.6208	97.8132	91.1331	83.7857	76.9087	88.0102	70.5971	74.431	64.524	118.151	97.1501	96.4736	68.9056	78.4969	74.2199	82.6262	82.1938	76.5312	89.2053	64.7195	78.5477	115.385	108.543	88.8776
AT5G45950	299.84	133.562	208.524	206.856	168.298	220.202	62.1742	195.52	151.958	117.63	94.3951	148.673	410.556	426.145	368.737	275.216	286.108	273.364	174.151	163.529	215.715	99.7602	85.6309	214.782
AT3G01910	123.991	132.139	130.146	131.12	129.93	132.115	125.754	121.663	121.316	117.629	109.327	114.196	134.378	129.265	133.169	131.75	133.767	137.776	121.393	115.78	119.169	116.278	129.055	122.152
AT1G09340	138.687	137.001	140.525	173.458	167.078	153.92	151.525	147.929	175.778	117.468	102.537	115.593	170.36	169.156	198.981	176.987	200.024	205.534	147.838	179.989	156.828	139.093	152.542	159.196
AT5G65430	130.254	136.594	137.32	140.175	130.314	130.789	124.402	129.878	135.335	117.454	188.557	149.081	166.023	165.295	162.646	166.888	141.413	148.06	116.369	130.378	116.109	138.128	126.879	133.295
AT4G20830	58.5767	60.1324	60.6632	89.9924	74.4501	66.1185	33.7592	56.2197	56.9061	117.415	179.109	177.352	60.7077	81.7931	47.0629	159.288	128.833	82.3282	26.1844	34.0618	47.6065	88.772	105.717	115.832
AT2G15880	74.0758	61.3257	70.1498	47.8855	49.8061	60.7795	49.9329	48.8966	51.8451	117.223	67.9194	46.7834	70.3452	50.5206	55.4665	54.9306	48.2815	46.9879	48.9271	34.1539	24.9552	45.717	26.9803	23.6566
AT4G23100	120.13	128.034	124.955	131.697	128.092	128.857	116.818	141.261	135.645	117.143	149.363	147.389	145.897	146.307	133.106	137.93	139.145	129.779	129.652	133.459	128.543	126.335	146.769	137.427
AT4G21570	70.5878	71.1158	48.2909	42.4164	45.585	41.4253	41.4127	50.2178	45.556	117.111	103.691	80.4872	51.6059	54.6244	47.281	52.5921	47.6022	63.015	58.4815	56.4687	64.0063	129.811	61.688	65.5005
AT4G30210	62.6849	61.7735	61.7963	83.0341	67.595	73.1738	47.2996	68.5658	61.2061	117.016	134.025	152.487	58.7548	59.545	54.295	94.8062	78.951	63.4635	46.6794	66.0163	63.2521	80.3903	105.281	100.036
AT4G17040	108.035	109.649	109.404	102.534	106.672	111.77	114.021	113.538	116.451	116.937	116.38	103.27	111.435	106.122	111.408	105.91	104.121	109.067	98.3313	114.607	101.312	102.503	108.235	104.178
AT1G67700	106.924	111.397	117.897	124.304	122.783	118.215	138.504	120.146	117.379	116.9	120.55	97.7415	111.907	120.776	129.34	113.555	114.626	116.72	124.723	142.715	116.448	123.545	126.274	106.062
AT1G65960	162.973	191.849	158.555	161.389	165.685	156.566	115.883	131.625	129.946	116.804	227.254	143.014	137.112	131.686	119.936	125.826	127.299	134.42	120.764	127.819	113.082	138.915	129.017	142.262
AT3G13580	91.5056	106.992	92.6078	92.993	105.234	95.5068	178.527	111.945	114.762	116.65	105.792	108.176	83.8945	85.3688	86.3383	78.0068	85.4809	86.0922	116.335	106.714	93.7783	123.023	96.6284	96.3699
AT2G43680	108.76	120.907	115.369	102.763	113.087	119.832	169.865	124.02	111.189	116.646	104.621	112.81	82.0911	80.0727	89.0392	79.259	78.2041	80.2622	99.9157	95.611	96.5128	110.235	99.6203	92.2088
AT1G14400	102.956	107.951	109.79	98.6073	99.3758	113.291	114.222	101.954	99.5791	116.523	114.554	106.024	105.181	106.976	111.96	109.272	99.8511	101.444	122.355	103.003	101.82	115.053	103.048	103.954
AT5G13650	106.916	110.868	115.958	120.864	124.179	121.826	127.221	126.596	147.026	116.519	106.953	124.687	131.107	134.665	144.519	141.569	146.537	141.409	112.52	147.469	136.154	125.129	147.965	140.307
AT3G23820	116.761	96.2804	88.9194	107.167	94.3546	89.9348	67.736	113.553	101.887	116.298	202.858	164.232	137.631	145.359	105.894	143.925	145.272	139.778	102.09	108.254	125.34	159.868	127.449	155.75
AT3G63520	118.203	106.284	127.416	118.799	111.623	128.906	110.855	107.426	104.992	116.111	102.461	95.534	126.343	125.004	135.695	127.312	126.95	128.698	120.295	114.882	132.778	126.976	125.168	116.198
AT2G28790	100.34	120.095	94.7619	92.0505	119.8	97.2679	175.988	129.519	114.002	116.023	65.5648	118.813	51.0183	58.7429	64.9257	55.4027	74.1561	69.8752	181.565	119	148.919	114.12	108.691	98.5925
AT4G23680	433.153	410.241	468.969	395.272	457.726	364.198	72.2523	187.985	211.394	115.949	115.919	138.285	343.31	406.792	455.868	370.908	491.399	509.053	284.997	271.534	370.527	119.182	285.451	304.179
AT4G36980	100.323	107.751	106.906	88.0495	97.2048	105.756	152.692	92.0134	91.0242	115.832	82.3156	94.8199	85.4107	82.1966	95.9042	78.963	79.4025	82.6441	118.39	90.3847	92.6205	121.013	100.294	84.7917
AT4G38800	106	118.388	121.141	107.896	115.872	123.72	141.163	106.083	105.976	115.739	113.91	106.389	99.1629	98.8595	115.521	91.3348	97.9221	102.193	109.457	99.1481	99.0565	121.167	99.9309	95.4817
AT4G14420	84.9112	90.6701	87.0043	86.4964	91.0965	86.129	125.556	90.2445	89.8986	115.676	94.8275	93.8588	88.8	88.1693	94.0544	95.0516	90.3689	94.3758	116.777	98.3264	95.1714	114.059	106.279	91.3158
AT1G45145	62.8228	59.9271	49.5068	54.8721	46.4277	47.613	35.5474	77.9833	54.5622	115.668	104.544	103.353	44.4282	64.7442	57.6624	63.2226	39.78	41.3894	55.3292	65.3426	56.7747	96.6139	58.5678	76.9475
AT3G61870	107.613	104.948	108.721	126.395	121.844	109.998	94.7096	115.396	115.809	115.622	91.4977	93.7491	117.972	119.981	126.063	116.642	129.136	125.246	109.996	133.509	110.562	92.8989	113.689	115.623
AT3G52580	91.25	116.04	93.8939	98.1228	110.75	95.0127	166.066	114.5	120.58	115.59	101.064	96.0795	95.3731	83.8085	93.9589	82.0096	85.5393	92.1479	144.64	117.931	112.794	116.451	102.883	111.965
AT4G00585	101.868	109.383	101.365	102.907	108.657	102.588	139.581	105.721	105.452	115.574	99.7401	103.826	95.7127	102.914	112.587	90.4851	91.1674	107.621	121.491	102.627	108.744	129.313	102.724	100.546
AT3G01280	114.124	123.081	108.593	115.472	126.451	121.473	117.905	128.913	130.692	115.307	122.075	119.114	121.627	123.436	123.85	115.067	120.202	132.89	131.129	127.6	127.663	114.009	120.887	131.054
AT5G15320	84.439	109.801	89.5106	92.2118	104.262	96.0534	136.793	86.1425	90.3843	115.248	82.0551	77.5469	101.596	106.541	111.516	99.3169	98.5184	97.3534	134.208	98.0878	95.6619	115.182	104.717	91.9534
AT4G27800	105.983	105.693	114.948	111.946	103.926	116.992	113.816	98.8593	94.7099	115.139	99.072	90.093	106.158	103.011	121.42	101.895	105.004	104.697	101.637	109.734	114.11	111.826	113.3	92.0566
AT1G04750	99.1452	106.727	101.302	100.672	104.095	101.192	99.2298	105.757	102.395	114.946	105.296	110.798	95.9101	100.75	98.7623	99.6336	97.5785	99.2133	103.578	107.655	107.908	96.0815	107.401	112.833
AT3G52105	79.9186	71.9621	84.4781	83.1885	67.9466	81.9201	71.5932	71.0411	65.6062	114.909	102.391	81.9182	75.2498	81.7485	85.1731	90.0037	72.5196	65.4729	66.3429	71.5823	61.7831	81.9328	75.3903	62.8684
AT1G14420	70.5443	58.5446	58.1448	47.0313	45.8261	49.4746	47.4607	47.9507	51.1848	114.841	33.2803	35.2372	76.4697	47.2105	56.4178	57.2635	49.7963	50.1183	65.5397	28.9168	24.6048	32.3938	19.2219	18.7313
AT2G28740	103.252	104.138	99.4108	104.544	92.8158	82.5572	109.556	99.0989	98.672	114.833	74.0507	108.569	93.6811	84.9036	98.053	98.8161	86.7154	88.2479	128.928	97.9653	99.9954	96.9866	96.8035	88.9707
AT1G47420	163.531	182.381	174.27	166.784	174.391	168.074	126.713	144.678	118.598	114.794	148.067	122.407	130.851	139.954	138.327	126.38	132.098	138.129	157.06	151.484	140.379	128.566	141.046	118.804
AT2G29630	129.872	120.581	139.577	159.855	147.686	153.754	133.38	146.206	139.629	114.502	100.369	113.856	179.711	155.359	186.314	161.362	185.936	171.956	113.096	145.861	128.453	129.22	134.389	134.351
AT1G32050	104.973	113.361	108.324	108.331	108.995	108.431	125.224	110.299	113.375	114.39	108.657	105.223	95.9039	98.664	103.216	96.7234	92.5914	97.2391	110.813	110.384	110.811	128.391	105.382	101.213
AT2G47240	216.19	198.981	210.629	235.376	231.391	220.154	140.975	190.635	191.202	114.342	113.541	156.604	186.85	181.047	161.543	185.747	202.878	190.147	148.427	167.047	185.098	100.123	176.494	190.194
AT5G40730	53.9023	63.0159	53.829	43.352	43.8151	36.4757	61.6579	47.9475	44.476	114.303	31.1123	26.3585	63.5498	68.3069	61.9992	47.2807	48.8619	48.3202	63.4956	30.2675	28.2865	47.5158	20.129	21.1691
AT5G13850	81.865	104.008	86.8486	94.2401	100.139	92.3445	133.668	102.452	105.99	114.204	99.0983	94.9631	92.1393	91.6891	101.807	84.3669	88.156	93.4842	124.333	106.913	107.038	113.701	101.78	91.1464
AT5G21170	101.823	93.3809	100.173	89.1243	69.9046	86.9525	103.728	87.3319	84.1565	114.156	152.128	108.438	98.0259	82.4648	98.7086	102.836	66.8807	68.1933	43.4664	62.1208	36.0582	87.4147	52.3955	52.0299
AT4G32480	74.443	61.8478	65.1991	62.4231	45.3676	50.4165	88.028	64.6601	63.1992	113.802	222.196	156.923	63.986	57.4996	60.8976	111.358	66.2789	53.0626	38.3696	43.6479	39.3472	89.7391	62.9176	43.9996
AT2G43090	123.11	136.483	131.598	138.67	142.497	129.958	125.262	140.927	143.401	113.665	123.975	131.451	131.239	133.733	129.05	125.135	131.531	142.181	139.666	136.719	136.09	113.845	137.202	135.094
AT3G60820	110.067	108.524	107.315	110.766	110.483	111.562	119.235	119.655	112.152	113.497	109.018	106.169	120.775	121.878	115.697	118.082	119.157	123.995	124.272	119.399	129.692	112.023	113.61	121.719
AT3G51590	196.227	204.858	120.472	198.171	88.1112	121.457	61.0143	99.693	174.7	113.419	20.5094	63.0865	163.235	108.891	161.952	180.538	159.579	133.606	124.982	220.284	104.64	89.0661	88.9524	204.628
AT4G35570	94.2688	102.104	96.0535	85.3549	96.6815	97.4441	117.898	103.226	98.2386	113.302	109.539	107.52	78.9131	84.413	85.986	84.8349	77.0959	84.0929	112.797	90.8136	104.382	114.953	99.7943	96.1938
AT4G19110	132.529	119.49	125.889	119.228	117.979	130.07	108.417	118.613	123.263	113.151	106.349	115.551	145.194	137.001	135.405	130.11	138.218	125.995	132.599	115.647	133.203	113.119	125.159	125.666
AT1G23820	109.116	121.031	111.584	115.98	106.125	122.736	128.461	125.798	127.847	113.044	110.358	114.144	111.905	110.475	118.542	109.619	115.906	114.803	118.115	124.323	117.002	110.12	116.695	122.946
AT3G51880	94.4195	94.5835	104.622	99.9465	96.0232	103.72	125.003	98.7978	106.788	113.037	99.9963	110.978	98.2819	97.6178	96.7876	96.0667	93.769	94.7328	94.3302	98.3266	97.9296	103.192	90.7012	95.4968
AT4G36648	68.598	70.4419	76.0594	74.6628	62.9093	66.3942	58.9071	59.9088	55.0056	113.034	88.0997	94.255	83.0387	82.5172	86.5964	99.4507	87.4186	79.6451	84.8579	63.1901	82.8011	118.172	108.994	91.9434
AT2G11215	137.152	141.675	121.203	137.413	138.337	131.568	34.889	91.0792	86.6631	113.009	111.217	141.425	138.148	132.671	143.639	143.452	153.551	99.7186	86.3512	98.3164	102.391	76.3438	121.971	112.689
AT4G29480	92.7288	106.893	97.2169	98.8622	103.044	99.3597	138.634	101.922	107.859	112.772	93.1452	97.7495	99.7519	93.2025	104.191	99.8962	104.418	105.519	125.477	95.333	107.856	114.886	102.794	96.0389
AT1G79550	137.116	141.629	142.622	143.798	152.113	148.084	121.988	146.281	151.06	112.75	138.687	128.93	146.588	169.026	152.054	144.472	167.701	169.688	159.509	160.913	169.642	135.43	158.125	165.54
AT5G16440	115.54	114.068	122.633	104.725	102.441	114.364	90.7156	96.9178	103.579	112.676	119.791	126.74	164.304	191.268	148.083	176.056	167.54	158.245	135.312	121.519	135.129	118.348	120.113	122.163
AT3G11930	161.763	141.028	184.958	163.141	126.326	159.974	70.0904	149.831	171.456	112.669	129.031	133.927	111.311	141.995	129.687	135.56	109.05	107.237	76.7886	121.613	162.599	96.394	109.8	119.125
AT2G05310	93.1394	91.2846	110.306	98.8951	97.5752	100.176	142.046	99.4454	96.1841	112.663	72.562	82.4514	101.101	102.687	119.603	98.0684	97.29	102.245	120.768	110.402	92.1537	131.993	101.951	85.955
AT1G65720	94.8149	89.9104	100.586	94.6826	90.36	95.2593	70.3804	94.3267	102.201	112.532	80.1874	99.0585	137.287	142.83	135.269	135.109	137.306	135.8	95.0037	94.4594	122.664	100.699	89.7862	119.283
AT3G13450	119.934	105.084	120.561	105.083	82.4989	97.1665	157.72	113.214	120.549	112.478	232.036	129.477	137.669	126.065	135.712	147.126	106.141	110.399	70.8036	90.4618	60.9268	126.628	86.5578	81.6444
AT3G23450	143.392	111.757	129.459	130.819	132.593	134.219	82.3533	129.126	132.347	112.425	94.5788	144.652	233.767	304.591	207.9	218.322	262.758	199.794	187.759	168.656	216.985	155.375	169.43	181.597
AT3G59940	70.8933	72.5982	70.9193	63.722	56.7271	60.9542	47.7086	64.0815	57.887	112.235	145.241	87.4541	76.1632	81.1503	74.065	93.5603	67.1175	72.1585	42.6555	50.7315	51.9621	94.259	66.2002	55.1627
AT2G24200	141.917	135.762	141.948	141.074	141.49	132.574	112.362	143.281	136.612	112.157	126.115	130.728	148.031	168.585	147.858	156.774	163.492	158.195	150.497	144.813	159.195	128.397	144.424	146.169
AT1G67350	100.106	108.417	113.78	110.773	107.838	110.358	125.758	106.699	105.621	112.028	100.321	101.968	115.149	118.156	118.27	111.517	110.104	120.061	120.09	103.779	105.703	122.696	106.426	109.339
AT5G05600	93.6469	71.5941	60.4778	55.5214	39.5946	45.0966	22.0606	71.9589	46.4211	111.938	150.446	159.298	62.0961	66.8917	46.0363	95.4051	62.2771	67.0146	53.3955	52.4966	74.8435	126.106	92.6909	98.9027
AT5G51070	127.691	99.6908	132.993	132.272	109.705	139.452	41.6822	94.3638	96.144	111.933	168.211	173.303	119.545	118.849	101.137	150.274	122.778	110.874	57.0179	69.9575	113.004	92.0074	132.492	129.535
AT4G00860	111.441	131.34	111.781	117.769	127.011	119.886	149.612	108.905	111.084	111.846	113.438	94.7109	117.116	133.678	121.022	124.164	113.29	129.437	169.512	110.055	123.332	134.614	114.789	116.404
AT2G21620	85.6807	98.195	90.1749	81.0987	87.1185	89.7122	97.2127	96.8832	89.0325	111.754	214.763	92.729	76.067	86.5452	81.657	84.0328	70.9113	79.9043	79.3627	76.5815	88.9602	127.887	104.691	89.9516
AT3G48560	114.613	115.086	110.312	120.135	124.334	125.788	111.662	126.202	135.914	111.708	119.612	118.05	114.293	109.867	115.679	116.49	125.138	116.954	89.8003	115.943	101.232	88.5468	100.854	112.224
AT1G68560	235.267	193.68	212.659	223.582	209.651	204.783	137.316	196.459	207.353	111.708	135.35	153.402	241.706	242.196	216.942	223.08	269.745	242.327	173.336	185.564	179.907	126.361	170.433	188.704
AT3G16370	164.842	116.654	145.371	161.413	146.727	148.701	99.304	148.224	132.243	111.664	104.295	144.025	178.228	180.068	153.447	168.098	190.167	168.919	143.341	162.592	196.137	106.494	158.883	182.044
AT4G33010	195.204	160.596	191.335	264.314	218.543	228.421	96.4883	188.364	212.048	111.605	106.465	159.788	258.981	242.107	297.065	298.612	371.693	307.986	130.758	216.984	218.651	119.84	183.367	239.632
AT5G35360	136.407	125.896	132.118	144.729	136.059	133.381	93.8757	133.199	130.561	111.567	125.96	131.099	159.233	148.545	139.763	155.538	165.215	162.464	96.5869	131.33	110.486	98.6041	128.203	130.157
AT2G42590	139.013	137.11	138.813	133.239	131.793	135.185	113.09	132.393	128.962	111.466	137.278	133.015	155.34	149.935	145.574	149.074	142.729	148.439	114.182	125.52	128.379	126.767	127.042	137.47
AT1G01720	28.7059	23.4946	24.7605	31.4221	21.8974	25.616	38.648	27.8799	29.3577	111.387	94.7546	66.8752	20.5234	23.9988	16.9766	74.1211	43.4761	35.7331	34.9271	41.2057	49.3953	115.72	90.3114	65.5401
AT2G04390	101.005	115.19	99.4707	106.896	115.989	108.376	157.874	123.313	118.558	111.384	110.994	100.316	103.55	102.406	109.419	94.7884	99.138	108.428	154.362	119.796	122.531	122.126	114.468	116.218
AT2G44620	90.3756	94.8664	91.4253	92.9266	95.0792	96.6575	112.018	93.7712	102.809	111.302	97.9356	101.031	105.16	117.112	117.88	105.078	104.349	121.907	133.793	109.317	106.642	121.161	114.369	107.393
AT5G04800	98.1151	111.735	98.7111	102.593	113.739	109.553	149.203	120.028	116.275	111.271	113.812	105.018	94.308	94.7181	108.999	90.2779	93.3651	105.262	139.387	117.96	113.003	121.164	109.333	106.725
AT5G48480	86.022	93.6388	83.8237	81.12	83.7397	83.2206	147.945	100.054	101.602	111.26	63.2238	87.9463	55.6583	56.9205	70.0902	54.3893	65.5339	77.201	165.515	114.354	142.326	116.201	113.323	100.613
AT1G76010	113.072	126.713	123.592	113.131	125.316	122.155	169.635	121.418	130.418	111.256	107.995	114.818	103.214	103.644	111.934	96.4825	94.1744	111.162	123.529	120.679	109.376	123.223	108.144	106.041
AT3G07560	116.404	102.898	111.258	103.785	101.273	104.942	108.409	102.271	105.234	111.222	140.094	107.35	106.162	103.617	106.574	100.936	101.956	99.3252	91.4187	95.9669	87.3174	112.352	96.7516	90.6523
AT2G42310	105.695	118.557	113.88	114.675	114.779	109.722	149.302	110.276	116.51	111.168	101.85	96.6051	92.7855	103.375	114.706	89.7355	95.2571	102.366	138.072	111.663	99.8643	135.803	110.992	95.4041
AT5G60680	38.8889	33.5999	31.69	34.8735	33.759	33.251	36.6521	36.1251	33.2879	111.138	93.9253	56.5643	34.5789	33.7766	30.9648	43.8238	32.5033	33.6609	23.6025	30.6588	29.2299	61.9943	42.6668	33.1195
AT1G14450	100.447	106.774	98.4925	95.1984	117.876	103.135	124.376	93.7376	93.3512	111.116	90.5001	87.6402	108.208	116.181	118.606	107.666	106.904	107.687	139.183	97.9211	97.82	121.163	95.8939	95.258
AT3G61580	112.353	105.33	106.631	96.5542	94.9444	99.103	93.1103	88.3734	86.6501	110.966	97.4343	84.2867	105.849	99.087	98.4069	97.9	102.552	99.6704	89.1133	92.9357	72.0789	93.3106	82.7389	74.1421
AT5G18650	64.9096	59.2149	58.9296	60.2205	56.6921	60.5479	74.71	74.8144	71.1979	110.942	139.478	91.2184	86.3163	83.1746	83.9358	93.9924	75.5124	71.0756	60.523	72.4603	64.0158	96.5801	78.3929	76.1376
AT5G14030	102.09	104.93	96.1372	101.777	103.911	94.5259	135.65	113.618	117.046	110.882	96.9887	98.6787	113.503	118.535	105.64	112.347	105.406	112.619	145.392	120.252	117.705	125.642	107.82	117.665
AT3G63140	134.054	124.22	138.262	160.276	153.751	150.285	156.619	152.09	187.647	110.835	110.041	129.381	172.443	175.332	209.666	195.532	217.023	209.176	130.901	180.539	177.769	135.835	166.653	163.284
AT1G09070	77.298	73.2081	60.936	64.4676	67.2002	62.7204	35.3561	51.8398	56.6169	110.781	156.929	125.6	54.3399	57.9351	48.6654	92.1186	76.6495	82.451	49.2681	51.0533	80.6673	146.877	112.306	102.321
AT5G06360	89.1242	102.234	92.3848	92.875	96.299	92.2166	147.791	112.114	105.722	110.688	112.685	102.532	84.2577	75.1833	85.0428	78.587	74.3326	77.5885	98.7877	95.9387	84.1247	105.906	90.5904	87.1572
AT5G58950	94.803	88.9056	94.0245	84.857	82.0171	93.4726	85.8801	87.152	89.4423	110.521	81.9555	81.9157	100.64	90.0829	95.0498	86.5347	86.9226	82.8469	83.4583	83.787	80.7724	84.6597	80.7763	78.9291
AT2G23930	85.8484	110.984	98.6932	101.414	109.456	94.5425	179.767	108.499	109.892	110.412	92.7448	95.6607	80.7918	88.321	104.722	80.4416	82.9079	98.7025	150.106	99.7179	102.789	124.002	108.094	96.72
AT4G35000	106.126	98.509	99.0862	101.967	103.91	105.395	114.607	101.248	104.812	110.379	102.784	101.826	110.738	114.091	116.038	111.099	108.041	119.838	102.385	113.362	109.739	108.393	95.1503	108.177
AT5G26692	74.2207	69.3724	72.3781	50.7427	46.9129	51.0075	31.8004	41.0743	53.6143	110.34	36.5263	35.4798	99.2017	62.705	77.5788	67.1938	66.3317	63.2324	54.5159	35.9753	29.3745	34.992	15.5422	20.8982
AT2G19480	105.407	121.614	120.047	110.032	126.621	116.839	141.705	124.469	122.897	110.308	115.429	116.104	110.57	107.184	111.672	102.156	104.772	110.444	126.473	114.809	114.637	124.209	118.441	117.041
AT5G22920	92.8975	85.6762	89.2174	101.293	90.0366	80.6755	139.687	102.496	110.106	110.117	247.842	186.995	109.304	103.184	104.206	135.773	90.3635	78.8111	57.0113	92.2163	53.1157	125.081	70.0635	64.0969
AT3G13390	90.2239	70.0971	72.7698	57.3792	53.2387	63.7582	36.1439	61.5179	71.2967	110.071	34.0156	38.9833	91.0369	60.457	60.6719	62.8548	66.7571	53.2551	62.723	54.4008	39.428	29.2531	20.9255	32.1617
AT1G21770	130.774	120.56	135.982	127.309	114.469	130.94	136.447	105.753	109.15	109.778	109.461	88.8307	128.729	122.44	130.169	130.464	112.412	131.414	112.579	102.142	101.449	127.46	125.222	96.1895
AT3G26860	81.0264	76.0675	65.7206	59.6137	63.7173	60.8427	30.3466	44.1206	50.8481	109.59	38.987	36.0091	69.8357	51.8837	60.9493	56.3762	56.5607	42.2914	67.1366	37.0814	29.0912	31.1039	20.2728	19.1445
AT2G47650	74.9831	80.095	72.083	80.9491	76.2554	72.4613	92.8424	77.6209	78.9725	109.585	75.4518	90.6521	62.2599	61.8284	61.9166	70.8158	66.7047	63.7289	69.6334	78.4839	75.9139	81.745	83.5933	77.281
AT4G02580	102.899	110.796	102.68	106.547	110.817	106.818	117.613	106.144	110.477	109.54	102.739	98.9161	106.116	102.954	104.65	105.894	107.22	108.544	105.952	107.916	102.789	101.904	104.773	109.728
AT4G17520	107.943	138.317	117.218	115.058	141.104	125.446	190.641	135.567	140.132	109.401	112.578	117.181	107.249	106.868	119.253	101.51	107.147	115.523	170.492	136.603	132.047	138.482	128.975	123.666
AT5G22440	83.3948	116.724	97.0347	92.2905	110.283	95.0791	151.761	100.24	102.779	109.366	91.8268	85.4391	67.6955	64.8113	72.5003	62.7658	68.5593	73.5182	129.208	97.044	88.1372	113.845	85.9407	87.9561
AT1G11260	107.245	87.8655	99.0456	108.614	79.2391	82.3394	70.9005	100.376	106.042	109.247	309.014	175.057	96.6423	96.4506	82.809	129.27	71.7704	82.8698	31.0655	62.6448	39.9182	117.644	60.3914	75.6461
AT4G32020	87.9956	98.3677	89.5992	84.4487	85.3262	87.7834	97.2028	81.0051	76.1119	109.129	100.831	101.926	81.6685	88.629	78.6613	94.1355	83.6139	88.423	109.635	94.0396	108.509	150.606	146.156	115.968
AT2G36880	129.562	139.686	115.753	140.734	141.966	132.368	124.225	172.235	180.935	109.081	125.741	131.654	150.322	156.945	141.824	142.467	165.856	157.228	182.804	185.768	183.938	129.892	155.824	190.805
AT1G53910	177.712	186.51	186.501	162.948	168.819	179.592	140.144	156.262	154.987	109.067	162.104	143.224	168.61	149.287	181.459	146.782	139.342	160.826	137.446	125.385	139.031	145.379	132.616	140.68
AT2G27830	49.5055	46.1824	47.2508	47.2281	42.0877	47.6989	22.6778	34.488	32.7184	109.016	84.2972	87.1536	34.4917	39.8198	33.8164	62.0725	47.6189	38.0531	26.9829	25.6522	36.4608	48.8706	55.4669	51.0383
AT4G18480	116.496	116.597	114.881	127.158	135.061	121.273	145.884	153.125	148.99	108.988	118.249	119.32	136.736	134.327	134.683	128.431	143.248	139.936	130.211	164.917	131.721	116.158	133.01	138.806
AT1G74920	117.716	114.459	119.261	118.534	117.498	115.345	113.055	110.316	107.203	108.832	124.075	111.784	104.249	101.938	114.276	109.211	103.279	110.437	101.419	112.684	104.718	115.884	110.266	101.678
AT3G04730	66.7271	71.9524	71.7414	95.026	87.8601	87.4494	68.8128	66.2383	72.7066	108.608	125.686	133.215	66.6813	65.9373	64.6626	123.017	111.416	87.0427	52.8799	57.4085	70.1334	100.726	115.974	114.492
AT1G49970	113.339	106.935	118.333	119.633	112.313	121.24	104.321	113.814	119.416	108.507	112.403	111.153	132.83	128.43	136.05	143.808	132.295	137.285	102.631	113.812	124.269	112.791	120.121	126.01
AT1G09970	40.0195	45.9263	36.0231	69.7449	44.4421	43.0755	22.6344	39.1369	29.1336	108.299	136.914	138.426	25.2761	31.2962	19.6111	74.7001	36.9884	26.4011	22.4304	22.3711	34.2509	104.522	98.0207	69.5534
AT1G12410	102.304	101.378	104.028	109.698	102.427	106.869	112.755	105.621	111.028	108.186	110.345	97.4071	107.573	106.844	112.837	103.236	105.77	103.392	95.3836	111.191	98.4748	105.27	103.206	102.807
AT3G49120	67.4174	91.4206	82.9579	82.4419	92.2401	89.91	99.5489	146.784	185.21	107.935	138.786	151.205	112.357	143.13	100.224	120.874	120.938	111.631	306.548	276.006	391.342	288.59	347.132	377.269
AT2G37410	105.95	111.424	105.695	103.592	103.247	103.316	135.884	115.066	108.069	107.91	113.335	102.616	91.6373	84.9584	95.3039	86.2491	84.9608	89.1487	93.7174	96.3054	87.0529	100.629	89.6761	89.4159
AT2G27730	92.7224	106.144	97.3659	92.41	97.7583	92.1656	145.561	100.237	91.2186	107.882	88.2258	83.0271	92.8891	96.6515	99.7988	88.8431	90.4897	100.16	139.415	96.3188	104.269	130.739	102.18	91.6126
AT2G33775	65.5248	61.0087	58.5555	43.4512	40.0657	44.5736	51.1696	40.2622	47.6231	107.866	25.6875	29.3898	67.7496	49.5213	57.1679	54.6031	48.8322	51.0547	61.5343	28.8052	22.6684	33.295	18.9822	19.7757
AT2G46330	73.6648	74.0715	70.6613	112.166	91.9824	90.2263	82.2262	65.8042	57.6975	107.85	96.9476	121.098	47.0757	51.1949	52.1984	83.6805	70.6322	55.7812	56.0457	60.3116	59.0772	80.9093	97.0117	74.5746
AT1G21460	218.658	181.009	215.765	196.616	177.129	199.564	89.3686	168.494	170.988	107.655	176.567	141.862	232.104	247.577	229.539	222.043	224.519	238.064	150.54	162.4	218.265	152.389	167.109	182.058
AT3G12260	101.967	105.508	108.28	96.2244	110.695	104.271	109.669	94.5773	105.123	107.585	92.729	92.481	101.387	104.903	121.314	92.8263	100.807	115.461	120.596	104.986	111.672	112.27	105.485	107.107
AT1G09027	105.647	117.041	101.825	96.4115	105.222	87.5378	174.564	54.4691	67.8538	107.529	52.0974	53.193	58.1675	81.554	84.5427	56.3904	52.6172	70.6107	101.999	56.8804	53.5987	119.724	54.2214	52.2034
AT1G52690	10.3201	3.79934	4.88323	10.2155	4.09976	3.06793	25.7329	21.276	29.3184	107.509	28.102	55.6637	9.77439	10.1912	5.79351	14.2782	15.1093	8.34868	15.88	24.1246	43.9659	37.2362	44.7746	31.0934
AT4G09010	104.255	105.888	111.52	114.448	119.036	111.995	123.413	121.59	114.608	107.487	102.66	104.39	101.379	103.43	110.021	108.752	105.657	108.074	93.0079	127.187	104.046	93.5175	109.623	102.1
AT1G26880	84.228	108.38	94.2596	90.4507	111.723	95.8164	157.82	106.926	114.042	107.467	95.9607	96.8165	85.5865	89.1525	88.5605	77.0155	87.4902	95.6349	141.23	99.1839	105.795	113.223	102.805	97.5009
AT1G27310	100.092	117.606	108.13	100.522	116.866	113.116	143.051	111.579	113.839	107.462	91.0908	90.8645	92.2406	86.8838	102.001	79.1199	83.6906	89.9992	113.709	95.9862	98.1651	112.902	96.0632	89.5273
AT3G27090	107.734	113.595	118.684	113.517	106.397	110.252	110.435	109.97	108.295	107.435	104.762	109.566	121.476	123.729	118.177	122.191	121.176	123.657	105.939	115.254	111.522	116.853	106.199	116.155
AT4G31290	102.445	100.487	99.6847	88.703	88.706	90.1717	125.515	96.234	89.8467	107.408	92.2143	88.2303	75.1825	70.3418	76.9144	72.1999	62.1732	70.8351	82.1331	80.1848	67.1667	100.463	70.1951	64.9145
AT3G17390	126.196	132.491	109.259	177.071	156.853	138.874	89.7224	125.967	114.47	107.336	227.631	206.14	119.506	133.689	118.927	188.855	187.199	172.096	113.232	88.95	119.713	202.72	188.718	171.498
AT4G27580	63.9187	55.0035	49.0636	39.0381	38.9841	41.1239	62.2808	42.5636	49.6179	107.334	28.5854	26.9019	69.2639	46.6401	56.7187	51.4074	48.4972	51.2358	69.6335	30.1819	18.4033	33.6548	18.7123	15.9421
AT5G28840	120.284	115.496	112.375	114.124	104.362	110.689	121.101	119.284	130.261	107.323	108.963	117.139	143.706	123.702	137.808	142.451	136.869	129.729	102.566	114.287	95.8861	106.854	107.453	102.671
AT5G14800	98.1571	106.236	106.403	95.1164	99.8335	103.031	134.937	103.433	105.786	107.266	92.3646	94.9972	83.0568	84.7986	97.0566	73.4722	85.6981	93.013	113.02	105.554	95.0801	104.461	99.8842	85.6796
AT3G02090	126.229	132.022	125.952	132.363	139.641	136.588	102.777	120.483	130.14	107.233	123.846	121.464	132.736	138.95	135.205	128.402	141.515	137.022	122.988	129.062	130.811	111.613	128.044	138.351
AT5G20500	119.903	115.486	111.158	117.321	121.869	120.152	130.639	99.241	103.587	107.186	88.6574	87.2097	102.38	101.379	103.347	95.0976	105.2	112.013	134.909	111.42	106.939	130.659	109.365	96.5538
AT1G29140	81.1583	62.1251	62.0431	58.3817	45.3667	55.1904	32.0867	63.1861	68.169	106.899	30.1876	32.4308	83.9642	57.5759	62.3722	61.229	55.8729	50.4767	56.6092	52.4685	41.1621	24.9337	19.3023	35.3963
AT1G15340	110.573	102.608	99.556	104.077	97.0175	100.588	100.786	109.829	101.859	106.84	101.128	103.939	99.0642	88.5315	102.615	96.5656	96.6272	94.9223	84.5323	93.7341	89.7528	93.2052	99.57	98.809
AT5G60790	61.9055	67.7529	62.5627	66.7851	66.3091	62.5291	74.23	75.0057	72.0686	106.739	94.3317	95.1051	54.0151	60.0437	55.1498	69.3823	66.3428	60.1787	69.5766	74.05	83.5378	93.0979	97.8599	81.8808
AT2G45170	98.8447	93.553	109.617	116.083	97.4158	108.181	59.0806	80.5341	77.6021	106.734	135.838	114.3	105.169	100.3	92.105	132.13	104.453	101.004	59.4375	62.0821	61.3665	100.013	92.4497	89.0184
AT5G03460	88.7217	101.641	97.1744	87.399	92.9066	99.2719	107.249	101.487	99.5548	106.688	100.09	89.5092	96.1417	102.242	99.366	93.9346	89.4576	101.71	115.401	97.2105	111.057	120.555	106.213	89.7309
AT2G37340	95.104	100.035	88.3828	80.2951	94.7085	90.954	140.213	94.6514	94.3579	106.676	91.1429	94.0469	74.7451	75.6818	86.2078	79.0216	69.9626	79.9767	99.6474	89.2451	81.1443	104.807	87.5231	80.0031
AT3G12390	99.8857	116.876	107.338	105.88	122.007	115.526	129.956	117.495	120.883	106.589	109.356	115.087	105.205	104.624	108.893	97.0653	106.545	111.09	143.262	112.874	118.329	114.031	124.101	111.832
AT1G50290	2.52066	3.76961	2.82083	2.97765	2.81685	3.20631	154.194	100.085	96.6841	106.562	110.105	87.6241	46.7348	50.5112	72.9038	44.1382	26.4244	21.6474	111.102	93.0115	89.9383	119.293	96.3947	75.725
AT1G76860	84.5485	87.1209	87.5488	77.2051	82.3693	93.3866	132.284	79.5277	96.3447	106.542	83.0164	83.4422	80.8148	80.0935	88.5298	73.3004	66.5713	82.4385	100.208	86.1578	86.4049	102.268	83.5587	78.1121
AT5G40950	243.495	257.643	245.396	259.738	275.752	248.723	235.228	193.223	172.426	106.289	233.581	193.392	163.035	153.352	161.682	157.205	211.098	252.986	225.593	183.155	173.751	154.552	156.331	194.433
AT3G13750	245.765	204.398	285.527	225.189	196.934	250.287	161.492	220.384	256.143	105.938	395.77	190.059	440.219	336.027	318.274	322.203	302.611	314.06	141.823	248.84	128.633	244.975	165.832	200.323
AT3G47070	133.133	133.867	139.239	165.087	155.282	140.78	128.47	132.972	138.466	105.893	85.9106	96.8418	160.666	169.48	189.62	164.061	181.441	185.731	172.303	151.933	155.319	137.562	157.352	137.195
AT5G50830	53.5725	51.8911	49.9863	37.909	40.4643	39.5536	53.9095	35.7503	40.9221	105.816	22.4515	25.9647	58.754	40.2894	52.9531	50.7866	46.6077	44.3937	65.7337	29.1635	18.917	31.3666	15.364	16.7503
AT1G16810	97.326	94.4876	94.2366	83.8632	82.2977	86.8677	127.388	92.2417	95.3247	105.778	91.8367	84.8134	80.8252	82.6581	93.9479	79.1789	72.2461	84.7261	96.3018	82.4518	90.5308	113.446	84.5214	79.571
AT4G24820	103.703	107.619	106.508	107.683	106.253	106.029	107.535	113.87	114.074	105.682	115.222	111.042	115.525	112.872	104.945	112.9	108.984	113.177	103.917	113.331	113.283	106.112	108.798	114.026
AT1G24360	105.007	109.347	102.297	114.334	114.477	109.212	107.499	115.009	114.677	105.657	98.8262	103.196	111.231	115.132	114.488	121.764	121.303	130.553	115.12	116.546	112.083	106.152	122.526	111.6
AT5G10480	130.44	124.614	125.509	134.491	138.593	135.023	126.141	118.506	109.439	105.575	68.4679	87.9779	120.303	123.823	123.841	121.64	129.192	142.559	131.673	108.93	115.634	92.6278	119.763	102.726
AT4G34720	120.44	125.032	122.692	123.998	128.446	124.701	125.846	115.672	113.285	105.573	114.546	98.2164	111.261	124.751	127.31	111.684	120.705	121.103	130.884	113.149	109.525	124.953	116.155	111.137
AT2G40765	84.3716	106.256	99.5606	99.684	110.629	92.5474	142.119	100.163	91.5658	105.555	88.2601	78.8895	91.299	105.837	101.856	89.9718	93.7815	93.5735	136.699	99.0779	111.081	125.931	102.89	100.989
AT3G02230	100.435	97.5087	92.1861	106.724	107.491	92.8176	95.0812	111.665	115.454	105.374	84.6069	105.438	105.062	113.478	94.5555	111.394	116.987	108.538	146.933	155.374	159.609	119.344	131.953	134.796
AT3G21700	49.6734	46.341	42.1472	33.8884	34.4302	36.5179	39.8719	40.3976	39.9179	105.275	33.0536	32.293	53.6895	43.7428	44.5207	46.7125	41.608	40.4201	54.6144	30.4833	26.1604	31.5622	20.0232	21.8995
AT5G05010	98.5685	99.2729	93.2839	99.4593	101.482	95.7281	103.759	114.39	108.828	105.164	109.41	113.726	98.7729	99.1935	104.72	101.177	101.36	100.43	116.272	121.518	116.071	104.816	116.546	113.56
AT2G35680	87.5351	86.5062	92.0988	78.1997	76.8465	84.8363	95.4031	76.3205	82.0064	105.043	80.0491	74.5995	100.887	100.86	104.5	93.4316	85.0201	89.223	89.7066	84.2999	81.4308	96.3422	85.3591	83.4847
AT1G73655	111.332	105.855	124.434	131.243	129.024	129.192	110.993	119.445	126.404	104.966	101.119	109.275	133.036	129.414	137.85	144.392	133.405	135.637	106.477	130.279	116.768	98.2071	114.04	119.377
AT4G15750	0.830011	0.727306	0.10701	2.42863	22.3209	0	14.7205	9.26346	1.29501	104.851	1.89841	5.92733	0	0.0329643	0	0	0.0336678	0.153051	0.513726	0.0354793	0.0342958	0	0	0
AT3G55360	119.751	116.336	109.551	115.323	124.542	115.527	125.321	125.452	130.354	104.542	79.876	91.7418	107.2	112.937	112.877	97.3429	123.287	133.852	122.138	115.392	118.841	89.9823	120.14	111.3
AT5G50335	67.195	66.1233	75.8179	71.93	57.0425	65.1579	48.8626	55.8062	51.2049	104.515	87.9213	76.048	84.1665	95.2412	70.4187	100.181	79.9962	73.1648	57.5316	41.1125	68.8469	75.6432	88.0314	72.1542
AT3G62180	62.5309	54.5962	48.8374	35.6049	35.356	39.0642	50.8482	39.7554	46.8822	104.486	27.1863	31.2542	63.9936	40.6039	46.0601	47.709	41.1268	42.174	55.848	29.6358	23.1279	31.044	15.5242	20.0591
AT2G33220	100.651	114.714	102.919	107.738	114.047	109.165	118.382	101.989	107.058	104.431	99.5906	100.572	35.6075	39.6846	39.4673	30.9962	31.7004	44.1829	48.1471	49.5474	37.7823	53.8394	35.6808	32.6885
AT5G53490	95.3027	97.9158	101.878	98.541	99.3866	95.7757	124.099	100.489	110.19	104.219	110.144	86.6642	111.633	104.099	119.248	102.912	104.872	106.76	106.765	120.945	88.7556	100.247	96.3494	97.1624
AT1G19000	91.6641	93.8304	100.374	94.9782	91.189	95.5937	77.9934	91.7965	93.5506	104.192	102.356	90.9455	108.283	95.1573	108.132	94.2841	92.7154	94.4242	75.978	100.301	83.5871	89.0769	88.7192	89.0177
AT1G26550	102.233	115.09	103.262	105.419	109.711	102.633	110.034	100.797	106.607	104.175	102.447	91.9335	110.818	111.194	109.601	101.865	104.704	104.238	129.76	101.966	110.437	115.896	108.262	107.632
AT2G20450	86.5057	100.276	89.121	90.6273	107.798	92.4186	183.623	115.645	126.612	104.162	103.323	94.2224	88.8339	83.7442	89.2309	78.7817	81.1311	90.4275	145.788	110.712	98.2835	124.146	100.196	101.868
AT5G22580	156.915	198.808	177.254	170.802	228.459	224.197	131.75	174.085	180.887	104.123	235.97	164.258	145.925	180.307	167.724	150.482	164.459	186.137	156.645	113.693	133.224	152.833	141.584	151.817
AT1G22160	55.0092	56.8202	60.9773	55.4955	54.7161	57.6771	72.7818	43.5938	51.976	104.1	25.074	53.019	58.4537	52.1223	55.7947	52.2175	58.666	48.7562	72.8142	55.9983	71.02	51.07	56.4092	61.5205
AT1G07140	97.3195	110.461	101.405	102.014	118.41	100.669	123.269	106.618	116.455	104.063	119.414	111.84	108.831	109.707	101.905	108.376	104.298	108.731	118.892	102.46	106.92	118.736	111.931	106.218
AT2G36020	54.8467	47.8388	48.015	37.4682	35.0464	43.18	43.6523	36.9376	41.949	104.02	26.4614	28.9183	73.6681	46.6372	45.9357	53.6288	46.5811	45.7194	68.9698	33.5172	24.9225	34.0832	16.7544	20.964
AT3G11400	91.6676	105.51	92.3013	87.5679	104.176	90.9153	109.116	107.501	108.34	104.019	109.282	101.107	93.182	100.052	88.4207	92.1801	91.6209	95.1809	98.3614	95.7867	93.6214	93.3855	95.2052	97.5638
AT1G60010	81.2883	67.2807	77.4541	75.2001	63.0648	69.8424	68.301	72.4233	72.9524	103.903	90.5445	98.2116	92.1168	85.7496	90.7797	112.852	100.145	83.5534	70.8948	69.7275	67.1103	86.1382	88.3413	84.2132
AT1G26850	101.536	116.187	95.4448	100.895	113.065	97.7878	113.177	112.744	111.928	103.869	122.021	114.773	98.7954	103.884	91.0318	94.4847	105.791	102.785	108.776	112.125	113.108	118.249	106.081	119.551
AT1G42960	144.275	134.738	137.022	144.11	145.069	150.594	122.772	132.984	133.13	103.7	111.917	109.762	135.789	139.883	147.198	135.651	142.501	154.344	126.702	130.942	136.879	112.765	129.927	128.272
AT1G12240	135.66	114.241	125.628	104.611	107.936	110.756	105.436	148.334	143.309	103.637	113.826	151.836	178.25	169.566	152.564	144.507	157.626	143.732	167.776	162.187	164.719	133.297	116.838	155.815
AT3G11170	83.7295	78.077	78.7505	94.0536	87.2437	82.4155	83.5906	97.794	94.9186	103.604	92.0673	120.79	109.664	101.147	102.821	122.592	124.517	114.983	70.1577	109.853	97.6643	98.6296	98.1946	105.453
AT4G20890	95.3259	93.5345	90.2471	88.7763	91.9177	87.3547	69.22	89.7241	91.0475	103.5	79.7599	85.3916	107.205	98.1539	94.1092	100.252	100.497	95.9674	91.5697	84.5338	88.6885	71.6828	78.2149	80.6077
AT3G22200	128.08	108.592	118.531	106.663	102.166	99.8955	115.436	143.797	138	103.469	248.828	130.539	160.508	152.57	125.747	130.339	113.941	123.674	97.7297	128.957	125.192	112.151	119.593	131.521
AT5G37130	19.4018	21.7277	20.2379	18.403	20.9673	19.8767	137.765	132.711	128.558	103.425	19.4085	66.115	109.01	100.794	123.597	93.9691	66.7172	46.1157	89.5017	97.8405	82.5775	129.505	124.251	140.047
AT4G24280	98.1946	104.627	97.386	106.091	119.502	106.095	117.491	129.219	132.24	103.407	119.203	124.497	101.155	109.935	106.712	103.231	119.593	113.064	103.485	131.298	114.873	105.061	110.498	130.515
AT5G07530	176.782	107.418	86.0111	205.8	85.4894	163.26	59.3937	348.097	233.426	103.396	84.5797	186.371	138.612	169.258	139.65	162.605	89.9929	119.07	75.8633	513.201	223.081	46.0299	41.1683	406.196
AT3G52230	80.3946	82.7882	80.7061	87.3007	78.9031	82.2073	101.044	78.6114	81.0567	103.28	71.8689	76.8807	92.249	90.2004	95.1619	93.7625	85.4585	87.2328	106.57	90.3825	89.173	93.1856	94.3791	81.5973
AT5G12250	107.206	112.404	115.253	111.892	126.581	112.743	105.034	116.554	112.708	103.24	103.893	114.299	131.894	137.221	125.055	128.337	137.338	133.592	119.136	135.454	137.84	102.358	117.574	120.18
AT3G47350	143	132.328	139.67	125.537	132.346	134.948	136.149	119.942	121.432	103.185	89.1697	102.42	109.96	105.747	69.1562	98.1515	128.536	133.205	154.198	122.124	143.208	122.601	112.526	120.628
AT3G60415	14.7335	10.1067	13.3316	30.3857	19.283	15.1632	10.7722	12.6985	10.6241	103.059	52.3295	42.3907	9.55651	10.0569	9.80105	30.9464	13.5289	8.2002	7.74961	7.52983	17.153	17.4609	33.7568	14.7659
AT5G55850	99.3401	102.996	116.327	94.987	92.2732	99.4071	72.8975	90.3674	94.3323	102.94	144.765	99.1567	117.818	117.11	119.509	123.662	103.126	109.787	87.8175	76.3358	89.7028	108.752	100.693	92.2788
AT4G29060	113.462	115.099	109.773	128.336	146.283	124.665	120.766	152.416	165.887	102.877	109.061	127.82	132.334	125.618	132.756	126.997	151.695	140.769	114.574	169.659	136.459	107.36	137.682	150.994
AT1G57860	90.8298	105.85	100.212	92.7854	108.471	98.6548	171.009	112.09	113.372	102.711	100.931	98.9165	83.7625	80.2579	90.8465	80.1697	78.7837	88.0925	138.051	107.396	97.6561	111.817	103.536	95.4341
AT1G69295	63.8731	67.2606	63.8826	56.7642	62.0705	63.5625	87.1232	68.4517	64.1476	102.672	94.6778	82.2419	66.2337	71.1003	62.8971	68.2184	69.1102	70.839	107.126	84.4337	109.681	130.393	88.2962	92.0971
AT3G52090	87.8793	95.5087	89.9436	86.2543	84.9448	92.8997	131.848	87.7721	94.6332	102.598	78.6045	86.4514	91.6215	82.2201	92.6194	87.1255	82.7591	88.6152	112.03	95.7288	98.5932	101.41	93.0221	83.2673
AT3G24420	147.371	129.904	164.117	151.385	139.981	152.483	59.7847	109.734	106.825	102.571	176.142	112.828	168.433	188.531	176.63	200.353	191.784	179.532	141.131	159.238	167.079	138.502	195.745	163.751
AT5G59480	53.6008	52.7386	43.6229	42.3676	42.7769	41.6273	54.059	51.0747	47.5373	102.468	71.4508	61.2541	51.5242	58	47.6412	49.0117	56.9246	60.3999	79.8354	77.7819	85.7908	88.0359	70.2821	74.4828
AT3G23920	58.7138	52.6851	59.6272	48.3245	45.9658	52.5973	45.6312	63.8007	68.1707	102.396	97.041	75.2028	67.9261	75.851	57.6376	77.346	69.33	71.1146	53.7795	82.2319	87.8536	88.7074	74.4028	81.3465
AT2G34590	101.051	98.8295	101.101	93.1743	92.4896	100.307	105.112	104.977	99.6151	102.373	104.829	100.645	91.4973	95.0025	92.8317	94.9784	89.8721	96.0838	80.3209	92.9357	79.7318	83.797	92.9498	82.4195
AT4G25130	103.188	111.054	108.065	109.648	115.866	110.668	110.887	110.344	116.999	102.355	108.556	93.401	114.165	125.413	130.077	115.186	118.715	128.771	120.688	119.975	130.638	108.511	120.687	112.568
AT5G47640	34.8871	33.878	34.3165	37.025	35.3564	38.756	28.6515	32.1783	26.6156	102.342	26.2809	29.0065	28.8295	29.1028	36.9578	39.0893	36.587	35.4453	34.3335	40.3506	50.6483	52.918	53.1181	45.5122
AT1G24260	167.013	148.425	157.057	171.74	134.406	150.898	115.965	134.325	123.016	102.254	94.7894	109.148	154.712	174.531	160.904	163.882	155.436	160.057	111.998	114.566	122.786	105.138	132.677	105.108
AT4G32150	96.6171	100.935	112.648	89.7548	91.6232	107.925	96.219	90.2329	85.4289	102.128	130.719	89.7727	100.024	99.5393	105.023	89.2402	89.3486	99.1458	92.412	77.9043	94.605	110.453	90.6979	82.4835
AT1G08880	90.4302	99.1514	87.4844	85.4815	77.333	81.8654	84.7524	88.2371	85.6005	101.918	98.3939	96.585	88.3888	78.7392	82.991	85.8737	73.513	81.524	102.458	85.2151	96.1333	95.7421	88.5775	76.8666
AT3G55430	89.6122	73.092	72.9152	72.824	70.2251	70.4433	56.3425	66.0457	73.3127	101.853	118.887	96.4959	70.749	66.9288	59.8549	80.7533	77.8681	70.5107	78.4503	68.4794	68.3332	95.3013	74.5351	76.2825
AT5G46250	88.9917	99.6784	100.171	86.7642	93.5732	98.2141	89.7036	87.0476	82.518	101.76	105.581	81.6008	67.5602	69.7352	77.5684	65.5865	60.802	69.2187	79.8064	70.673	70.4924	94.7026	82.9204	70.929
AT5G19290	90.0175	86.6379	78.2733	87.98	83.4254	81.6286	119.055	91.7987	99.8518	101.729	60.5207	77.6017	78.6521	80.1724	90.6951	80.1209	80.0058	85.6844	103.497	101.787	94.2313	84.1865	97.122	82.2599
AT2G25900	63.1465	58.4983	57.2576	59.9474	55.3162	55.5046	62.6493	54.9962	49.1301	101.633	85.2508	71.1626	58.5206	56.8018	63.3077	62.695	44.0583	43.3417	32.4403	52.1781	30.8588	68.0028	47.9656	37.1518
AT5G28750	70.9526	74.8039	77.1252	79.5181	83.124	75.4239	122.613	102.543	93.4842	101.6	76.4885	70.3312	90.5507	95.4525	109.693	85.9861	91.647	95.0218	118.126	106.429	105.101	112.218	94.4092	105.67
AT1G67280	104.719	97.2488	116.281	115.943	111.11	116.797	103.393	103.848	105.263	101.389	97.3053	99.2736	123.282	113.541	122.862	114.631	114.95	112.388	102.273	114.289	103.697	98.8292	107.093	106.769
AT3G15000	102.3	112.156	96.3542	105.001	112.254	96.8201	134.88	126.246	117.856	101.203	110.626	114.197	113.155	101.457	105.974	98.1356	114.481	114.102	155.594	127.113	146.082	125.734	121.544	126.947
AT4G13615	80.9057	105.374	84.0962	97.1637	98.1467	87.3213	110.076	84.0004	96.2028	101.182	82.2008	78.437	80.0583	94.8837	101.837	87.7094	82.4564	93.1806	128.458	87.1271	98.7809	115.819	91.5427	94.1983
AT1G02305	108.349	104.934	119.256	104.729	98.6757	110.417	86.6034	101.353	92.2574	101.125	88.7147	96.6933	110.207	103.291	105.154	102.839	105.275	107.17	83.0143	81.2703	95.3109	87.2548	82.6814	85.3974
AT1G78960	197.794	156.763	184.376	160.07	147.592	167.485	60.7131	122.116	131.562	101.031	105.753	112.808	255.805	262.504	240.994	225.144	257.325	242.31	144.427	147.672	204.777	137.218	177.509	173.043
AT3G22960	163.387	152.284	163.657	170.035	157.871	174.488	116.712	130.941	137.027	101.006	117.19	126.849	125.306	124.569	136.073	129.011	129.299	129.454	85.707	123.301	103.086	92.4285	117.602	111.026
AT3G18410	96.779	104.494	107.758	98.4325	105.747	101.536	127.508	102.106	106.413	100.929	91.1506	96.303	98.0842	109.805	106.809	98.6621	96.8935	108.673	134.114	113.414	98.0425	122.104	110.042	99.1279
AT2G33370	83.1828	107.338	91.7736	95.4993	107.064	109.371	169.176	115.219	113	100.796	95.9816	93.9387	81.0622	85.5131	90.8783	68.0681	71.8529	86.9068	112.059	101.894	76.2477	110.645	88.2434	92.8813
AT1G30580	101.084	110.759	98.4326	106.379	112.819	105.903	112.388	115.599	116.861	100.68	119.271	113.08	112.358	106.88	97.082	102.797	103.12	109.486	116.888	109.396	107.745	103.063	105.461	114.67
AT2G37600	75.7217	105.908	96.7322	98.3371	102.117	90.0957	165.719	111.493	105.337	100.439	83.5368	90.4518	63.3716	56.2718	67.042	62.4067	72.5079	70.7417	106.762	75.815	79.1444	74.9855	69.5941	70.0197
AT5G61380	81.1401	76.7877	73.844	75.9721	74.1326	76.6035	84.5476	71.5925	75.3239	100.433	95.243	90.9519	79.4758	76.6883	81.9349	87.5661	77.1477	76.2326	63.7736	73.9721	65.3126	95.4277	84.5306	74.999
AT4G26710	103.597	105.497	122.501	104.292	105.983	111.554	138.998	101.103	97.2226	100.426	100.727	98.6355	100.503	106.329	106.957	98.2888	96.2309	109.325	109.873	98.9279	98.6702	108.228	103.387	94.1068
AT1G66260	89.3142	89.8967	86.8618	84.4547	89.5372	85.8875	102.474	88.5036	91.4792	100.39	98.9936	107.821	114.209	115.118	102.533	136.414	114.969	107.257	106.984	84.2817	94.7016	114.972	96.4396	102.921
AT5G06860	57.862	41.7207	41.5183	52.3065	38.2602	37.0464	24.3053	49.4813	43.5762	100.223	146.184	104.068	44.9407	49.9401	33.1514	77.8675	53.4578	43.1134	28.9554	37.3387	35.8683	77.2264	85.267	72.7509
AT4G35770	112.264	83.0316	103.686	93.3335	55.2121	86.5393	164.658	150.466	129.64	100.203	437.264	158.608	198.301	130.009	168.597	192.094	59.0315	70.3178	31.5301	87.6444	27.5166	205.428	62.9766	66.808
AT3G07880	93.1676	89.2302	88.878	90.3677	85.3018	85.9204	78.9216	77.1561	79.8314	100.138	68.7184	80.0629	88.4459	79.7187	85.5544	83.4958	78.2011	83.3454	77.8833	72.4641	69.5813	69.3061	67.3213	68.0611
AT2G42500	85.2221	86.2181	84.3254	87.502	90.6034	90.2149	101.121	91.8564	87.9851	99.854	97.0969	93.9865	91.6092	88.0335	93.319	88.6265	86.807	86.9595	84.678	94.1847	92.6133	91.1736	89.6669	93.5139
AT5G62000	90.0178	83.3906	85.8562	90.5696	82.8231	84.3041	76.6507	88.2829	80.0202	99.8109	84.4582	112.536	82.7233	80.6609	83.3723	100.408	98.0954	83.1744	75.8547	89.4932	100.237	90.7878	103.652	102.756
AT2G20360	108.325	108.392	105.342	106.837	110.396	106.852	103.999	114.361	110.316	99.6597	106.209	110.345	114.655	110.734	104.636	109.972	110.934	113.545	99.9343	112.284	110.478	97.926	106.48	117.835
AT5G07440	91.7143	86.3901	81.105	78.0257	62.7718	62.9938	97.7701	96.0596	98.1316	99.6566	411.102	179.794	104.174	107.756	84.8965	141.524	79.2158	74.7172	53.3327	67.0256	56.0016	142.867	75.1669	76.8139
AT2G37480	89.1316	95.7327	91.4476	88.2192	86.2078	96.5289	89.1868	84.0873	88.6506	99.6553	83.3607	82.8332	92.4605	86.7191	96.6989	86.9973	79.1923	85.4457	87.7123	83.2099	82.6777	89.3174	87.0336	76.9068
AT3G20670	86.0147	101.935	78.616	82.6604	86.0661	69.0561	126.82	75.6162	89.6678	99.41	74.6719	100.249	71.0058	59.5917	80.3641	68.4742	75.7584	75.4904	125.691	89.3015	94.1668	107.481	86.1892	78.4822
AT3G11120	67.6516	83.3111	66.8693	85.1646	88.078	68.0271	141.756	60.2813	70.1359	99.3846	58.7605	56.8374	71.8971	80.3979	73.7802	70.9204	82.1839	69.7305	139.165	77.3371	79.7031	124.841	71.8159	74.3172
AT2G40510	91.3178	105.286	93.7925	99.7343	110.781	99.4042	143.994	106.609	114.196	99.2746	95.993	85.6723	94.8492	97.4408	103.003	83.0991	92.2025	105.39	145.734	116.116	113.833	119.951	106.791	108.761
AT4G21450	82.3115	85.1281	82.231	80.8824	75.2858	78.3803	81.3575	79.1412	73.3028	99.2627	95.0526	85.706	79.6217	78.6603	81.996	82.6622	73.1476	69.7572	65.8296	73.7725	68.981	89.0814	79.5353	74.4366
AT3G20220	56.4976	48.6092	45.2794	40.2553	38.9516	41.6564	39.1417	34.1976	39.7939	99.1604	24.147	26.9012	61.8418	42.9702	56.9902	48.14	45.2419	48.6171	73.6509	31.3659	23.3775	32.402	15.7898	16.245
AT5G13630	95.0928	88.3118	98.7473	104.237	109.165	106.821	93.9809	112.101	120.841	99.151	76.6517	101.838	116.459	107.464	108.811	110.791	127.529	118.947	85.9192	130.923	108.396	83.2443	110.107	121.612
AT3G23030	20.6489	24.257	20.7512	59.2291	35.8769	38.5604	16.0482	17.8609	18.7551	99.1079	124.632	133.342	20.5842	25.2627	18.4815	87.8334	65.2522	43.6289	10.2895	11.9519	14.8387	72.1817	55.1904	68.5669
AT4G02570	90.3821	91.9672	92.9947	88.2662	89.4275	92.9295	84.4183	93.4793	93.4422	99.0096	102.835	100.427	93.4195	91.3123	84.6777	90.2726	88.9978	86.8805	82.5746	91.4458	90.3991	83.5606	91.777	91.271
AT1G32230	94.3739	100.854	97.7698	96.7585	95.9895	100.15	82.847	91.7082	92.6424	98.9906	116.848	106.934	108.7	100.503	99.3007	101.24	103.921	101.206	93.3168	96.1738	97.4249	111.89	111.608	106.445
AT5G27670	103.491	100.836	102.698	102.095	93.5993	95.8962	83.4299	83.6775	95.667	98.9804	90.2555	101.872	93.8788	88.3859	86.9356	100.743	89.7534	97.1014	104.15	95.0427	94.2083	84.6467	99.6428	88.9311
AT3G12290	111.689	109.976	110.937	108.779	107.002	112.5	103.405	101.982	100.222	98.8421	96.4924	99.7352	97.4324	103.723	107.537	100.614	100.268	104.395	99.84	100.47	95.3095	100.095	105.744	95.4666
AT1G78150	100.281	104.002	100.503	96.4856	99.3895	103.482	128.037	94.7554	96.1235	98.8366	90.5488	98.0567	91.7098	94.354	96.5773	94.165	86.1751	91.3332	103.88	94.5431	92.0472	99.9163	92.9525	85.0316
AT5G22740	74.4423	66.7599	63.3049	68.3047	67.4865	64.3688	73.204	69.9076	77.4872	98.7317	80.4909	68.4975	74.9704	74.1229	67.3627	75.4097	82.577	78.051	74.0857	86.355	72.5569	88.3559	89.5626	87.1639
AT5G45350	78.0148	88.0001	75.3668	61.0046	68.6277	68.5818	52.3277	65.5183	60.0049	98.5637	96.5557	73.0548	52.9526	55.9362	56.2584	52.9782	55.8121	72.0445	63.7332	52.5886	69.302	111.653	66.4717	71.5061
AT2G45800	62.7836	57.0727	55.9627	40.9588	42.6323	44.9605	46.3499	37.9559	40.1449	98.5116	29.6087	26.5862	61.3915	36.9814	50.1762	44.7029	43.6445	41.7835	59.7363	29.0112	20.7955	30.8073	16.4555	15.6751
AT3G54920	89.3948	96.6094	92.3707	89.6435	86.5806	93.0693	128.967	91.3037	88.4316	98.4353	94.0923	96.4117	73.0317	66.8863	77.9272	75.4431	67.5205	68.0358	67.3832	81.4657	61.1167	95.0121	82.7052	71.6541
AT3G43720	179.722	137.034	145.412	147.861	144.864	141.209	93.112	115.135	115.376	98.2736	104.488	101.354	160.106	173.091	162.548	157.749	165.031	196.91	143.463	124.803	137.36	122.889	135.456	131.603
AT5G22880	217.029	227.974	190.027	229.105	208.388	198.83	107.262	99.8727	98.4055	98.2459	64.8518	105.054	77.7067	69.1345	84.3605	88.1056	88.9025	90.9648	127.067	97.7661	112.052	84.0963	96.6851	86.7669
AT2G26450	56.0528	54.7809	52.3712	34.6849	36.8797	38.0998	40.0859	37.2869	42.1272	98.2203	25.9082	28.8497	64.7935	38.8694	41.6878	43.1668	39.7562	40.3127	55.2473	26.9707	17.4548	27.3889	15.957	15.8482
AT1G59900	136.387	138.389	136.929	135.228	128.22	139.555	105.267	124.537	105.048	98.2201	128.314	113.573	105.007	103.396	104.482	102.519	107.624	103.909	106.325	117.351	90.2933	99.6163	105.9	96.4885
AT3G03920	69.6744	87.082	76.4348	73.9838	87.8947	78.4044	127.067	106.963	97.3913	98.2173	97.3455	88.6289	78.0513	72.0218	86.2717	66.4037	72.4214	76.7471	105.586	86.8698	81.1468	103.484	88.0443	78.685
AT1G12440	109.666	109.944	111.147	104.966	95.3788	110.784	108.864	93.9875	89.6624	98.2	127.647	99.1845	87.3376	93.1064	102.494	104.296	86.0418	88.8697	74.6531	79.4869	64.8854	101.147	81.4001	74.9632
AT1G26580	79.5815	84.7004	87.1645	74.4048	75.442	80.1874	115.331	76.6568	72.5163	98.1912	86.9622	84.5288	81.9038	75.1873	86.165	72.7186	63.5699	70.9911	94.0242	75.8029	75.7542	115.167	89.7322	77.138
AT3G58730	133.156	122.682	130.137	125.266	127.001	121.509	99.8396	120.664	117.694	98.1865	133.1	118.393	139.929	147.232	137.35	137.248	131.905	135.711	114.259	118.049	121.757	115.532	124.426	118.754
AT1G01050	81.8459	92.3261	93.6637	87.5286	89.0439	95.8879	109.034	98.8489	98.6348	98.1303	86.1137	82.503	89.9908	88.9973	96.0508	84.2875	89.8086	92.9231	100.639	100.041	92.213	98.9653	94.7729	94.3439
AT1G78370	59.7846	70.1734	63.5912	64.9234	69.8482	69.7814	128.598	167.64	128.584	98.0665	116.091	113.164	105.508	117.976	124.466	103.764	147.735	132.145	105.12	120.238	110.036	89.9259	119.39	105.577
AT5G23120	95.8663	89.3748	104.105	117.935	102.832	107.218	91.5977	108.512	109.161	98.0492	101.684	94.3895	114.035	115.307	114.901	125.688	110.879	118.352	88.8441	116.665	109.793	97.8462	108.516	110.094
AT3G53730	90.4429	93.4085	90.0598	83.7866	84.7433	82.4395	101.244	87.5801	95.7262	98.0031	67.5679	88.6695	78.0517	78.6454	87.5218	69.0392	69.5697	84.5224	112.944	89.4093	106.336	89.8572	86.6796	88.6313
AT3G24160	102.543	102.644	100.972	103.374	105.615	105.935	110.724	107.216	109.809	97.9734	106.01	102.819	116.033	117.86	106.59	114.948	122.814	113.672	120.434	111.21	111.608	106.495	103.218	111.911
AT1G77180	82.6119	84.4394	79.9869	77.8145	72.8199	82.7555	98.9998	90.6721	92.0031	97.8262	102.92	95.9417	86.5342	81.1399	86.6204	85.6052	79.4072	77.4505	72.2798	82.7268	78.819	88.5654	84.2963	78.8627
AT1G69510	94.9669	99.8409	105.435	95.3336	95.0869	93.0456	118.293	89.465	82.8851	97.7913	85.22	83.5193	97.2226	94.57	99.2912	88.2915	90.4397	92.1909	104.517	82.6868	101.223	100.193	94.5069	85.8784
AT1G03220	53.4563	65.7568	68.289	114.428	81.0016	78.3654	34.7229	57.951	51.0254	97.5788	131.485	120.696	26.9679	43.1199	27.8122	98.2633	55.0877	44.6654	12.3831	18.4056	23.4811	42.6131	71.7656	64.7038
AT3G28050	129.497	116.38	135.794	115.341	113.603	135.027	98.2484	118.997	120.264	97.5731	93.2954	122.949	156.346	145.899	133.681	141.164	142.507	133.504	131.841	102.123	149.915	113.178	115.448	134.819
AT3G42790	80.2311	78.7115	73.0826	86.7888	77.7178	73.9016	93.4149	78.0404	79.0961	97.5219	86.154	82.4506	70.5054	68.5154	75.8315	83.0083	70.5317	74.3808	78.3868	76.5456	67.1509	86.7417	74.8978	74.62
AT4G29735	75.9184	83.1048	78.8157	79.3531	75.0782	81.4245	118.997	79.9724	82.9573	97.4425	79.1054	70.3908	67.3618	77.6928	84.3297	72.4447	66.8667	79.0117	99.8303	78.1776	81.4233	100.765	88.9215	70.515
AT2G02710	68.5574	58.6501	72.1093	56.4725	48.3609	53.697	58.1549	60.1616	56.7738	97.4363	145.603	63.9043	59.8108	72.6698	58.6061	70.5529	42.1393	51.6633	34.8167	43.8408	39.9754	75.2543	59.1328	44.7324
AT4G16760	78.524	66.8096	68.0848	67.0305	59.1283	60.5029	49.871	75.9555	66.4115	97.3715	149.491	86.6069	66.6634	75.0396	62.5852	73.4948	67.1527	68.2226	52.3609	59.7083	65.8414	79.3559	75.8273	73.2933
AT5G45670	81.1995	75.388	64.9524	88.5364	87.0573	70.2355	97.8893	74.4493	76.3284	97.2877	46.0851	86.6592	53.0691	50.0355	67.4887	70.2522	65.6957	79.1389	63.9592	57.9524	56.9616	71.4398	91.4345	71.4212
AT4G24690	120.44	118.25	120.681	119.399	114.387	118.338	87.0225	114.074	114.748	97.2463	112.624	114.784	117.815	120.96	114.882	116.395	116.675	115.507	92.3654	104.365	108.443	98.5123	106.183	114.729
AT5G06290	84.8802	96.6953	90.823	114.756	119.728	101.012	119.027	102.296	100.532	97.2329	78.0833	78.7318	97.8976	98.6854	107.007	103.259	104.909	109.926	102.82	110.736	86.3828	102.627	102.405	88.8503
AT2G23790	75.9735	74.2708	80.4206	66.483	61.0166	70.7427	81.2662	69.2595	77.1256	97.2131	77.9106	78.0451	75.9477	74.1826	67.7305	74.861	63.7851	67.1334	71.8746	71.8079	80.7936	76.7472	63.4081	80.7929
AT1G64660	78.3319	47.3694	65.4799	59.8932	47.8392	59.8522	38.9794	66.8161	78.1087	97.206	141.588	149.298	107.567	124.753	73.6042	160.745	125.369	94.0399	49.6744	74.2954	77.0905	57.711	56.9802	95.6246
AT5G24165	73.3775	98.3636	89.2509	94.7815	93.7285	95.3754	113.006	100.118	92.4373	97.2019	72.9869	84.1331	113.021	96.1938	127.173	91.5935	94.1272	117.488	130.8	112.947	99.6072	107.67	105.085	71.182
AT3G62790	86.4895	102.116	101.203	93.5593	102.319	91.3602	109.076	86.169	89.8672	97.1768	81.0873	77.5494	88.4743	99.4959	101.184	88.7698	85.4397	92.3603	117.27	93.3123	95.3959	114.993	100.199	88.7087
AT4G38932	89.589	79.7609	93.8226	79.4201	80.4511	87.8141	105.409	80.4812	83.5914	97.0884	75.9008	73.4708	80.1959	83.0655	92.4269	73.9717	64.2398	79.732	77.6812	76.8023	69.7711	90.4786	78.5883	63.4106
AT2G18740	85.056	87.5332	85.7029	88.2059	86.886	85.3243	135.734	98.0242	91.3774	96.8721	85.8633	85.6397	83.3108	81.3722	98.5284	82.1972	76.8473	83.2693	122.809	89.7933	94.1668	113.952	97.8615	89.8856
AT4G02290	123.339	108.523	113.81	123.045	131.655	112.248	110.337	108.657	121.952	96.7575	71.4189	130.676	109.946	102.344	101.939	111.465	137.167	111.648	198.435	178.917	194.617	110.039	145.848	156.943
AT1G20190	114.966	69.0064	96.0774	92.8878	86.3367	99.9917	35.2757	65.3123	67.1384	96.7047	114.357	147.855	144.681	153.481	114.452	155.43	158.215	118.087	98.5273	115.99	151.362	63.9411	82.6093	123.216
AT2G19760	110.268	117.063	120.013	111.622	116.159	112.669	101.259	104.924	106.414	96.6485	120.979	104.625	123.793	133.5	130.467	119.409	120.508	123.787	127.066	108.532	111.439	113.32	113.231	116.017
AT2G17390	89.2519	93.1053	97.9298	90.0811	93.2353	93.9052	91.7984	90.9543	94.9962	96.6129	92.8898	89.2332	95.919	95.2345	93.8076	93.8421	95.6326	94.9621	89.3634	87.8624	94.33	88.3345	91.4718	88.1169
AT2G40610	156.924	100.442	132.665	134.456	121.919	129.023	38.8005	78.5212	102.015	96.5225	61.0475	118.549	223.881	232.209	190.848	190.741	216.194	184.473	125.593	116.347	138.016	55.0587	94.0544	148.817
AT5G13780	78.3066	84.7556	83.7699	71.4219	85.108	79.6082	125.284	77.5271	88.3095	96.3916	82.6056	81.2084	75.2191	70.981	81.5014	72.2613	68.166	77.5572	95.464	81.4205	70.9077	97.8254	82.574	74.4692
AT3G15840	105.429	95.5074	114.959	121.356	104.522	120.71	72.2461	101.081	103.479	96.3282	99.3735	85.5857	132.209	134.05	141.865	139.428	134.974	139.564	97.6904	115.175	132.767	94.4621	119.478	109.143
AT4G02080	100.333	102.482	106.734	107.459	98.5426	103.594	106.99	105.082	102.839	96.2213	101.506	85.3198	101.59	104.221	106.264	98.1766	99.6529	108.639	113.183	101.541	101.103	101.192	101.144	96.0771
AT5G60400	80.9209	86.763	88.0943	80.5851	78.2978	77.9923	113.088	85.8227	79.5082	96.211	110.121	81.6549	76.7713	78.3455	93.7336	79.0975	57.6709	72.0267	105.425	94.8665	67.9386	122.963	83.3735	61.8519
AT1G09210	89.1688	106.34	84.5134	91.5704	96.2262	88.7898	124.13	93.9317	101.783	96.2061	70.0108	82.5445	92.1942	90.9224	94.4994	82.2791	94.3878	89.8694	169.406	140.872	137.751	120.482	126.802	128.013
AT3G05530	109.644	108.701	105.01	111.043	106.345	103.961	93.0786	99.2355	96.9648	96.1901	102.2	102.02	97.4971	94.8211	93.8789	95.1553	99.9022	98.5821	89.9887	94.3029	98.0497	86.0368	98.6677	103.71
AT1G26665	82.0708	84.3908	87.594	78.8241	72.4564	81.8517	100.517	81.6834	75.4657	96.0121	85.4395	75.6296	69.1205	65.9224	76.3279	70.6438	65.2584	73.6689	73.8359	82.2475	64.4594	83.401	75.6287	66.1184
AT3G18850	99.4854	94.0633	94.9175	101.359	89.8048	93.134	92.9068	72.778	76.4535	95.98	78.0138	78.1455	76.3846	78.5518	74.6115	88.4654	75.2984	75.469	63.8156	70.5914	57.2689	73.8725	82.049	79.4854
AT2G04700	93.099	96.1124	99.889	104.132	94.6332	97.4456	105.967	95.6733	93.7671	95.8534	91.0835	76.1585	94.8401	117.243	116.681	101.354	96.985	104.965	98.867	96.994	97.614	104.99	99.5069	87.4037
AT5G62390	100.124	105.781	96.2592	99.7394	99.1233	93.6097	111.403	102.169	100.553	95.836	112.561	113.76	88.7603	94.1797	87.1331	97.5058	91.2274	90.1022	110.688	101.689	104.932	121.241	110.338	106.427
AT2G17240	77.1675	85.8001	80.7337	70.6869	89.9822	79.4256	151.312	94.5341	94.6537	95.8074	88.1227	78.0008	67.5494	75.5179	71.071	64.0768	66.7383	80.7908	114.557	104.94	81.1514	104.209	87.7785	76.7179
AT5G64570	266.897	228.71	274.312	188.765	176.621	207.766	126.384	187.078	196.257	95.771	196.375	146.978	299.048	304.125	275.092	253.443	210.478	233.288	148.374	137.644	145.446	164.149	128.135	148.48
AT5G08530	124.792	127.242	131.156	125.203	133.771	135.05	96.1898	120.174	118.967	95.6957	113.998	114.924	127.588	129.391	124.256	126.576	135.737	135.412	101.75	115.999	113.772	99.0679	108.837	122.154
AT4G09830	84.6924	90.2448	90.7258	86.2293	85.5263	88.1436	116.109	81.0347	78.1398	95.6768	80.7642	82.8489	74.3249	72.2809	76.4073	73.7119	66.8301	73.6009	85.3737	75.1285	70.5437	96.1704	79.8841	69.1862
AT1G70790	61.1187	64.9951	60.218	47.2278	47.381	50.7541	87.129	55.5824	55.7586	95.6628	45.1198	42.6914	66.0729	50.0677	54.6778	54.3761	46.921	49.6354	83.1611	52.5081	48.0901	65.4181	48.6152	40.9434
AT5G60800	39.3114	34.8887	40.5723	68.6171	45.8282	44.5677	44.6671	33.167	30.172	95.5473	71.2036	79.0783	29.1027	27.1962	34.4113	63.8196	44.1119	29.4208	29.9307	33.4106	28.9507	54.2248	77.4385	39.4854
AT1G29050	56.7688	53.3339	68.6578	74.7797	65.7106	72.2052	33.2175	52.5451	57.3382	95.5037	45.2737	73.5686	43.2816	42.6205	44.3779	61.7449	51.3006	40.178	39.7479	38.3354	51.961	49.9217	75.2182	61.8354
AT3G46010	108.353	114.712	108.008	108.81	117.523	109.274	118.683	109.142	98.6734	95.4993	112.342	102.024	105.949	117.128	110.072	107.949	114.711	118.712	123.661	107.235	116.501	110.418	111.716	104.372
AT1G75630	85.2446	95.3472	101.226	90.1467	94.0374	100.974	109.401	86.3121	85.4175	95.3887	81.5847	74.7587	91.6245	104.754	106.635	79.8721	87.2329	101.167	105.17	83.4645	92.0542	103.568	90.0377	79.8938
AT1G69252	52.338	55.7585	53.0747	51.8997	52.0822	56.7408	77.3018	56.5402	59.3382	95.3859	52.8996	46.0973	53.7918	51.9218	58.3489	47.8285	46.6159	50.4689	65.3667	61.3608	66.8725	77.511	64.6171	53.9316
AT1G04400	108.78	96.5897	100.557	97.6746	91.9566	99.4487	61.1478	94.1665	88.9555	95.2764	141.385	97.6575	105.455	105.342	101.87	101.205	98.6909	98.6026	67.2804	80.8884	77.0107	93.753	87.47	93.2467
AT5G26717	63.7135	49.1434	52.8526	41.9909	40.101	43.9881	25.7103	40.0214	50.3729	95.2419	23.5073	25.1956	78.0446	53.2106	65.3071	54.0564	55.3438	43.221	43.1554	30.676	22.4189	25.1183	12.7734	16.911
AT1G15500	99.5395	110.131	100.977	96.9336	107.587	102.22	126.382	109.177	111.238	95.0885	90.5273	95.3393	86.8358	78.7621	91.6405	78.1417	89.3506	87.4683	98.5327	111.996	87.3733	101.912	101.041	91.4844
AT5G65310	104.865	124.703	111.064	114.005	133.216	123.193	141.181	111.166	114.176	94.9386	128.281	136.705	90.7999	75.2903	81.5507	93.2549	99.5499	96.7459	115.025	107.908	96.0008	120.23	110.76	112.793
AT1G08110	83.985	92.134	91.0546	89.5784	90.8446	89.8802	113.255	84.483	84.1489	94.8895	86.3139	77.3469	85.9422	88.3885	95.7517	84.6125	78.6767	84.6982	96.0003	87.0753	84.1468	94.8997	84.2827	77.0636
AT5G20570	77.2801	85.0943	84.4515	79.6539	79.4588	81.4886	98.4003	74.7826	85.7255	94.8372	87.7696	74.1629	73.5221	74.1807	82.7528	71.5152	69.6089	74.5601	90.1218	69.1947	74.3829	102.892	78.5197	71.9827
AT3G48690	49.6414	51.5418	48.8505	54.232	50.523	52.4728	62.9126	57.8586	61.5557	94.7889	77.5739	90.7237	47.9194	55.5645	47.1831	81.3721	67.6746	65.3594	50.0879	62.756	59.8221	90.3244	87.6747	63.7927
AT5G47550	107.722	88.7409	98.2524	92.7179	86.4351	92.7667	36.9864	80.0499	65.213	94.759	74.445	88.347	127.46	156.782	139.689	113.53	120.051	121.683	117.563	90.4677	125.419	71.6647	90.741	97.207
AT3G56490	79.1252	96.929	89.1888	84.7913	91.535	90.3157	109.852	86.5619	89.9544	94.6696	79.6246	79.6316	81.3535	91.546	95.5914	78.5683	78.9473	82.7956	109.358	82.588	92.233	92.8451	80.5003	76.5676
AT1G79010	82.4759	95.2557	92.8623	85.798	99.768	88.5047	116.476	95.5052	92.5529	94.625	91.2946	85.1564	86.6145	89.5901	91.477	84.7324	85.1512	89.9001	100.415	91.7994	89.2369	92.7609	87.8036	89.3318
AT1G78210	101.096	86.8271	83.0542	92.2646	90.908	86.4237	94.6431	97.0023	95.9907	94.564	62.2392	83.2997	84.9474	80.9115	80.3012	82.0183	78.5263	94.0258	95.3378	91.64	98.7412	77.4115	102.158	86.1448
AT2G20990	91.0173	92.6267	89.5521	90.1069	92.8976	87.853	101.147	93.9278	98.3673	94.549	102.695	87.3046	90.6779	90.9208	88.099	89.3383	90.3463	91.4917	92.3865	95.6121	86.161	94.6958	91.824	94.4412
AT2G02760	96.1452	95.5375	104.335	93.9127	91.5287	101.125	110.336	88.5813	88.0104	94.5369	89.7413	77.3968	82.0608	83.53	92.0793	84.1998	80.5541	86.2971	84.906	83.1044	81.5778	91.5911	82.9719	75.9481
AT4G08980	64.1505	65.1016	60.2552	59.2903	60.4953	62.2322	100.128	69.3665	62.1291	94.5154	77.6078	65.0534	58.4286	58.5222	64.1602	56.2277	50.6751	58.6484	85.7955	74.4731	67.2306	102.019	78.8138	67.182
AT2G04030	77.1611	86.2399	78.3922	85.1694	111.652	86.6524	108.776	121.456	131.518	94.4346	101.744	101.839	95.2251	92.0474	87.5132	78.904	102.445	100.244	90.195	131.002	97.7067	88.6872	103.582	124.446
AT5G67360	122.738	105.027	101.034	105.117	104.661	104.053	89.7976	108.468	109.26	94.3839	158.356	115.299	97.1302	97.4702	84.0505	92.6993	109.304	96.5826	95.6798	106.984	122.407	111.44	110.501	126.124
AT1G22450	81.1769	85.4485	82.9828	78.3607	84.4537	80.8149	99.2744	91.6398	92.0773	94.2466	92.8447	90.7339	86.0695	88.9018	86.1068	91.1189	90.8767	91.1416	80.4178	91.241	86.9507	91.1138	83.054	86.3877
AT2G03440	138.491	139.237	138.79	142.834	141.707	137.406	111.336	118.589	125.649	94.1482	97.0326	111.651	135	135.315	140.104	135.862	141.757	157.894	131.223	129.44	116.61	117.463	130.938	118.391
AT2G04570	202.58	142.441	144.354	206.031	156.65	155.091	56.1272	131.157	110.376	94.1465	91.1368	114.69	132.275	128.938	151.818	163.293	185.27	185.149	156.309	181.155	170.774	122.956	234.27	201.913
AT4G01100	72.8479	73.6922	77.8631	72.3246	74.1589	79.0716	101.44	83.0927	80.6522	94.1322	85.2845	77.2381	75.8225	76.5049	78.4712	80.3113	77.1876	74.7857	76.3793	77.8374	75.8609	76.4324	78.8932	73.8725
AT2G01100	72.7114	73.137	72.9713	65.376	63.5976	70.4287	123.259	67.5037	64.6906	94.0103	82.5421	76.5083	66.1053	65.6836	69.5162	64.3273	57.0942	57.816	85.3562	65.9278	64.3098	94.9715	70.7164	58.9654
AT1G21750	106.073	111.061	101.131	108.839	105.26	100.188	121.961	104.443	110.019	93.9552	84.6953	91.8452	130.338	135.651	126.12	127.929	133.773	135.031	142.214	130.802	128.893	115.497	117.713	133.267
AT4G30220	81.0568	83.058	86.9024	87.9011	94.6102	84.23	121.368	90.9365	90.9201	93.9304	76.7333	82.5927	77.9278	74.0759	81.2524	76.0539	82.8642	86.0661	128.547	90.165	95.04	107.096	99.7098	97.5329
AT5G10550	72.1939	72.9521	72.832	69.2724	73.6268	73.3776	102.109	78.6101	72.8007	93.8849	66.3712	80.036	61.5008	65.3668	64.7574	65.6635	67.5751	62.4714	94.4824	86.8901	87.909	85.5791	98.8031	77.16
AT2G22425	85.819	89.8431	84.7609	92.2533	87.7757	75.8934	107.082	70.5755	81.0654	93.8526	71.5287	76.9214	87.8413	89.3257	87.5208	84.1866	87.6779	86.9971	105.409	80.9206	80.0316	97.83	87.286	80.2117
AT5G14740	82.6423	88.6739	96.86	116.749	117.604	115.536	69.4891	92.7947	98.7468	93.8482	67.5335	67.9515	134.855	121.236	182.983	138.03	154.996	145.657	97.7761	128.651	98.3309	123.633	113.643	108.897
AT5G48412	85.7133	82.767	93.1046	76.8825	85.7509	84.7401	99.2827	78.3041	71.68	93.7625	69.3973	69.1032	22.1301	9.34473	38.2674	15.8694	33.0984	43.5779	75.2099	68.9234	67.7617	86.333	73.5186	56.6392
AT3G28940	107.497	135.54	119.66	151.458	128.617	137.523	35.7035	77.7999	63.0152	93.6955	130.797	129.698	58.3065	54.1577	62.2378	67.5957	58.1311	48.5324	89.6231	51.8422	87.5454	62.7839	128.087	98.378
AT5G07030	81.383	115.634	86.7981	94.6526	124.949	98.4184	131.217	116.26	124.104	93.6637	91.6229	102.224	62.4659	65.4973	65.6373	64.6308	91.996	81.7189	141.145	115.901	136.563	105.538	99.9726	118.143
AT5G60910	45.4728	52.0664	49.1733	47.8952	44.7239	48.1204	85.1075	70.4131	77.4418	93.6487	54.8677	72.3795	35.8655	30.4559	35.4104	30.8559	34.9633	31.4604	35.0271	33.1937	35.8908	39.1772	32.2076	41.7558
AT5G58070	69.6034	72.0695	52.7177	52.7537	54.3918	48.7573	47.1907	44.7736	47.9902	93.624	129.176	61.1994	48.6248	45.7372	42.2533	53.1757	46.3884	56.7725	49.1355	48.9484	51.1829	91.0601	52.82	61.4634
AT3G29180	89.6603	86.9814	87.2789	77.9917	82.2665	83.1495	83.5257	81.6705	80.8353	93.3739	70.7349	81.3925	90.2393	79.8787	81.5107	78.9054	79.261	79.9895	80.9441	78.6592	71.6964	72.4386	74.564	70.3339
AT2G06050	74.986	60.017	56.5344	58.0896	47.1913	46.3092	37.176	70.2356	57.504	93.2297	65.6269	126.484	59.2335	57.8062	56.6589	78.5918	61.4864	58.7357	75.8315	67.4857	100.253	113.615	91.2954	95.4151
AT5G66760	99.0095	90.4699	98.7547	95.59	88.6678	93.438	65.2281	93.7121	94.0658	93.2282	102.973	102.116	122.311	127.272	106.183	124.934	124.43	119.665	85.9895	84.855	103.443	92.6942	92.9975	112.282
AT5G52920	119.005	106.244	115.928	129.882	116.206	116.237	90.7146	123.37	116.941	93.2133	101.233	113.939	122.144	113.338	116.733	132.422	137.371	125.627	78.5757	109.206	96.1236	78.0875	110.916	110.911
AT4G34180	78.6637	92.9565	98.6943	93.1752	86.5053	96.5138	64.9473	73.5489	66.7601	93.1167	97.0293	98.9439	73.5592	83.3628	69.5298	93.3185	73.3699	80.5802	64.5959	55.931	70.1811	79.3609	87.3878	78.6696
AT1G69120	139.156	133.451	143.488	135.292	125.475	138.948	67.4014	105.32	98.3041	93.0949	94.5091	75.9177	140.267	128.163	153.848	142.264	144.265	151.914	128.666	138.421	132.473	110.217	137.075	116.655
AT5G24690	92.5855	96.0783	97.1854	94.1678	102.374	97.4046	123.675	93.7294	97.6587	93.0735	96.9272	90.4368	89.0081	85.1118	90.016	80.9377	87.182	91.4471	84.0434	96.9456	85.0874	88.7127	89.1311	82.8834
AT4G23850	90.1673	80.5245	78.2299	94.9558	91.2211	83.7481	54.2709	77.6948	82.2819	93.0249	113.743	123.352	77.6965	83.4934	69.4228	100.577	82.006	77.2597	58.8275	73.4347	85.3472	81.9886	90.2509	97.0542
AT3G01980	121.48	86.6347	113.633	104.022	89.8336	107.662	57.0531	81.0211	90.1257	92.997	85.4459	118.757	172.136	167.881	141.878	149.091	150.893	135.384	125.66	101.129	138.226	78.749	85.7253	111.907
AT1G26110	103.166	103.473	102.084	98.6495	105	108.005	102.301	103.549	104.198	92.9969	99.6295	100.578	103.507	98.9151	97.5566	101.023	103.817	97.0961	99.7908	99.34	102.29	90.5771	99.8061	105.94
AT1G24510	90.9567	102.298	90.7018	95.146	103.502	95.8263	109.001	110.215	110.492	92.9789	101.794	104.419	91.9687	87.6259	88.2929	86.1608	91.1392	90.4702	96.3617	101.883	103.883	92.7819	97.729	98.0148
AT3G25910	72.1561	73.0291	75.7023	74.4876	65.46	69.8162	88.736	77.5199	69.7583	92.9206	91.2227	83.3815	70.318	65.9711	74.3617	69.2137	60.97	60.1028	63.634	65.5437	61.4302	80.5342	69.0798	62.1541
AT4G03210	350.713	330.712	334.866	358.548	281.28	314.117	251.669	247.556	209.594	92.8377	152.91	159.64	157.702	150.486	217.958	183.133	153.717	212.691	147.127	97.5706	95.4004	183.099	157.096	106.921
AT5G20950	65.6533	75.202	65.7811	67.8354	84.9168	75.7455	119.928	101.808	99.7917	92.8332	117.748	102.83	79.9711	79.9405	72.7193	74.6938	84.2465	76.1162	91.9117	104.581	80.8293	94.0182	91.5605	99.5247
AT5G48385	89.712	88.9271	90.7574	92.0081	90.7604	93.103	79.8819	91.6795	92.1952	92.6943	97.2379	109.55	85.5458	85.4311	83.6322	93.3861	93.1384	85.4103	80.9897	89.7165	94.4305	89.7948	97.6417	99.4675
AT1G24050	77.3158	85.5663	78.7969	78.3108	84.4749	79.3371	105.354	80.3722	79.8446	92.6489	80.2643	74.7699	77.592	76.5695	81.4025	66.5861	68.709	72.7521	95.999	84.127	77.8868	90.195	83.9876	71.6433
AT3G14067	124.311	98.1506	119.13	100.909	95.8934	108.977	65.1446	107.791	107.015	92.6419	88.0873	81.0553	126.804	122.47	122.717	109.178	116.635	115.492	92.8544	107.259	124.856	80.8433	93.9318	105.125
AT5G10780	84.9368	86.8152	79.0313	80.6223	85.6187	74.9698	98.3269	81.9707	80.989	92.6404	83.1402	79.1009	83.1829	84.8826	81.521	86.2646	82.6442	81.802	86.6051	86.2215	87.4963	89.7515	86.133	83.4957
AT1G03900	86.2294	89.6187	93.4711	82.2172	82.0763	88.5406	103.318	87.4571	91.0697	92.628	98.3934	81.4506	91.1747	100.522	94.514	91.8919	81.5963	90.7035	93.8615	86.2061	87.1947	99.9947	88.507	83.1893
AT5G01800	73.3737	79.2635	79.8891	71.8653	67.8675	76.2826	74.4486	68.946	63.0711	92.6248	71.7548	65.321	73.1191	76.9554	74.4031	71.3489	63.5514	70.4894	73.8424	62.0513	68.1311	74.0585	66.8666	64.1799
AT3G11830	75.0491	86.794	76.1365	79.1001	84.334	79.3653	103.357	94.0429	93.7447	92.6211	91.05	89.0945	77.9893	70.7096	73.3911	70.3804	74.9775	76.1505	79.6721	88.4175	77.9174	83.9445	80.0105	85.5151
AT3G47348	103.517	116.569	108.47	107.026	108.417	118.068	192.153	105.552	99.4939	92.6037	103.078	90.9539	75.2267	60.3833	39.8549	82.4621	91.7483	78.4904	140.393	94.1235	86.6514	105.155	98.1252	98.636
AT1G27650	75.9117	80.0505	80.0562	68.1183	70.2627	76.3507	115.846	85.0139	81.4489	92.5963	95.9799	82.2069	62.36	65.0767	68.324	68.2011	63.2375	67.2271	68.7363	76.806	66.9392	90.2608	73.5821	66.4681
AT5G19940	108.195	101.897	116.276	112.565	118.655	114.026	113.321	90.6355	88.1506	92.5219	77.1806	76.5017	99.1914	89.0297	97.0549	82.2936	81.2583	87.7594	92.7113	100.734	83.5104	89.6247	86.1313	76.1222
AT3G52850	95.211	90.779	97.429	92.3108	85.6846	94.3001	86.5203	101.068	95.4386	92.3552	98.7473	99.7881	97.2876	100.506	93.2477	102.174	97.414	94.6001	93.5946	101.37	101.216	97.8278	98.586	102.514
AT1G09130	89.6674	92.6203	90.8999	95.9001	91.1754	93.4083	95.964	91.9975	97.2069	92.3153	96.613	85.9177	100.618	95.5804	100.387	98.7624	97.1617	101.848	90.0135	93.5735	97.1452	90.9234	95.384	91.0224
AT3G16500	52.452	64.9977	60.1206	57.2208	69.8759	64.8632	82.0328	76.6939	71.343	92.2835	134.518	109.848	62.5787	73.5146	66.6646	69.4273	71.9944	64.1189	106.927	116.239	92.4501	136.86	103.174	124.749
AT4G02620	102.931	97.1954	100.486	103.632	91.5714	97.9169	110.161	93.8271	97.501	92.2661	100.458	89.4816	106.694	106.191	112.308	110.953	100.21	112.112	104.376	98.4294	106.565	107.227	88.569	99.4389
AT4G25100	214.779	179.68	225.184	241.262	282.364	301.547	17.3657	107.957	72.4663	92.2308	141.336	132.775	168.409	218.171	243.443	261.208	247.314	274.254	37.0821	59.3903	103.858	81.6499	58.6209	76.1644
AT4G25700	72.3212	61.7272	70.9294	64.8429	68.5414	76.8003	56.4519	58.883	66.5641	92.1705	68.6542	87.1521	76.2612	89.7116	73.6167	92.5856	80.9405	78.9486	62.5749	68.7305	71.5471	59.715	68.7371	75.669
AT5G11200	76.6008	82.702	76.2982	77.1087	75.9796	77.8681	108.4	99.605	94.9405	92.0937	90.5047	84.0875	78.3337	73.7231	80.8532	75.2077	81.5888	81.1551	100.638	93.8969	94.5993	92.5031	99.5767	92.2339
AT3G28900	75.7999	90.5105	80.7814	75.4767	90.1302	82.8576	107.247	79.4107	82.1807	92.086	75.7902	81.7038	57.0722	54.2591	61.0796	52.9799	55.5392	58.5716	101.265	75.4736	68.5547	76.9838	79.2592	72.004
AT5G62750	49.6851	35.725	37.924	36.5996	31.9581	38.0713	30.2672	29.2624	39.243	92.0812	19.1369	21.9238	43.4796	30.2783	29.9253	37.0021	35.8816	28.3649	39.8928	28.5793	18.5837	18.3357	10.3685	13.6849
AT3G04790	112.33	112.522	107.45	136.751	142.802	123.768	110.568	147.573	159.604	92.066	92.2453	110.554	148.652	140.334	148.467	150.431	176.363	172.456	124.458	154.278	151.439	98.7884	134.733	147.508
AT4G18710	95.5982	89.5784	90.0548	88.9505	85.4299	89.8329	91.3035	92.473	82.9657	92.0586	135.959	103.095	100.748	97.441	99.99	91.8317	87.4246	89.727	86.7677	86.3073	85.4566	102.738	89.919	90.2046
AT5G25350	43.6951	44.0043	44.1256	45.9379	37.7966	41.5805	34.5133	47.2406	41.8759	92.0293	125.379	102.625	54.9478	58.2154	44.008	78.8753	51.2585	45.9902	24.8682	24.6669	36.6329	64.7741	53.8154	56.8103
AT5G42190	91.7723	93.8764	95.7173	88.2361	89.1316	88.5617	105.443	90.8148	85.2732	92.0221	85.8371	82.892	88.3089	86.7871	95.3913	88.6724	79.6689	91.4034	99.1309	91.6114	94.2194	100.66	96.1707	83.4896
AT4G21860	80.2819	80.5029	85.266	84.7566	83.3652	88.082	91.4257	89.8783	89.4166	91.9932	85.5331	81.8182	81.5523	81.862	93.5926	84.4658	82.3906	88.9567	81.7181	89.8695	80.8127	83.4068	86.4393	83.8358
AT5G23540	84.9567	88.7531	85.5208	83.5434	84.2171	87.716	96.2454	87.2479	90.4295	91.9126	93.4948	84.6088	93.402	99.6809	93.2478	84.5071	94.7653	92.0485	95.7114	89.9051	96.3491	90.4094	91.8064	91.1409
AT4G10300	100.982	98.0018	112.607	108.968	109.603	104.575	99.3722	104.1	98.8545	91.8624	79.5556	78.9901	107.389	112.607	129.432	101.841	98.0708	114.085	118.71	109.052	110.344	104.29	101.768	101.441
AT2G05990	119.645	119.474	114.04	124.396	125.748	122.04	118.886	122.864	120.195	91.7978	94.4215	109.824	136.647	129.416	132.201	130.714	145.491	147.113	119.399	133.831	118.293	103.067	123.262	122.811
AT4G16410	80.3805	92.3965	81.5566	88.3764	95.7568	88.6987	133.507	94.0756	103.183	91.7939	73.9844	76.7664	102.726	99.7262	120.097	95.3617	99.9947	111.462	115.256	103.452	88.2072	111.483	101.852	92.3415
AT5G08280	110.43	117.735	109.036	119.928	137.265	117.019	128.979	133.668	141.74	91.7678	110.183	109.469	118.869	112.861	121.607	108.559	123.033	124.869	117.958	148.203	118.828	97.7688	120.133	128.242
AT3G55460	75.3187	83.9181	77.5744	72.1774	80.6446	79.2317	121.043	81.733	77.8424	91.7145	71.6552	73.773	67.7438	65.8841	78.5741	66.5955	58.8105	64.9204	86.6255	71.7636	67.329	101.489	76.5682	63.2829
AT5G41600	65.0992	67.9443	54.2721	59.1928	54.3214	53.2741	59.5555	60.3074	49.578	91.708	64.0878	65.6292	46.9258	49.976	48.5288	50.9344	48.1691	56.0883	67.513	61.7539	60.794	91.8277	68.2784	63.4672
AT1G70370	102.472	118.453	104.955	107.704	123.15	109.001	121.336	133.478	140.01	91.703	76.6639	125.941	141.205	145.592	141.309	112.372	153.628	142.155	195.207	163.932	189.711	128.402	150.495	158.72
AT3G59350	60.0701	59.3693	64.4685	56.6889	47.8043	53.2484	54.1374	54.1667	51.7087	91.6527	102.275	85.283	64.7184	61.2334	61.8537	75.5823	56.7456	59.6042	49.246	52.1694	46.3322	79.0617	59.877	51.9439
AT2G36930	66.4006	83.6162	74.6155	62.9864	69.3175	71.3754	131.441	79.9162	83.4927	91.5885	83.3882	79.2612	61.0003	62.1173	70.5491	63.4021	59.0999	57.539	81.087	69.6395	60.9198	89.4808	68.8541	64.5775
AT3G46060	96.1877	99.8027	98.6568	102.522	99.1332	94.9444	94.6856	88.7826	88.7976	91.5115	98.7784	93.2516	97.5089	98.2087	97.7596	103.199	92.9589	95.0944	103.612	93.0084	95.7387	97.3083	90.5931	91.9321
AT5G57900	50.1076	46.7368	53.234	41.9177	40.3125	48.075	45.8226	48.8273	46.2309	91.4455	61.1698	61.1511	57.3415	61.2515	56.8595	66.0045	52.5049	55.8708	46.8178	48.0208	58.2022	65.4139	54.2234	54.7843
AT1G19350	41.4352	45.567	44.243	44.3976	40.6984	40.9696	59.9721	50.6728	43.4265	91.4136	55.9011	63.6724	38.9737	40.2182	36.2054	51.3925	43.1742	38.9453	38.7316	37.066	42.7869	54.8676	55.7551	43.5735
AT3G48890	100.154	90.7259	95.0478	91.0731	91.631	96.7617	92.1999	90.3985	83.3238	91.4099	90.1001	86.4341	94.7061	94.5408	95.2326	94.9904	91.5854	96.3046	91.4019	86.7372	90.0682	94.3497	92.8363	88.8046
AT5G17230	132.584	112.758	135.131	129.506	125.39	137.235	77.9478	100.973	109.659	91.3988	84.256	97.3457	127.166	121.47	116.717	117.705	124.3	115.501	96.6541	116.999	118.002	84.8997	99.533	113.008
AT4G27230	84.8867	82.9333	78.2399	83.1465	81.3391	78.6978	82.5284	76.4768	80.7193	91.2409	56.5476	90.0176	78.388	69.6098	93.2398	76.7776	75.876	78.809	94.4477	82.7827	84.5225	72.8956	80.9859	73.8971
AT5G16880	78.1783	73.9443	74.0275	74.9236	73.8386	77.4813	73.5887	78.0388	72.1743	91.2293	88.8802	82.1611	76.6597	69.7001	72.4631	78.6655	65.6444	63.0852	62.4546	69.005	61.7796	75.4554	71.7315	68.2525
AT5G20920	82.8731	85.4521	82.0336	83.1649	85.8658	82.3631	102.06	91.3792	90.8853	91.227	89.7315	81.8174	74.5055	74.3649	73.662	67.6617	68.0346	77.996	83.4881	83.2156	76.5955	87.1275	83.6765	80.2446
AT4G36730	66.8477	63.3789	65.3667	62.2564	54.2029	62.3149	95.5854	58.5253	63.65	91.1988	93.2372	75.1022	59.7052	56.6906	63.9095	71.8649	51.234	53.5273	52.1076	51.1843	39.4486	85.9622	55.886	47.8507
AT5G42790	81.8802	89.4506	73.104	81.7648	85.6044	84.1709	116.015	88.5614	87.8293	91.1684	90.8539	71.6839	89.5549	88.2286	90.31	79.8404	76.0373	88.6089	105.34	91.4378	91.6654	104.34	95.8875	80.1381
AT3G43860	75.8777	63.601	64.9434	49.9444	44.8154	51.3753	31.1866	42.6073	53.24	91.0962	29.9794	34.2622	75.5145	47.7094	52.3009	51.6378	52.8587	45.8896	55.7594	32.6328	22.1685	26.0877	16.376	19.2262
AT4G33150	161.707	130.443	172.121	116.832	105.209	130.169	68.2043	113.877	117.758	91.0296	124.343	99.661	151.329	157.004	136.953	141.019	118.809	126.589	73.5874	81.6294	112.144	97.611	85.0637	94.4319
AT3G52060	104.719	103.798	110.751	95.1531	94.9117	100.747	76.8377	92.0116	88.9065	91.0228	136.131	118.051	129.146	105.997	119.033	107.975	100.624	96.4731	88.46	103.65	81.2069	97.4186	90.7785	96.3141
AT5G19440	49.4715	47.8384	42.1719	40.1246	44.7266	42.5392	71.5542	71.2168	64.7192	90.9469	135.924	69.6131	47.6031	51.7617	45.625	49.0717	40.9493	46.5381	64.8531	60.6152	73.5428	106.721	86.633	72.4314
AT5G10960	84.1127	81.852	79.6052	81.5212	76.566	80.1155	69.6382	80.449	75.3133	90.8101	86.9061	82.6917	82.8549	86.2145	79.7211	85.3245	81.5586	75.5157	83.6895	77.8593	85.4565	83.1137	89.9138	78.6006
AT5G21920	80.9616	80.0841	84.3654	87.9456	85.621	79.6898	115.847	98.1546	93.515	90.7364	79.3599	81.1283	81.9517	75.2601	91.1097	79.8926	82.107	85.6482	83.1998	95.5286	76.3586	89.5916	77.7797	77.1826
AT3G50500	98.1792	95.8691	107.758	88.2971	92.9039	99.8956	80.7456	93.0629	96.906	90.6699	106.014	94.5007	116.399	108.549	107.278	105.529	99.3731	103.824	87.2199	87.3711	91.3724	88.8817	91.1546	90.8337
AT1G58120	64.8711	58.836	57.7771	43.2463	44.9867	44.7509	43.442	39.3767	42.548	90.4479	32.0127	28.5546	58.9472	38.1406	45.9963	40.2201	40.3605	38.1789	71.5502	31.5782	20.1795	30.6736	17.7786	15.4756
AT4G27410	18.1218	19.2736	16.0287	17.9581	12.742	13.4257	8.44875	14.2406	12.2658	90.44	49.0958	39.4738	13.2813	21.7518	10.1474	46.3062	20.4973	20.6743	32.0532	22.5616	41.8241	93.8349	54.8697	39.2249
AT4G13430	90.1493	94.8733	92.5496	92.1499	92.6457	91.3968	91.085	102.291	104.048	90.3409	99.6137	94.9286	99.9057	98.0233	100.124	101.253	110.527	101.261	81.9157	98.6721	97.6582	92.7361	95.7888	103.157
AT1G69840	50.1039	55.956	49.6113	67.3628	58.3056	50.5603	34.6513	46.5109	47.8356	90.3118	109.239	101.405	38.8405	44.7892	37.3946	77.8864	49.4288	43.7957	40.2164	39.1869	51.7697	77.2486	71.836	66.923
AT1G35160	105.467	113.623	106.504	108.128	111.806	106.196	80.0105	108.567	106.879	90.2804	110.272	102.352	101.607	115.891	102.402	107.178	117.691	115.053	111.9	109.264	123.486	91.6928	105.683	112.371
AT1G66670	95.483	91.9347	98.6731	103.931	101.043	97.4554	85.3963	104.191	103.167	90.2667	103.303	86.8445	107.121	104.039	105.677	104.51	106.222	109.37	92.8194	97.6957	99.3657	83.2658	100.701	97.2398
AT1G22710	77.6521	78.979	83.2521	84.1453	83.7998	87.4385	33.7573	77.9458	82.7136	90.2167	87.6895	93.8291	91.1354	95.7299	80.8254	100.401	105.007	92.9459	57.9929	75.1301	99.9561	71.3652	98.2077	100.21
AT1G03090	74.4006	57.1166	69.7324	57.2713	42.7097	55.4863	89.8499	80.4592	82.8726	90.192	210.648	118.165	103.268	94.8233	81.0196	129.034	72.5569	64.5928	31.4092	58.5935	39.0097	91.6397	51.8512	54.2435
AT2G41420	76.6034	75.657	72.9285	80.7453	83.4044	71.5749	72.8934	61.8101	65.7689	90.1644	104.392	86.1676	78.8375	77.4512	71.5205	80.0004	74.2553	78.8381	82.4751	71.8206	76.5839	104.707	81.2949	88.0249
AT3G49870	61.6405	71.5391	68.0033	62.1087	57.7204	62.3668	68.898	65.1609	63.7712	90.1446	59.1267	58.6946	67.8938	70.1494	70.5548	59.69	58.2696	67.6601	69.4023	63.0712	51.5675	59.0489	61.7736	55.8736
AT3G01690	113.951	111.994	128.459	115.458	121.121	138.377	139.057	100.478	97.8706	90.1087	90.1402	100.316	128.243	127.505	138.308	118.027	121.554	120.765	133.349	108.192	112.683	109.022	100.668	105.068
AT3G06680	52.5408	75.8229	59.7735	63.8029	71.2792	64.5912	125.345	77.4108	74.7111	89.9924	57.9596	54.4368	60.0214	64.6932	67.0117	61.4074	72.9786	72.4757	119.636	69.1555	75.7124	97.2538	71.9694	72.1645
AT4G15802	82.965	89.9859	87.6842	89.4975	88.8309	82.3958	109.127	90.0215	83.6666	89.9706	79.5728	80.0077	76.1522	84.2491	89.7367	81.541	82.3362	85.2889	114.657	94.9075	99.7355	95.2379	92.3766	82.4272
AT1G64740	73.7556	71.4912	69.3912	57.6377	54.2944	62.8592	51.3716	55.1357	60.1768	89.8318	65.7408	53.4501	74.5334	60.24	65.6934	64.775	56.6016	59.311	61.378	45.2994	36.846	47.3454	39.5672	37.3654
AT5G63790	19.2232	21.6385	17.7985	27.8216	17.3049	20.6055	13.1333	15.4108	12.8628	89.7978	131.373	87.46	9.58621	13.884	9.02403	53.2824	32.0028	27.0221	11.1063	12.6144	21.2607	71.7357	71.4999	54.0613
AT5G01650	88.8663	90.9549	85.9437	87.3861	96.6104	91.5944	109.904	83.3905	86.5867	89.7443	70.9914	80.9616	76.3868	73.1184	93.2221	77.3074	78.6657	89.251	106.184	87.3582	87.6622	95.2929	87.5669	85.3529
AT5G45130	62.5002	66.2355	66.9198	68.2686	65.2495	62.0495	54.2647	61.8885	59.7826	89.7267	85.6315	78.3471	65.1268	78.527	66.9221	75.8059	69.5907	66.8782	67.8352	63.9198	70.4664	81.2926	71.4083	73.4562
AT2G47380	70.7608	80.4929	78.5483	85.0074	81.3359	76.1023	97.4256	67.0206	77.0562	89.4337	75.2726	58.0708	67.9334	83.7283	81.3343	67.9012	74.0524	86.6827	101.013	78.5837	77.9453	87.7909	79.0969	67.8923
AT5G09440	149.929	141.506	178.507	154.948	118.117	156.2	61.4377	91.0168	81.038	89.4334	132.53	109.681	123.013	142.223	140.938	143.192	119.655	136.878	71.8251	63.4127	77.8784	114.932	113.961	81.3015
AT1G71950	68.7867	68.7184	63.7158	65.1828	65.5365	60.9707	66.6205	64.8523	66.2053	89.4023	97.5332	71.4721	57.5176	62.5669	68.9303	68.0937	61.7616	73.3951	73.0712	60.3552	75.2573	100.234	76.0985	74.3623
AT1G51060	105.579	110.879	95.7729	107.087	100.441	103.471	109.801	99.6626	104.722	89.378	71.0956	91.306	93.455	87.7545	104.409	94.9887	97.1679	111.117	134.406	109.564	125.912	104.781	112.106	99.8668
AT4G15780	81.1678	85.7281	88.0113	81.4539	98.2315	82.1173	125.715	77.2839	79.7547	89.3571	68.4315	73.5282	65.6364	67.1145	80.2898	62.2608	62.7031	63.692	86.3989	88.6134	68.7879	95.0374	84.7499	62.167
AT2G46490	94.0348	97.9923	96.1968	85.2976	84.4098	94.3673	72.5906	77.6777	75.734	89.3516	76.9604	75.7744	82.1642	101.557	102.662	89.5305	84.9488	95.6565	97.5061	84.8163	74.2432	92.5664	87.9411	65.9845
AT5G08290	86.9444	88.9177	88.6238	85.9746	82.8008	83.4545	86.9592	85.1976	80.8303	89.3309	75.1978	77.1225	85.5936	89.458	87.648	85.2339	84.3942	91.7043	89.0642	87.4907	86.4094	89.2348	92.2357	85.6263
AT4G33250	77.0599	83.1183	79.0159	80.0596	80.1433	80.091	122.547	91.1448	95.4791	89.2594	90.6078	80.963	72.0411	67.8946	73.6648	67.6783	68.4004	75.2958	93.1163	84.5345	75.7262	89.7131	75.5349	77.9899
AT2G29400	86.9215	97.6397	98.1868	89.0451	98.1386	96.3466	119.207	84.6766	90.5993	89.2281	86.1439	81.573	74.28	73.4689	84.2851	74.4166	69.9798	70.9134	86.9977	85.8314	74.4184	91.2287	87.0764	79.4998
AT3G54880	54.7604	53.4037	53.4275	45.0774	41.1672	39.5966	110.217	62.0084	62.4073	89.1093	130.498	84.0813	64.8662	60.4661	61.629	58.0359	38.1501	43.5415	55.6524	69.2124	33.9482	97.7184	45.807	47.7041
AT3G59920	106.493	100.633	102.296	109.298	108.855	102.902	80.9619	105.912	109.228	89.1068	99.6662	110.275	108.428	112.638	100.817	108.532	113.34	110.198	95.8171	109.988	117.117	85.8384	101.815	121.032
AT2G04900	67.9087	76.4154	76.9749	74.999	74.2644	79.2016	93.2957	72.4602	78.1364	89.0491	88.6966	67.6154	68.6537	81.2715	82.3094	70.8133	68.6723	80.616	97.3428	70.8886	82.0049	103.28	83.7739	80.4088
AT5G56600	84.1623	90.7726	97.0414	92.8629	105.839	105.84	112.888	105.141	102.698	88.9359	74.8986	97.6492	79.6503	83.6037	84.0247	80.4841	90.2385	93.8798	115.067	90.9592	105.583	86.7043	102.938	103.715
AT2G30490	76.7339	79.5135	69.0871	77.5622	80.9798	71.0352	61.8974	99.8682	90.0829	88.8719	127.453	89.4264	65.4689	70.9957	67.0491	64.7312	67.3163	68.5199	64.1805	76.8824	67.7133	69.3289	70.0541	73.6826
AT3G14100	98.3027	113	113.897	97.0455	110.839	113.672	147.721	102.141	96.3689	88.7323	83.6413	84.0693	88.8277	88.186	108.633	78.7581	78.8194	96.3034	118.219	88.9701	86.0352	108.781	92.2577	77.7039
AT5G60640	99.1171	100.115	90.9755	104.665	96.6028	94.2249	101.749	98.9965	102.994	88.658	86.3757	94.9956	81.3841	77.7285	74.3736	81.6592	88.0418	85.2532	100.625	102.99	103.878	90.6692	97.2292	102.959
AT5G18800	112.912	122.741	129.541	108.636	122.583	124.535	103.526	91.9205	101.669	88.6284	87.6724	83.0159	90.9387	83.8034	94.613	81.2641	84.8997	91.092	95.5892	92.8068	90.8614	94.5341	86.6551	91.5714
AT3G22845	84.8658	79.2784	84.8079	82.6334	77.9828	84.5689	88.3968	86.2682	85.1374	88.6097	80.9702	77.5432	90.9961	85.9459	83.541	87.2095	90.5704	88.831	101.978	89.338	96.6922	94.0974	91.6084	91.6287
AT3G12630	71.2571	74.4763	79.7431	71.3593	66.1202	72.3822	71.6485	64.0831	70.1889	88.6008	91.802	68.9349	70.5771	70.3731	78.3245	76.879	65.8255	72.8954	72.9949	60.5789	58.2377	85.5153	71.3609	58.3429
AT5G42020	96.2309	103.363	91.4385	99.5195	116.739	96.8588	130.423	122.554	116.908	88.5824	101.402	100.459	103.313	110.631	102.875	97.602	113.003	104.807	165.663	152.255	170.36	148.5	150.297	174.65
AT4G36250	123.468	114.975	110.665	119.344	114.929	113.064	91.6546	122.523	118.391	88.5486	88.1645	96.6223	160.309	155.496	133.092	135.873	149.637	159.775	105.93	124.673	130.629	105.224	139.224	119.892
AT1G13060	82.0657	82.8183	78.2419	82.0938	86.7522	81.3829	94.5472	87.7247	91.2216	88.4915	87.7354	82.7213	84.9333	84.4178	79.9306	82.8783	80.6636	86.8107	91.4813	90.1646	89.2474	87.1035	84.4164	86.1425
AT5G35590	79.426	84.9076	84.8767	81.0359	80.8952	80.6547	100.881	83.45	83.0361	88.322	87.2405	80.6003	83.3254	82.2455	82.6919	79.2674	78.2215	85.6825	102.87	87.5693	95.4811	94.0118	88.1356	87.69
AT5G18100	59.2605	62.1023	59.1084	57.2234	62.0962	54.8238	127.505	73.2346	68.6947	88.1666	68.4872	69.2387	74.3078	62.6112	81.2907	73.6448	67.8731	69.0725	92.0095	80.8103	75.36	92.8406	79.1581	63.3319
AT5G38470	96.5241	90.5549	94.4873	99.4872	93.7296	95.5112	89.8638	100.077	91.7299	88.1423	95.7092	94.1718	105.852	99.0494	102.759	101.309	105.085	104.925	96.8595	94.0938	105.726	88.1032	89.9899	107.952
AT2G34560	83.2566	80.6044	83.7938	85.9105	79.7813	79.1686	90.0834	82.5769	75.6339	88.0465	77.1884	76.066	79.1893	78.7734	84.0117	79.707	85.5201	79.1777	77.5935	81.2963	66.1445	77.7038	78.9738	70.2075
AT4G35830	97.9893	93.6426	105.247	104.087	92.7883	100.885	83.2989	106.024	102.696	88.0304	114.561	106.893	110.235	111.566	100.806	109.917	106.839	102.966	81.9389	97.1044	91.0289	81.4095	96.8135	102.818
AT4G30190	161.377	137.131	158.286	150.396	153.886	168.749	85.065	151.186	160.016	87.9239	179.816	204.97	202.309	225.498	167.192	209.948	224.168	194.46	118.989	158.177	169.31	121.113	156.992	213.499
AT2G25450	132.52	109.966	174.183	108.975	102.611	119.186	76.2403	139.107	139.631	87.82	134.759	118.693	107.893	174.164	107.488	128.591	92.9249	129.405	36.8363	47.6051	92.4115	76.3521	96.2702	79.45
AT4G15440	112.648	102.705	95.9175	91.2153	77.3822	84.361	69.4753	84.9152	81.4192	87.8016	50.438	71.2706	101.294	95.9156	114.31	96.9804	96.692	104.166	136.861	103.044	104.488	123.807	106.785	87.3153
AT3G02200	66.0295	75.888	73.9956	69.9116	71.6833	74.3192	105.651	81.519	82.8759	87.7078	84.3097	79.2712	65.6625	59.1871	64.0022	61.5814	62.3068	62.2823	69.5105	77.4964	64.6826	82.396	71.2551	72.5882
AT2G18230	70.1997	68.9165	74.1195	69.6576	72.814	72.7616	66.7729	64.9957	65.2885	87.6988	45.8628	60.7316	79.9783	75.9247	73.3167	74.2747	80.1323	81.9905	102.668	93.2587	118.372	80.9792	89.6975	89.7892
AT3G09735	65.9946	72.8612	67.0118	71.675	65.2878	61.219	111.895	66.1476	71.0215	87.6831	80.0422	73.3136	70.7143	69.1196	71.766	69.7287	71.5336	68.4777	94.8639	67.3246	70.7841	94.2665	77.6571	69.5836
AT5G01750	93.7762	93.9341	89.9515	98.8039	93.1994	95.1854	62.1166	87.1699	85.6692	87.6817	93.8829	104.585	74.6088	84.0758	86.4551	86.8888	77.3659	91.0285	54.6444	64.8075	79.0732	80.159	77.8666	75.7947
AT3G52730	89.2137	93.9134	91.2463	97.4112	97.1391	91.0747	104.274	89.3194	90.2635	87.6776	84.7939	84.5217	91.8695	102.318	96.3132	95.796	101.354	94.9299	114.805	87.7376	102.443	97.6096	92.1541	91.2588
AT2G18700	38.3469	30.9207	29.5607	36.7448	29.2993	30.0402	22.6828	31.1839	26.4422	87.5164	108.006	64.275	31.6772	33.7573	28.9373	47.6647	32.4522	36.1206	14.4499	27.6931	19.1414	62.7447	32.9922	35.675
AT4G23400	234.965	169.526	237.372	227.137	182.306	232.278	62.4853	157.674	144.417	87.5055	120.193	158.245	214.593	246.04	204.42	204.156	194.588	186.884	105.472	109.322	144.499	65.0907	92.2379	144.101
AT4G21910	80.578	69.1829	68.7528	60.9549	53.8167	62.5514	74.1333	72.5566	60.8357	87.4196	60.6328	92.9579	54.3472	64.7739	58.9914	64.4743	64.6146	55.2902	108.871	79.6737	110.738	104.215	86.2779	87.2515
AT1G36980	67.9986	71.3907	79.9871	72.9522	73.2852	77.0458	93.6063	70.3671	70.1923	87.4078	76.1864	64.9153	72.1576	74.4463	86.4547	70.0657	63.4222	79.5283	77.2463	71.4015	72.3994	96.829	69.8024	59.8298
AT5G54170	46.0015	37.1332	37.4976	34.6035	32.4497	30.1049	39.602	42.4144	38.2071	87.3345	75.8731	72.8241	41.9053	48.88	45.149	52.6936	42.6905	43.9373	40.0023	36.7604	44.1252	92.1763	55.6735	54.7317
AT5G58800	71.1111	65.1275	78.6458	62.4318	59.4658	60.7681	69.1528	63.7355	67.5933	87.2882	76.5407	59.7671	76.3132	78.0678	78.5045	74.9938	59.9866	69.9434	67.9724	66.0532	67.0906	77.6025	71.6072	61.7348
AT5G53120	64.4695	71.8531	69.2578	55.9089	59.2132	63.3599	67.7402	71.1114	73.723	87.2505	66.6572	67.1046	64.4026	76.6547	59.7911	59.5006	65.138	74.3255	81.9124	80.2649	108.056	88.241	94.5311	88.1428
AT3G49470	87.2149	89.0571	88.932	89.8579	97.4274	84.6247	119.291	93.9991	97.3763	87.216	84.7221	85.387	84.6084	82.8867	90.0842	83.5104	88.6635	91.7084	102.012	95.7268	83.6683	99.9842	90.7043	85.9785
AT5G08790	24.2224	26.946	21.5475	46.5337	23.605	30.3087	21.465	19.668	17.3799	87.1258	154.026	123.195	13.66	15.0545	12.6254	74.4755	53.6886	36.2912	15.6973	13.215	24.4997	87.5839	77.6112	65.0039
AT4G28060	84.953	97.2778	94.5477	90.3005	98.3556	96.5372	98.265	77.1957	88.7013	86.9721	79.168	72.5955	95.5867	103.643	104.671	87.3715	81.9136	102.345	112.347	77.5875	86.9489	100.388	82.2426	90.3805
AT1G73030	70.2021	66.072	74.5217	72.3294	66.0259	75.3677	60.4188	65.2588	62.8834	86.8937	81.727	73.8742	72.0221	69.6075	72.4404	73.1317	64.8379	71.5295	60.1272	67.2492	70.3117	75.4936	71.4999	65.1671
AT1G10840	78.7738	87.3587	84.1719	80.0769	79.8553	82.989	104.625	88.3302	84.4316	86.8916	88.8529	87.1907	72.9874	70.4401	78.6663	72.5087	70.2026	74.4445	79.977	76.9717	73.1132	84.3903	82.3987	76.4915
AT5G08060	77.9507	87.659	82.1213	81.7898	86.5126	81.1103	108.217	79.3319	86.7892	86.8805	81.0987	77.4944	88.3387	89.525	92.8216	78.4412	81.7909	90.3124	104.252	81.4618	85.996	94.8068	89.0236	84.87
AT1G01310	49.5453	50.3003	48.8654	32.3238	30.196	32.8909	46.3378	30.1445	40.2885	86.7392	22.7666	20.7781	57.8932	35.9716	43.3304	38.5737	35.0741	42.955	58.5366	24.1766	21.5124	30.3855	13.3702	13.6498
AT5G63860	84.7802	81.3395	82.9069	82.8454	81.8197	86.98	90.4234	81.9493	82.7478	86.7135	77.3263	90.7859	77.6104	75.519	77.3422	85.4292	85.0798	80.9616	82.8419	84.3972	81.3082	77.1595	84.3446	79.1699
AT2G19790	65.6918	64.9864	68.9293	60.4133	64.1293	63.8786	89.7341	68.23	66.7194	86.6016	74.5163	72.8488	68.8996	70.0735	70.748	70.5331	62.7178	68.3279	68.1797	64.6499	62.1837	76.5909	66.2596	57.8935
AT5G63530	119.73	131.188	115.784	107.097	110.631	109.7	144.667	117.225	122.438	86.5606	129.233	101.203	151.872	151.14	153.185	129.298	124.137	122.122	136.555	123.008	111.271	121.164	98.3265	106.342
AT5G58290	85.4373	91.561	83.572	83.3513	86.7255	84.89	79.1812	87.9006	88.9798	86.5251	97.2268	84.3381	91.2238	97.3567	88.0179	87.8532	84.9244	91.2972	85.9225	89.5857	91.4312	83.1315	88.1842	96.0083
AT3G25170	61.6879	54.4047	48.0585	37.7791	35.0466	34.3763	39.2244	27.5174	30.0951	86.4565	22.3025	20.8062	52.9031	30.6932	40.2669	35.7528	28.906	32.4567	63.5041	22.1498	17.9852	22.9416	12.0957	13.7297
AT5G47890	72.8105	79.577	79.3234	69.7153	71.9745	70.2772	96.6153	66.1898	67.2315	86.3153	69.1471	66.9357	74.3922	72.4306	78.9686	75.8327	75.9884	79.0225	86.2215	66.9712	68.8084	92.2572	65.4086	68.3644
AT3G26580	93.55	88.4765	99.2257	95.0201	95.3919	105.589	52.8186	70.8821	71.1318	86.2308	76.1467	78.9075	83.1361	92.7917	81.0445	88.6765	84.1114	84.2227	57.5739	67.7962	70.9171	64.9588	74.476	74.5233
AT1G09467	70.5496	115.632	108.229	83.1363	83.6258	83.971	94.4646	78.6721	87.6414	86.0824	67.1925	92.2409	89.68	82.1719	71.3714	95.5186	74.0518	70.7794	85.5382	67.2311	84.3304	69.9455	79.6324	72.0505
AT5G42080	100.644	101.22	100.619	105.006	104.874	102.847	95.1279	103.985	100.568	86.0256	99.749	103.803	92.2828	97.3219	91.7771	94.1416	102.147	99.6376	90.8412	101.183	100.188	89.5133	96.2078	101.143
AT4G24230	48.8317	37.9301	44.5752	46.2785	32.4047	39.6706	75.5177	56.6386	52.7832	86.0024	190.01	96.3822	53.1137	54.1264	44.7537	76.0519	45.2761	41.9796	24.3464	36.884	24.4535	69.4282	42.6891	37.0454
AT2G05710	139.768	123.202	133.823	146.167	141.727	140.209	75.0925	130.58	133.015	85.9839	115.942	141.25	152.078	160.558	139.234	155.622	170.695	147.658	102.479	120.406	135.386	93.7986	123.045	155.892
AT5G58200	77.4337	87.0511	86.7469	74.5809	76.1913	82.0645	128.034	74.6002	63.9862	85.9763	71.7924	68.1115	85.5554	85.5216	93.7423	85.6272	77.7004	75.655	111.372	73.1505	81.6651	112.628	88.3889	71.8808
AT2G47690	67.527	77.4341	77.939	74.2939	82.5004	71.6844	104.849	69.5531	64.1368	85.8639	60.0948	61.9033	63.8934	72.6273	75.5618	61.5648	65.7846	64.2467	95.4579	66.0926	64.8745	85.2169	72.5636	64.1577
AT1G67870	106.166	114.231	116.219	118.334	118.713	135.813	42.2846	86.3141	64.6545	85.6819	86.6014	88.0857	82.4428	77.8253	88.4718	84.6711	94.3849	88.3616	59.846	69.7954	100.174	75.325	105.067	78.541
AT3G48990	93.4018	74.6999	92.4842	86.4041	72.9989	80.5407	58.6949	100.309	92.0293	85.6614	150.607	101.429	109.75	120.324	92.9958	106.407	98.815	102.248	58.0868	71.7681	95.6911	79.1741	92.6822	92.3845
AT3G62980	75.2413	71.4459	76.2188	64.203	66.6941	71.2904	86.7999	77.7808	77.0673	85.5844	88.9384	75.7258	69.931	64.9851	69.9458	63.6076	59.1066	62.3156	61.2781	81.6172	59.345	75.3877	69.6152	61.6318
AT5G13565	82.3966	82.8797	79.8883	61.3412	75.6594	83.2527	164.689	72.4439	76.7371	85.498	55.6324	65.544	61.1008	47.1287	69.1949	54.5789	54.9518	64.1734	98.3193	72.4943	72.812	85.6593	69.1888	51.3524
AT5G19780	199.684	185.53	183.013	192.239	193.54	191.001	120.382	141.287	124.501	85.4896	135.045	127.39	135.465	143.534	134.465	136.418	131.669	142.968	119.631	113.513	110.421	108.91	116.971	117.224
AT5G25560	98.247	102.16	105.319	93.3287	97.6498	105.441	101.054	70.5856	67.1554	85.4726	67.1907	72.4249	78.3411	76.5891	81.7003	72.6386	73.2754	76.1766	92.4505	73.201	74.5558	99.8925	87.9756	71.2964
AT1G06700	73.5177	69.913	73.523	67.3503	69.2609	72.5108	85.0296	67.6272	70.1106	85.4707	70.3899	68.1288	74.3337	67.1808	75.5311	68.2665	68.0675	66.9237	73.2078	65.8427	59.6006	69.7197	60.2827	59.8918
AT3G12800	77.7258	86.7866	83.9697	80.7035	74.7097	78.1173	91.3992	77.5139	80.1424	85.3902	87.0977	63.44	73.0141	84.4633	76.1385	71.8523	71.0929	79.0311	83.728	75.7759	78.431	92.5529	87.5301	77.66
AT2G37110	72.6866	80.3487	75.8262	68.3962	70.9474	66.2328	66.6116	72.6387	73.6212	85.383	111.057	70.7585	57.692	63.9959	60.362	59.6556	57.128	59.4958	60.5446	56.2347	57.4537	70.4793	59.5534	56.2199
AT4G28025	82.021	85.9606	100.295	86.9437	80.3306	88.0172	97.7082	81.6361	82.8498	85.3754	91.0346	74.3832	96.2332	89.3494	107.5	99.7894	85.9466	95.2425	83.207	79.7939	82.6638	96.9823	87.5438	71.8057
AT5G05690	156.224	155.462	165.832	159.062	137.961	168.118	124.221	141.071	148.1	85.3291	152.568	132.078	206.936	196.454	200.19	188.453	202.802	184.629	135.242	163.894	127.252	158.962	167.389	146.534
AT2G02990	92.8131	50.519	49.0264	37.5569	21.8575	23.6594	11.6664	32.0425	25.6679	85.3056	271.805	46.4525	34.4841	57.4752	28.016	46.0192	28.6591	49.3843	20.3547	28.962	46.8791	83.9491	41.9782	77.8286
AT5G27760	52.6587	47.1619	53.6893	54.4142	46.3141	49.0104	64.0104	47.5427	49.923	85.1983	137.082	66.4615	55.4156	55.7063	49.3461	67.4097	58.9945	53.9828	58.33	47.622	52.1553	78.2021	71.8787	61.8261
AT5G45890	20.4732	61.0606	48.5801	46.3385	45.7806	18.3971	10.2399	32.5993	5.64975	85.1935	0.173005	4.5049	24.843	31.0141	5.5006	15.6358	4.19182	46.0962	0.33044	0	4.53186	2.44551	14.168	18.958
AT3G52380	80.0777	93.5769	86.0849	81.3517	103.003	88.6407	149.62	113.886	108.539	85.1225	95.8959	92.6314	81.1269	87.9711	87.0323	79.5735	88.2855	89.4825	102.488	122.513	94.2562	107.048	99.3358	87.9346
AT5G55120	45.8784	44.0973	41.2059	46.7093	42.7455	39.8876	60.6305	48.952	48.3255	85.0972	46.2176	62.6004	43.4139	40.1291	45.8845	53.7187	41.8278	39.878	70.5964	64.5363	64.8774	83.9689	69.4302	57.2078
AT2G34860	72.4782	81.009	78.787	81.9562	86.0633	82.9695	112.3	83.1188	83.2215	85.089	75.0499	72.0371	83.4175	88.1461	97.2952	81.9474	83.8164	88.4348	112.837	101.272	93.7598	108.778	94.6139	76.5831
AT3G51950	93.7689	107.088	100.14	97.0994	105.4	107.418	140.188	115.409	102.117	85.0412	81.6595	95.6704	76.3615	74.7184	86.0159	76.5933	79.9052	81.9295	108.165	104.153	94.6919	87.6416	109.607	94.4581
AT5G59890	84.4077	99.0113	102.029	98.7757	96.9797	93.7945	68.4568	95.1528	92.0639	85.0101	94.1433	91.6969	94.1332	111.803	105.387	99.3674	100.92	103.006	88.8472	90.4039	105.532	86.5507	95.097	96.5161
AT4G21895	31.5899	32.6587	30.26	20.7493	21.271	20.9002	33.226	26.3858	33.7748	85.0022	18.5877	20.1782	38.6229	34.1352	32.2616	34.5338	24.0293	27.8274	35.5712	15.1734	13.2005	19.3017	9.61795	9.29221
AT1G58380	35.5898	48.6507	45.7822	39.6343	51.7788	46.5071	92.8921	70.0396	116.492	84.9359	46.4441	85.8747	79.3554	86.4334	89.1481	75.3874	79.802	88.6581	53.0061	66.1661	99.2161	81.5693	69.7054	98.9057
AT2G25520	77.9142	77.9698	85.4832	83.7074	84.5129	83.9133	86.2476	75.4524	75.7754	84.9128	70.3311	74.8874	74.5711	79.5209	79.1494	74.4493	76.877	77.9234	87.1203	83.2302	85.8569	79.3065	82.0261	80.5246
AT1G63980	78.2486	94.7507	84.9373	83.4895	96.0461	88.1849	132.182	86.9906	92.1032	84.8467	87.0683	85.2799	73.1107	67.6091	73.4666	63.0228	66.1845	66.1527	81.4251	86.1967	70.3742	86.7467	82.3399	76.6101
AT1G56190	136.703	131.401	147.372	173.032	150.238	152.383	98.5722	135.912	125.927	84.8101	116.983	109.654	146.875	153.66	181.125	171.487	196.842	185.292	128.795	158.394	136.989	106.254	143.486	121.972
AT3G28710	88.0004	88.432	96.2173	92.3918	85.5972	93.3677	81.9292	83.0838	83.1707	84.7992	91.7207	80.1148	86.9943	87.7068	88.1213	85.6942	83.3233	85.2549	80.2298	83.3297	80.0221	78.9472	80.5642	83.7762
AT1G76100	81.4963	86.5033	85.9646	80.068	88.1361	82.3166	121.282	104.397	101.965	84.7586	78.2382	82.3892	82.4628	77.6878	92.5618	69.5436	82.2976	90.3211	98.527	111.118	87.4863	81.967	78.7727	80.0562
AT3G48530	80.8141	70.157	80.715	67.3098	59.1567	69.6288	62.7387	74.8894	69.8925	84.7388	128.996	88.5497	85.1158	82.7663	80.702	79.5275	73.8985	76.4324	50.0391	63.8919	58.9152	78.7469	57.2421	72.7712
AT4G36360	79.5773	71.1282	64.7364	71.6928	69.3083	62.1427	64.5504	72.6659	66.8221	84.719	80.9037	82.5691	76.9309	70.4836	63.1852	79.1813	91.3236	78.1828	90.3865	80.0984	85.0749	89.9035	89.6272	90.0592
AT1G56330	83.0944	94.0079	91.2786	90.0555	97.0017	87.5024	111.784	88.4554	90.6319	84.6857	79.3234	70.3628	83.5899	97.6272	96.6795	87.7442	89.9946	102.726	119.658	98.3673	97.4751	99.5223	94.4838	92.3021
AT4G23600	186.669	113.872	137.961	131.282	81.0319	86.8927	24.0692	109.816	82.8991	84.6572	117.069	75.412	97.4386	118.544	109.286	115.678	72.2812	95.5274	127.983	124.156	183.68	138.393	121.92	124.108
AT5G03880	74.6568	69.0466	80.5866	79.932	73.4521	79.8563	73.7383	78.2868	77.1743	84.5873	83.5393	71.701	77.7487	82.4549	87.175	81.8098	77.6238	84.6261	81.8581	84.7652	90.0648	82.3066	91.3928	80.1257
AT1G02280	63.555	73.9647	68.0762	60.8734	70.2564	68.9927	117.968	83.2852	77.7331	84.5614	75.6727	75.1374	59.7857	55.5519	66.2731	58.0186	58.7304	63.4387	78.6576	86.5232	66.4022	87.8803	71.199	63.6322
AT1G30120	111.23	105.842	105.256	109.922	104.728	102.992	83.714	99.5657	104.198	84.5194	72.3514	87.4284	121.936	117.193	113.753	126.201	130.57	129.476	102.596	109.323	108.655	81.9417	115.74	110.954
AT5G02610	104.903	133.189	117.438	112.031	125.723	114.706	126.421	94.4766	92.6833	84.4871	76.9109	82.4626	100.594	110.05	113.936	90.1077	95.6503	115.4	111.777	83.3995	94.7889	94.0873	90.9052	85.7186
AT2G37640	78.4013	63.2612	68.2403	61.3545	67.6516	61.3884	52.7298	53.7644	67.1354	84.4857	83.5387	79.8859	68.6202	65.2435	52.0046	65.2252	73.1472	61.464	67.3966	59.2343	56.805	61.7019	56.2311	61.002
AT4G24780	50.814	71.0633	64.1921	63.3719	81.4557	70.5717	72.2179	69.9162	84.5448	84.421	37.4826	67.4632	90.1716	98.0695	89.1778	62.9778	91.205	81.1654	75.5209	82.0639	92.3418	45.1415	55.5547	65.6525
AT2G47590	83.7663	90.4722	91.8878	97.7853	105.864	94.1919	92.7626	96.1665	107.47	84.3684	74.4186	93.3078	84.4038	81.0715	89.1773	85.8614	98.7124	92.7433	91.0135	103.246	91.4099	81.31	97.0732	103.894
AT1G26670	69.0671	72.9148	77.4312	66.5792	66.6656	75.0079	73.9357	62.8575	60.0641	84.3437	69.3834	60.5496	72.6923	67.99	68.9442	66.5278	61.0309	65.6127	70.8662	60.14	61.673	78.5261	64.9693	55.5599
AT5G28690	42.2225	38.782	32.8384	24.0384	25.276	28.9694	38.4267	26.035	28.6927	84.3115	20.1983	19.3586	44.759	28.514	36.4207	34.2557	29.3543	31.6986	47.7244	18.173	15.2053	22.2315	11.7861	12.2316
AT3G03990	71.5805	68.7718	45.4664	37.8626	38.2031	36.2214	34.3852	44.0199	40.5929	84.3072	159.315	59.4087	51.2716	52.8076	46.3721	47.4749	45.5603	62.1034	41.9826	47.1094	44.4916	97.5599	46.2376	51.8792
AT1G03475	92.0412	94.3685	91.4165	103.826	106.749	96.2372	120.334	107.568	109.088	84.2894	95.1624	99.6453	94.8386	95.1147	100.515	96.5267	102.863	97.7018	105.442	118.998	96.7079	95.8111	98.1781	103.974
AT4G24220	102.479	94.8185	92.5851	84.211	82.125	86.6377	65.8725	82.8929	78.7063	84.2847	133.416	83.0916	84.9505	94.788	84.4052	88.0945	71.2276	89.8673	66.4072	64.624	73.0301	105.581	73.6204	80.7015
AT2G18040	88.1884	94.7094	96.5626	94.6493	91.802	91.2124	104.712	97.7229	88.4333	84.2034	86.4414	87.7168	94.6996	96.4709	92.5956	93.2775	92.1343	97.9756	117.306	88.2376	98.7725	98.8945	97.3943	88.9822
AT3G17160	72.1532	78.4572	71.7166	71.9791	63.8561	65.6084	120.878	78.4398	81.2119	84.1659	54.3085	68.0834	64.8449	55.7559	67.5561	62.914	53.5202	64.3517	97.6028	66.9207	69.7885	83.3121	71.6949	57.3909
AT1G48030	97.6838	94.4595	101.521	113.871	114.129	108.546	99.6853	100.999	127.391	84.0659	78.1225	86.5304	127.074	127.993	144.712	126.249	148.395	142.717	99.0581	122.527	121.842	98.2525	113.966	123.558
AT2G41630	52.2439	47.3915	47.6128	49.6484	48.7975	45.9661	52.0007	47.0938	40.8964	84.0436	55.6666	52.3291	35.0697	33.9911	36.251	45.327	39.0719	37.5975	47.0206	36.2386	32.5052	42.0142	36.7657	38.459
AT3G46000	80.6876	80.3349	85.1511	80.5184	82.4032	81.2065	65.7706	77.4241	69.2922	83.9574	81.477	72.2833	80.9714	88.1104	80.6958	89.701	82.1566	87.5608	68.5498	66.632	79.5058	77.4316	77.2345	77.4231
AT5G59970	89.3902	76.7184	76.3602	82.6529	76.9985	68.9296	90.9935	73.7469	77.0543	83.9475	54.1754	81.9457	67.552	60.7877	78.1443	80.2347	72.973	74.2206	107.492	77.7454	81.2049	68.9604	81.8424	68.857
AT5G60340	73.2617	77.5722	78.4568	72.3095	72.4517	77.8516	97.6372	78.0165	78.2576	83.8756	79.0931	77.7725	54.1428	49.5968	56.2791	54.257	52.5072	61.541	74.4275	68.6362	65.2043	78.4941	71.7023	63.6215
AT3G42050	107.499	102.631	108.105	105.934	110.523	109.536	95.382	105.909	103.321	83.8565	109.019	105.412	110.324	106.298	107.418	116.175	113.248	109.549	94.1026	101.138	107.341	99.0456	94.9648	107.588
AT4G14500	64.1728	64.459	65.9624	59.839	59.436	59.9935	90.4345	63.6811	63.2319	83.784	95.6575	75.8672	67.6245	68.6446	71.8911	74.7293	61.7948	63.7862	62.9152	67.0785	53.467	86.4665	67.2294	54.7961
AT1G19670	85.6602	70.886	64.9353	65.1141	53.2974	60.1648	57.1459	77.8019	65.756	83.7653	42.4055	83.3181	70.1055	75.3119	76.9857	94.2123	70.3123	72.353	110.463	87.7578	97.0061	115.044	95.3116	94.9262
AT5G13710	97.5147	100.52	99.5842	100.013	99.7215	97.5067	115.912	103.114	95.7536	83.5928	127.403	100.145	100.286	95.029	94.9057	101.927	88.4806	89.447	83.316	89.0037	72.4985	94.0754	87.0437	78.6643
AT2G33340	78.8087	80.3074	82.5169	76.6959	86.2379	81.2972	99.283	85.7365	81.6621	83.5854	82.7927	84.4525	52.3198	49.8859	53.6411	51.8764	51.2313	53.006	55.9792	59.4174	57.8583	59.0999	58.6924	58.2722
AT4G31300	83.3527	87.7006	86.1124	83.5056	90.7242	79.3614	90.0329	87.8021	90.5868	83.5694	94.5509	79.3622	93.9903	98.8361	91.0002	94.2156	87.6503	102.816	108.472	96.1023	101.633	94.3176	93.8694	98.8705
AT3G01470	69.646	73.7704	83.825	73.8095	78.5878	86.9791	60.4724	74.1079	77.0769	83.5635	99.3735	104.455	105.763	99.9407	80.6206	102.332	92.8738	94.8361	62.4138	43.5968	79.8281	74.5963	67.6519	93.5929
AT3G28917	140.386	112.525	143.301	101.974	112.822	127.974	50.9434	91.8019	105.434	83.4384	87.0273	114.766	170.017	191.296	154.779	145.319	134.579	130.835	134.091	81.7854	135.211	94.5683	78.2436	128.845
AT2G02160	62.2833	62.0103	63.6207	59.4615	61.0696	59.7956	80.141	62.7706	64.5312	83.3878	78.0867	74.1678	67.3683	64.9306	64.3537	66.1364	59.5656	57.1379	54.9646	64.9896	56.0378	75.2342	67.1677	63.042
AT1G14900	86.658	88.7129	83.2759	84.2165	79.9188	75.7809	131.352	85.1588	81.5178	83.2952	76.6898	95.2108	69.6607	65.2073	68.2429	68.3743	64.8611	67.8806	113.46	89.3459	84.3897	89.3201	84.0791	75.0129
AT5G54680	70.6685	77.5018	75.496	73.1067	71.1269	77.6528	81.9893	75.1374	73.3306	83.2064	75.9983	73.3025	66.4017	65.3129	75.4402	67.3004	67.9763	71.5856	83.739	69.4724	71.254	78.4217	74.9522	69.4444
AT2G28950	159.169	182.272	165.84	172.177	206.242	172.378	171.445	150.215	167.133	83.1547	81.6462	129.876	189.522	199.041	200.051	165.093	213.715	197.262	232.157	190.591	211.63	141.158	175.271	175.245
AT3G29370	25.3619	23.5281	28.7921	48.864	35.1209	29.3682	26.9607	20.0348	22.9398	83.1477	43.9037	76.321	30.2844	34.8553	27.5155	72.6517	59.3011	36.405	27.9215	22.9363	23.7684	47.2402	52.4269	51.2775
AT1G63690	83.3769	79.8586	87.2252	82.7778	78.2662	91.2334	75.7795	86.8722	81.946	83.1378	77.6317	82.4872	86.0771	83.4746	76.7928	79.8593	79.9339	74.6049	65.873	75.1028	72.8924	65.5243	75.7718	76.1942
AT4G08685	83.3061	97.8263	89.1174	92.3295	99.9651	86.219	90.6172	82.2145	88.1266	83.133	73.8419	79.9364	82.6519	91.2571	89.1525	85.3574	101.847	99.8861	111.028	76.7032	94.2066	84.0355	80.3097	83.142
AT2G20490	51.1354	71.5223	64.6292	66.6965	70.692	63.4759	102.792	74.0736	69.8769	83.1268	62.9517	63.1183	54.5144	53.2388	58.8411	52.0185	43.3635	55.8527	87.7977	56.3249	58.4167	79.0331	55.346	61.6941
AT1G74730	67.6509	71.035	70.0159	73.9245	82.9559	74.8459	123.173	83.0293	97.5849	83.0982	58.0551	60.3448	76.4527	89.2547	90.5266	83.861	87.4703	93.9603	105.501	99.1316	93.1828	94.7556	88.8198	80.3551
AT4G14930	40.9067	46.3083	48.6855	44.1497	42.7308	41.7609	52.6187	46.6547	49.7957	82.9067	80.1226	53.4049	43.4853	51.0777	34.1488	50.1388	36.9705	38.7453	28.9606	27.4661	37.9324	57.3718	39.093	44.3993
AT4G02480	83.3009	76.4497	79.9071	80.3079	76.148	81.2074	73.4325	80.2328	76.4842	82.8931	81.5694	84.971	87.9816	79.9484	78.1079	82.6587	86.8663	75.1879	66.3639	78.2665	69.968	72.5714	76.6093	79.7085
AT4G01000	64.3825	61.1117	58.8443	56.8724	53.1896	58.7577	63.4105	59.2127	63.3025	82.7176	80.1162	69.2149	64.6092	59.0366	61.1547	64.0538	57.0227	57.1556	46.2724	54.1724	48.4556	64.7507	54.0056	53.5171
AT1G43890	65.7798	74.6492	67.7732	62.8006	59.1356	62.361	68.2267	71.1317	74.0978	82.6647	90.6797	77.5499	84.244	67.6416	75.343	71.8863	60.4059	77.9963	71.3937	72.8586	71.4653	79.8007	73.8758	71.67
AT2G30440	58.0644	60.958	59.4212	68.2703	60.9466	63.6449	43.8888	50.3392	55.6906	82.5987	85.9424	89.3161	55.2497	53.5532	52.4339	67.6228	55.9994	53.4033	44.7548	46.7538	48.9271	59.347	70.0003	64.9391
AT3G04910	87.7297	75.5054	84.8913	85.0804	76.7044	80.849	59.448	61.8064	65.6411	82.5572	89.2413	81.893	83.4876	89.3288	87.3128	98.3582	90.0681	84.8513	56.3241	61.6632	57.8766	86.6079	84.7971	71.1698
AT5G51750	120.149	92.8453	92.1592	107.708	102.779	97.6091	94.4835	102.119	96.7738	82.5224	46.8827	71.7654	88.1674	73.4888	88.7217	81.4354	104.025	105.015	91.2646	88.3232	85.2679	64.0024	92.886	84.1398
AT4G11211	67.8796	98.6663	94.8219	89.6895	108.048	97.5444	129.862	81.6854	100.296	82.4936	93.1948	73.5387	78.1653	80.0387	99.1384	70.6249	77.8438	90.8985	125.088	89.2438	93.1292	62.795	64.5042	80.9331
AT5G26850	74.7108	63.4198	67.8765	70.472	65.0465	69.4486	83.9425	89.9806	83.3304	82.445	66.787	102.623	76.4172	68.4053	74.0722	77.7768	81.9031	65.8304	68.9567	78.4508	75.7518	68.9514	82.2502	81.2072
AT5G51040	104.444	93.8123	91.2507	89.2248	84.936	93.0975	50.0522	66.58	66.4139	82.3496	71.18	77.2983	132.328	137.963	118.637	138.642	135.406	123.333	92.3728	66.1797	89.7324	83.3436	77.598	96.765
AT3G63190	64.9211	67.2886	68.5659	74.3772	81.2343	73.5097	122.08	87.0827	93.7603	82.3461	72.6304	73.5518	76.8618	74.8591	86.623	72.3753	74.5099	80.5026	84.1891	93.9044	74.3417	82.0642	79.7938	76.7061
AT5G41685	86.7146	97.3397	95.0666	95.3041	99.1421	85.9782	114.612	93.0383	97.9203	82.3283	80.9906	84.5197	90.3023	89.3063	94.1402	86.7119	92.0204	93.9462	117.376	93.138	93.8742	90.9101	96.8965	97.5103
AT5G48485	72.7676	81.8812	83.625	84.2157	77.3615	84.0681	88.1255	82.0126	82.8335	82.2818	45.3617	76.0148	47.5543	42.0461	61.4097	43.1075	68.9254	61.9439	199.033	138.138	136.572	114.773	116.701	111.117
AT4G12600	68.0048	103.54	92.5288	82.7462	100.418	92.8203	145.533	104.126	105.704	82.2384	87.444	87.5763	76.6798	68.1522	83.2002	65.1574	77.9338	89.8453	121.181	93.8681	87.1608	102.959	92.1003	92.8488
AT5G20650	131.871	127.041	126.813	120.477	123.525	123.126	91.9899	104.11	114.744	82.2189	89.6313	94.3223	136.521	137.83	130.033	115.148	122.521	122.81	117.372	104.585	126.264	93.3374	104.457	110.678
AT3G14110	74.9905	81.4706	78.9367	76.4316	86.8852	78.2402	115.566	89.719	86.2725	82.1933	83.5011	72.6599	69.0568	72.1134	85.7833	73.12	73.2031	74.5683	90.2266	93.9426	80.7675	86.4545	85.3368	75.7755
AT2G26900	98.1267	101.197	99.5891	109.312	118.536	106.734	126.917	114.054	122.093	82.188	76.5396	90.2309	110.232	108.683	107.953	104.477	121.827	128.856	112.993	123.099	117.972	91.5956	109.494	111.316
AT2G36320	68.7731	65.7212	60.3009	52.6727	49.2306	51.9177	56.7738	55.2863	54.0707	82.1541	117.232	60.9571	58.2384	52.8904	53.0225	51.2328	40.2487	49.839	48.3465	41.4018	43.2533	83.0109	44.8895	46.6257
AT1G74950	59.2379	57.2686	52.2664	44.4781	43.1393	43.1647	41.833	68.6924	50.0054	82.0792	45.8051	74.7288	52.2661	47.9971	45.5915	55.6836	40.0571	43.6678	60.7827	59.4046	77.8253	58.3775	54.9601	61.9887
AT4G21660	69.5449	69.6047	65.8992	64.6942	68.7021	64.233	93.9846	70.5175	67.6556	82.0646	79.8034	71.7238	66.0535	62.6225	63.3329	63.9061	60.1882	57.5624	72.2971	69.2189	59.7319	80.4645	66.9939	64.2234
AT1G59640	108.885	90.4317	110.248	91.8533	73.9089	86.0081	41.8943	69.0855	77.4824	81.9957	50.3684	84.5606	133.423	125.668	112.511	127.773	120.372	108.454	77.6842	73.4379	104.821	69.2657	83.9131	90.4842
AT2G46270	32.4788	25.9634	24.3383	23.801	18.9247	21.0018	36.5507	35.9055	33.2582	81.9878	55.4499	66.9143	26.9364	28.381	24.1271	41.1024	29.0002	22.7539	33.2944	42.9507	46.8565	67.8929	46.4696	42.9369
AT4G00895	97.878	92.1982	97.7382	96.0278	96.4909	100.752	104.444	111.224	105.891	81.9821	81.4149	80.8303	108.014	116.996	113.59	109.643	112.735	121.687	94.8025	103.796	108.723	89.8959	100.795	98.8629
AT5G20890	75.4388	90.1304	77.7767	83.304	88.3931	84.2045	101.894	93.6193	98.5835	81.971	87.9238	86.1446	79.0575	73.0531	75.3662	73.2798	81.6918	78.4104	91.6211	95.7726	93.6473	84.6236	83.4238	92.2214
AT4G14710	92.9641	97.3668	107.114	97.9456	91.52	105.29	75.5666	90.7927	90.7024	81.9634	93.8801	87.5216	94.6722	106.734	104.05	104.011	100.194	103.704	89.5692	83.3634	95.4932	84.5115	94.0411	88.8762
AT5G42890	93.5347	95.5106	98.8559	98.7933	94.941	92.5707	74.0406	81.9034	79.5827	81.9576	80.9134	84.0379	111.904	123.659	107.875	111.14	102.956	110.079	103.543	91.903	90.1793	82.9689	95.8348	94.4202
AT1G32700	64.13	54.1827	62.2216	58.4343	50.3831	64.9231	46.5552	55.2344	46.3456	81.925	91.8913	79.3165	72.1648	65.3285	63.9163	73.5115	55.9376	57.4867	45.9423	44.1804	55.0662	65.8569	58.0071	62.7649
AT1G04680	79.38	86.8517	78.08	89.6583	114.846	86.7659	75.3581	82.998	94.1957	81.9129	73.5353	87.8217	82.7954	82.3852	71.4757	85.0306	98.2128	93.4009	85.4387	84.5899	92.2067	72.2443	80.8388	87.3677
AT3G56090	68.3338	76.2389	72.5432	65.7094	73.1596	70.6914	78.6981	80.0326	83.0706	81.9019	61.1797	80.2834	62.3126	69.1588	68.3716	64.6588	72.7377	77.4635	88.4825	78.9101	82.0252	101.571	92.867	91.0544
AT4G24920	55.5778	57.9126	50.2702	60.8761	60.0943	50.0446	75.4118	56.1823	54.2357	81.8187	77.9279	67.0487	52.2584	60.3851	56.3417	62.8512	51.9786	55.4	82.5362	57.5443	67.2236	91.076	85.335	68.4882
AT2G02140	48.0443	32.7195	41.6234	33.8195	29.8722	34.8108	21.2583	31.7831	34.2507	81.7486	21.0881	22.1319	63.5344	41.2211	51.8299	44.7949	44.7008	39.6158	43.6342	26.3118	18.2502	21.9948	10.938	16.1176
AT1G27290	77.2263	68.2293	80.9504	77.9722	68.8177	73.9792	54.2298	66.4522	68.115	81.7433	98.9812	84.6443	78.5883	74.2212	77.0682	83.7725	66.8583	70.1504	43.4729	58.518	52.1859	62.7195	60.8389	62.3926
AT3G20770	91.7814	81.1786	88.0898	84.7378	79.0376	85.2635	58.3553	85.8882	86.0648	81.7166	94.0408	96.4319	91.244	90.734	81.8337	97.2938	91.7631	84.5741	57.7613	71.1996	75.4762	70.1989	79.5171	84.5192
AT5G19090	94.0746	86.829	88.3225	93.0496	88.1998	94.463	95.4378	102.579	103.439	81.6194	76.3052	103.333	120.507	114.495	110.301	111.927	121.002	110.103	110.676	111.688	120.59	85.8437	109.151	108.517
AT1G05560	31.1996	33.352	42.9927	48.0269	34.8325	37.4511	34.4071	67.7094	53.9603	81.5974	134.364	118.745	20.063	35.1148	23.2405	46.5405	30.4215	33.4515	30.7592	37.0546	69.4142	73.4047	117.603	75.4376
AT3G54800	51.7523	46.5616	44.7423	32.6274	34.2931	37.217	29.1625	33.2155	38.0891	81.5545	22.8938	26.0299	58.3478	35.2908	42.3394	40.0385	37.7006	36.2936	47.1019	21.9851	18.2771	23.7435	13.9061	15.5454
AT1G72970	144.813	120.378	115.804	132.292	127.103	112.086	124.161	117.964	105.557	81.5408	61.4465	91.1856	117.089	111.413	120.595	111.317	133.444	142.341	147.058	120.093	137.461	116.058	167.37	135.999
AT2G23670	67.3433	76.6946	72.8931	70.1736	87.2304	76.3178	135.746	81.9778	106.712	81.3417	58.9912	68.6828	80.6118	87.0842	97.7645	79.6164	88.6511	96.2523	119.645	114.608	91.9002	98.2286	104.211	83.7741
AT3G53500	67.4261	75.5075	68.9384	64.6209	66.9255	66.6996	93.8461	66.0503	66.405	81.2529	65.5481	64.9807	63.5863	63.2091	68.0482	63.4471	61.4783	67.4295	75.5315	63.2241	60.7294	83.4538	69.1998	59.318
AT3G47810	78.3289	77.9107	83.9914	82.4302	76.1923	82.6841	87.8645	81.0709	77.3876	81.2354	79.2671	75.4155	77.695	77.9395	71.471	75.6557	72.4756	82.9185	84.7536	79.813	80.0906	83.8481	85.5201	75.7234
AT3G22320	65.5622	74.8285	67.8122	69.3983	68.4008	65.4739	91.228	85.2248	70.1995	81.2118	78.0625	77.7244	69.4372	69.3099	68.6355	66.0244	64.2111	70.8625	85.284	77.0888	76.8208	77.071	80.8209	71.1446
AT5G52160	50.7561	79.6069	28.762	52.2756	92.5849	59.6974	39.2445	54.5651	44.024	81.1934	5.71297	65.8828	39.4076	36.1021	59.141	27.4081	21.9332	98.7972	65.7615	33.6232	31.2792	78.9844	45.5692	20.07
AT1G17290	78.9559	69.1357	74.7368	86.1209	73.851	75.1853	40.8323	72.4111	72.8214	81.1757	129.04	113.747	91.9049	96.7222	78.6352	113.048	104.552	92.0248	57.418	62.8933	76.5475	77.9179	83.9083	92.9898
AT3G14230	113.923	121.509	114.866	114.997	115.801	113.374	113.013	112.748	107.182	81.1564	121.296	113.826	107.011	102.802	111.258	92.6039	85.0736	88.8838	102.756	101.366	96.2034	104.21	98.9965	98.4128
AT5G08680	82.7112	84.717	82.8181	81.8614	87.1442	89.6527	75.923	90.2353	102.755	81.1547	91.8539	94.368	91.0726	99.3231	96.8913	86.6386	95.5424	97.8252	94.1194	94.3703	108.506	84.5411	93.909	103.404
AT2G19830	91.5335	85.4424	87.5803	91.6816	85.5857	88.9307	92.167	82.4148	85.2733	81.1513	88.2038	84.4617	94.9719	98.3738	91.9156	103.192	94.0914	92.859	92.5041	81.6638	93.5033	88.1896	79.4487	85.5773
AT1G28270	43.1422	36.898	37.914	30.9604	27.4239	30.664	34.292	28.5152	31.3338	81.0853	18.0739	21.2898	50.4933	38.201	40.2179	39.4496	33.8474	38.0089	47.9454	25.1041	19.5323	23.5151	12.7593	15.9654
AT2G36060	88.1558	80.3982	85.9935	80.8375	77.1964	81.9409	90.6307	78.1475	79.9723	81.0733	74.8013	74.0533	83.4214	78.7464	87.4075	82.5872	75.1988	78.9604	81.8253	72.6225	75.4181	85.7536	74.6814	70.4566
AT1G51980	88.0287	90.1278	87.2583	89.6021	88.9235	89.6635	82.8313	88.0671	96.5797	81.0638	97.7298	95.5897	95.5053	98.0454	91.4524	99.9788	101.23	94.166	82.7857	93.3642	93.3156	83.3898	89.6414	97.5613
AT5G54810	70.5616	67.0488	66.8521	76.8882	69.4951	67.6171	60.1671	70.2653	65.7894	80.9776	83.4443	87.2116	81.9439	84.392	80.7855	93.6923	77.8884	71.4978	60.6237	63.1155	63.1877	63.9328	68.4217	71.6549
AT2G43750	79.4695	78.9023	83.7037	92.7504	83.3899	84.8505	67.8506	99.3799	100.377	80.9494	90.1934	88.0045	85.4327	80.2968	87.6547	85.5655	87.5473	89.8185	60.7876	87.008	76.8017	73.815	80.4156	78.932
AT3G20060	76.2355	67.0749	75.369	72.9323	66.9667	72.0302	69.795	71.0346	76.6491	80.949	96.9713	80.2375	80.9177	70.3983	73.4043	69.4329	71.7679	81.0731	66.3577	77.1314	77.5978	59.2572	71.9172	74.7664
AT3G17820	126.645	120.034	123.08	116.231	118.253	121.637	82.2767	109.05	108.129	80.929	94.8461	104.584	134.986	154.468	134.23	135.525	136.876	142.457	118.568	109.603	126.412	100.899	117.6	121.222
AT2G24020	77.2836	83.1479	77.3111	84.7057	87.597	85.1121	103.164	95.8771	90.5191	80.917	81.321	85.8544	83.2281	82.2067	93.614	85.5487	82.4235	89.9302	92.2232	97.7493	83.8451	92.2891	88.8461	81.7204
AT2G07040	47.0425	39.9081	39.4104	30.8272	30.5268	32.9406	32.4005	29.2857	35.6754	80.9093	20.176	23.6122	52.8903	31.1932	35.4645	38.0163	34.9695	32.2918	47.5254	22.4178	17.9244	22.9607	12.8456	14.452
AT1G52410	93.6083	89.9028	82.2722	73.1188	78.6469	68.5333	77.1932	100.114	64.375	80.9005	106.46	120.016	54.2946	78.385	49.1253	64.7692	56.1926	54.6925	139.372	102.149	94.2691	97.7396	73.4262	86.1636
AT1G64370	117.177	126.205	133.388	109.466	122.262	131.175	23.4907	80.6122	83.6541	80.8512	74.0218	98.2927	152.544	127.701	133.353	159.904	157.559	136.7	84.0956	59.0059	118.665	67.095	110.821	110.238
AT5G56750	63.4001	57.507	64.3186	48.3215	51.7326	52.8831	51.115	48.6337	45.3722	80.7894	51.214	41.8159	60.0674	43.9323	52.435	49.6597	48.219	50.9284	65.8419	40.654	37.7515	50.9538	38.4331	35.0289
AT4G15545	108.767	109.275	118.747	117.679	113.425	115.847	112.311	100.486	101.863	80.7658	103.306	80.6179	131.846	132.1	155.522	124.297	126.741	139.693	107.87	104.38	97.0447	117.619	114.929	104.026
AT2G42220	76.1093	84.1972	80.5775	69.4823	89.8984	79.7799	130.952	80.9094	83.2298	80.7344	66.2281	69.7669	67.5535	65.0786	69.0717	58.9784	65.6128	69.1757	93.5057	89.8269	63.9261	70.9753	73.8855	68.7112
AT1G05580	48.8218	44.5215	44.6384	28.5296	29.8272	33.5722	28.2698	32.8148	35.663	80.6887	23.3975	24.8184	55.2942	34.9184	34.5364	36.6035	34.7545	37.4049	42.8168	22.7857	16.7125	22.8045	12.9282	15.4103
AT1G07440	75.301	80.5453	85.0539	78.627	84.5053	87.9885	95.1912	73.0791	78.9028	80.649	63.2435	57.6424	86.4881	77.6326	100.162	70.9886	84.8285	91.4387	94.4189	91.423	72.5361	90.0995	85.9794	76.4557
AT3G12965	53.6797	73.8678	56.9126	69.9028	71.5483	54.1301	142.444	59.8236	62.3734	80.6281	53.7674	49.0132	58.573	65.44	69.3799	51.4763	68.7698	67.7453	141.075	58.3543	70.4746	107.944	68.619	49.9485
AT5G19770	123.835	126.991	115.691	131.57	130.406	128.855	109.539	131.697	118.892	80.5173	143.305	124.083	138.489	139.833	132.694	137.89	136.282	136.656	114.366	112.245	111.381	115.038	114.14	117.06
AT1G10630	67.6994	75.7361	67.5542	61.7718	74.2024	69.0502	82.9373	67.9287	74.5946	80.4538	66.8727	69.178	68.513	64.3124	67.3844	58.7941	64.1755	70.2869	89.0239	77.2585	74.8079	83.4651	79.8466	70.5454
AT5G53460	81.6461	81.5016	76.5885	70.7105	72.7379	77.9089	67.3433	94.4508	80.178	80.4513	69.6257	98.2197	88.4183	105.209	80.8594	92.8139	101.257	80.866	97.1916	106.168	116.549	106.721	119.184	121.363
AT4G34450	86.9374	84.0449	84.5885	92.2937	87.6227	87.0723	79.4681	91.7031	91.2043	80.4254	94.6431	97.5541	94.5445	95.7233	87.2354	94.3388	96.1689	92.6946	80.622	96.9303	93.7869	82.5884	93.5434	99.0593
AT1G60000	59.3297	64.3497	66.1552	63.1929	68.2374	68.0921	114.948	75.2516	96.1269	80.3975	61.3675	73.1754	87.1267	83.6113	95.0468	82.9958	84.3444	88.57	85.931	79.3027	76.4839	82.5058	77.4705	77.6783
AT5G08050	65.1367	70.33	74.1503	72.9182	76.2567	72.2589	91.6759	77.9261	82.2228	80.2054	58.7862	57.1913	84.1475	80.279	89.2469	75.3213	86.9893	86.6573	75.844	87.7569	75.9856	71.2171	81.1522	76.4479
AT1G65260	70.1414	68.1732	74.219	75.931	74.143	72.7148	80.5132	76.0529	73.7822	80.1767	73.5393	63.75	69.8085	69.8751	79.1577	70.7305	70.7094	72.1916	68.814	77.1473	74.1824	75.0182	69.8742	68.6699
AT1G11430	70.4872	80.5621	76.542	71.9079	86.5079	70.6318	98.2545	95.7758	98.37	80.1465	83.3444	82.2096	73.7511	71.1986	78.7442	64.4881	81.6242	79.8812	85.9891	102.637	86.3906	74.6651	79.2404	85.0623
AT5G14920	125.063	136.685	141.613	129.885	119.256	137.166	162.097	153.938	125.707	80.1393	162.689	128.576	181.595	162.271	185.036	177.04	160.963	183.733	123.174	118.67	95.1958	133.645	117.827	101.367
AT2G27020	81.2976	84.7964	76.2723	81.1254	87.1991	73.8198	102.052	91.5308	85.0238	80.1343	77.4252	82.1221	84.3139	83.9482	76.2331	84.478	85.0367	88.8651	103.055	92.9673	98.1432	86.7029	97.1063	92.0678
AT3G17210	77.4796	87.353	84.163	78.383	89.2612	82.9239	119.017	80.9413	85.2001	80.0668	69.5447	77.1523	71.3528	76.6612	88.644	70.8415	74.2453	79.7951	102.296	83.0209	75.3396	92.3407	78.6353	71.3051
AT4G31990	95.2303	85.161	89.7364	91.713	92.7748	91.901	86.9776	109.039	111.693	80.044	93.2135	99.0869	111.135	108.915	100.553	108.766	120.621	114.364	82.3701	104.27	103.572	79.9324	95.6511	108.511
AT4G22670	91.4548	101.581	83.6529	92.2082	104.59	91.9274	99.4217	98.0184	101.499	79.8336	96.4831	92.9026	88.762	87.8523	87.3137	86.6534	89.1072	86.8166	96.7782	90.7667	87.5567	91.4679	92.7172	93.2867
AT1G10370	60.4278	37.1667	22.9721	21.0812	17.714	17.154	12.0768	21.2576	20.3302	79.7263	150.197	34.9793	22.4916	28.5749	24.3574	26.8689	26.2016	37.5615	29.3418	23.3418	30.5908	69.7241	29.7343	40.9717
AT2G44610	68.9179	70.9647	71.9514	72.7368	77.2592	71.7654	91.2516	72.6978	75.0425	79.7226	75.0337	71.7298	69.6182	75.2649	72.8847	71.8297	65.6417	67.8755	78.9375	81.442	75.7396	76.0399	76.2315	73.1134
AT5G24314	74.1512	76.0746	71.9915	79.2513	80.9377	74.2922	93.9666	74.3142	73.7389	79.6937	59.3953	61.8658	69.8476	67.1912	77.9937	67.2325	76.4395	77.9103	96.1906	88.2631	74.2109	83.5968	79.744	72.0055
AT2G21060	74.8266	81.4943	77.7459	74.4364	75.3861	79.8194	90.7767	76.0822	83.2119	79.6867	59.4174	89.0707	57.1686	63.6691	58.5649	62.1439	58.8068	67.1599	76.8056	72.2458	76.2247	77.8561	89.0779	69.7126
AT3G05640	40.5148	28.9789	34.6255	25.4052	21.1236	28.3465	25.128	32.1509	30.8579	79.64	51.2092	45.9219	52.7567	70.668	39.8863	51.6707	39.9853	45.7797	59.6789	52.0807	74.976	80.6867	56.7251	59.6704
AT1G58360	86.0367	71.187	78.4897	69.8961	55.4938	73.2581	52.4594	82.7821	75.2891	79.5953	93.8492	86.3643	91.8699	99.2174	72.7359	93.2848	93.0941	87.2855	80.8627	90.2071	113.877	83.8749	95.7483	103.352
AT2G04378	76.9526	81.3913	77.8726	76.7179	75.0408	78.5729	93.723	80.475	79.3781	79.5121	76.6807	81.5331	71.4247	62.8373	75.5053	66.571	64.615	66.3054	78.0191	77.4958	74.9303	74.0679	74.8393	70.5479
AT5G67600	57.5658	62.2994	67.3551	58.2429	60.0562	57.5489	65.3955	74.4025	82.9306	79.4839	123.182	59.5501	63.4418	88.6304	67.5568	66.5318	58.3934	68.5537	73.4188	66.6983	81.5329	84.2976	88.2857	77.4189
AT1G55310	70.245	77.3134	73.0815	59.7513	71.979	70.544	111.549	64.2486	68.4067	79.4787	68.2472	63.5479	61.5388	63.2997	73.8163	60.8375	61.2469	61.6383	85.5366	65.3609	67.5523	90.2467	73.13	62.8917
AT5G17870	184.725	212.298	206.513	217.994	236.575	217.83	95.2468	83.365	88.9415	79.477	58.6903	59.1169	69.5501	74.7664	87.988	67.1174	75.7734	81.4336	83.0009	84.3371	72.2856	80.2048	78.7106	76.3177
AT4G24520	86.69	90.9267	91.446	89.6169	86.4863	92.7751	88.7595	85.0383	82.4438	79.4649	83.3875	85.4135	81.3093	76.3597	82.1208	79.992	77.1657	76.3289	66.6543	86.2352	72.8428	79.3126	82.2714	76.5913
AT2G46260	54.9583	46.5011	47.7189	45.6136	41.5259	47.3122	51.9442	45.5533	45.195	79.4218	59.6095	56.3872	52.5609	43.4995	46.5052	50.5483	43.3996	42.6354	43.161	42.8071	35.2403	50.4897	38.0985	37.4748
AT4G34290	59.0858	67.1497	56.9345	64.9527	82.8045	65.2387	116.805	82.7426	92.1423	79.3728	59.6162	71.5499	59.7058	55.144	61.6161	54.8616	70.6379	63.3759	105.074	95.5885	81.3121	75.0979	77.3804	76.4117
AT2G29020	77.1651	71.6274	79.2191	71.1787	77.0838	74.5059	89.4594	66.7621	67.659	79.2331	72.1732	72.1146	64.124	65.0112	71.2937	63.4827	59.739	59.1209	71.4595	71.0962	64.7747	81.6331	70.6794	64.631
AT5G64310	71.3817	72.6438	63.5099	69.422	72.9226	67.1273	84.9826	66.5061	70.0778	79.0577	104.374	100.33	35.5696	36.6426	47.8742	55.2493	59.8083	66.1406	94.2723	74.6764	96.9611	170.095	133.933	103.527
AT3G51370	80.4383	81.9093	83.8465	78.558	80.1699	81.8356	73.4662	76.2421	76.9641	79.057	80.158	72.7734	84.7564	87.1021	86.0501	79.1724	75.3284	80.6071	75.9553	72.3112	74.2034	83.7673	80.1542	74.5887
AT1G06390	66.4508	64.6954	65.0367	59.8389	57.3763	59.7161	82.1121	70.13	67.3603	79.0357	78.1522	75.1764	63.4445	61.8931	62.8021	63.6297	59.8342	58.1714	62.3841	71.0182	64.5182	71.2828	73.5097	64.6199
AT1G09770	65.8069	67.859	66.7769	63.9035	68.5764	66.3829	75.7352	71.0294	70.4288	78.9804	74.1768	73.6871	55.7268	52.1796	59.8961	58.0053	54.948	54.6341	51.1751	64.6841	55.2493	63.9902	63.89	61.0492
AT5G54540	83.8276	82.464	85.1968	82.6135	79.6709	80.2206	70.4825	86.6315	83.333	78.9607	89.5414	78.7144	83.006	79.2582	81.0276	81.4278	74.757	77.3137	65.3666	76.3344	65.8077	67.8361	68.6193	73.2048
AT1G16240	67.7597	72.699	69.1719	64.2211	64.2638	69.5367	64.3523	66.3906	62.1128	78.9293	78.2921	73.3716	67.611	65.265	65.1919	71.6462	57.6324	60.3827	58.5487	64.0828	56.0604	73.5355	64.7007	64.0292
AT2G45640	58.9988	69.423	60.4178	59.4899	60.7287	62.1402	91.6017	64.3043	62.145	78.9134	59.7113	59.5408	55.049	55.2202	67.6844	50.0006	51.1383	59.533	84.2825	66.1732	62.6873	78.0536	65.1687	57.1613
AT5G60670	68.1469	83.0852	74.788	71.3832	83.6042	82.3206	132.841	91.5972	95.0804	78.8993	71.9017	80.8093	61.9793	60.0487	71.3546	63.2711	71.9562	74.3329	106.485	84.3938	83.5469	98.2823	84.9987	82.9514
AT2G44650	61.4523	74.9055	74.4371	79.1673	80.7809	73.0797	91.9814	83.6605	80.1207	78.8448	72.6348	69.862	74.0204	71.6406	79.4644	64.0672	72.177	72.5126	81.302	84.8215	71.8162	83.9033	76.5522	73.8125
AT5G54500	57.6573	64.0254	56.9529	74.7601	70.3968	63.3501	57.8395	73.6094	67.3304	78.7988	104.701	110.821	57.9307	57.6939	51.6322	69.128	63.8162	58.4668	57.7887	60.752	64.5108	67.2405	86.4128	76.6485
AT2G46390	69.8207	78.6233	74.6346	79.918	72.2389	64.1172	80.5542	59.7827	59.8571	78.7514	51.5083	42.8945	61.5503	91.3021	78.7059	64.4084	70.3459	71.6261	117.719	62.7662	62.6379	98.5117	67.5019	64.2457
AT5G13430	72.1854	77.6659	72.8871	73.1067	79.6506	79.9455	96.933	81.6357	77.7912	78.732	77.2681	71.4176	69.0435	72.5785	80.1114	68.3828	71.6007	70.5427	75.8769	74.5306	70.2004	75.8533	69.8332	68.4071
AT1G67860	37.6313	69.2154	58.8264	52.1127	56.3691	67.4667	60.5248	51.8179	43.1306	78.7022	46.0256	55.2426	35.3674	46.7289	36.8716	38.0922	37.4138	46.1038	40.5608	29.5926	53.3911	64.0406	53.6562	39.1706
AT3G06130	92.9603	87.1248	88.0866	90.4323	87.2232	85.7324	83.008	73.6679	78.477	78.7001	56.6545	72.5169	77.7863	68.8443	84.6201	72.5271	72.1718	69.1501	69.7726	74.3304	68.1498	59.1831	65.7576	64.4874
AT5G34850	107.186	95.6324	104.892	104.225	103.808	107.124	78.1879	86.2859	94.1246	78.6304	85.7629	83.0716	98.2568	93.4702	95.2204	90.1645	118.489	117.89	87.7724	83.9134	82.6318	77.6495	84.8098	89.8292
AT1G49760	64.3876	74.5103	71.8359	67.6103	77.5975	74.0991	95.1484	87.2089	88.8789	78.5619	81.3344	80.5824	66.3806	59.4858	67.7248	59.6536	65.7924	64.4802	66.8358	79.6026	68.6118	67.1337	66.8201	73.813
AT3G15640	70.1072	84.3395	70.7301	68.4234	77.3115	69.5901	85.3771	77.6255	85.6666	78.5497	83.787	71.4881	73.1752	78.276	76.2389	67.6858	69.1218	74.9067	95.6324	83.9095	72.3735	86.7463	76.2612	79.3452
AT1G53160	52.0264	50.5509	50.3794	54.6148	49.4346	49.9217	62.6415	51.2815	48.0221	78.4939	49.6946	49.3489	47.4423	48.7512	60.1547	59.9145	55.9342	58.0381	53.2967	43.8904	51.4074	74.0974	74.5248	48.9054
AT4G38630	74.8026	75.331	74.5857	79.3725	78.1594	74.3636	73.849	81.0515	84.0151	78.4747	80.5192	79.7518	87.6446	85.925	78.1385	84.8757	83.3181	89.678	80.1456	80.9367	86.6533	79.9179	80.112	88.9143
AT5G26667	87.5173	86.966	88.2411	89.3617	90.5856	85.3803	73.0087	80.3296	83.3422	78.45	81.0579	80.2661	99.8228	101.967	88.1093	95.9473	105.978	101.013	91.1333	85.6937	90.4487	89.1614	82.4613	88.0908
AT5G22000	69.3951	65.4341	70.1084	65.2109	59.5	63.1486	57.52	52.2881	50.7418	78.4191	66.0077	60.0222	56.9039	54.8923	54.0754	60.3042	50.9512	50.7945	55.9108	52.2274	53.0081	64.9755	57.8473	56.8822
AT1G04850	79.3932	75.5648	75.4794	73.8286	72.2411	74.0821	81.3814	77.9229	73.2375	78.4093	72.5888	74.5973	75.5794	76.2908	72.1645	71.4663	69.3059	75.326	74.1862	67.7948	68.6421	70.8891	69.7241	67.2058
AT4G30760	62.2047	77.2851	72.4938	64.5253	68.8733	66.8908	100.994	71.2739	68.0785	78.4008	69.2951	65.0368	64.4835	62.8879	70.2728	60.0758	61.1767	61.6569	78.3701	63.7466	65.3699	78.5797	63.3223	62.012
AT4G18596	50.6901	53.6047	53.2154	34.7691	35.5055	34.3966	31.9494	33.5447	42.206	78.3461	24.0401	26.5193	57.5535	39.101	44.9426	40.6302	37.787	44.1836	49.5251	22.655	19.4533	26.3633	15.6995	17.3528
AT4G19430	321.865	226.121	329.353	228.257	301.011	319	38.5282	131.869	152.101	78.3145	88.7946	118.893	380.466	475.065	439.126	344.393	344.638	391.951	253.327	165.32	245.556	105.944	103.128	177.303
AT2G27030	80.3843	90.3771	86.7448	93.5184	92.2622	88.1933	92.39	83.0686	87.7526	78.3087	84.6001	79.9587	85.5529	94.428	89.6413	85.0773	87.2136	87.0559	111.247	81.7733	83.4353	101.466	92.6188	85.7787
AT5G48900	95.8462	55.9183	78.1069	85.7064	69.4331	76.3324	30.9219	57.5024	61.1866	78.2979	66.5501	110.147	152.443	154.649	110.984	165.422	148.182	118.091	88.0402	79.4072	107.919	55.5528	70.3838	116.811
AT5G66052	79.5062	79.0936	92.3495	71.8386	67.0319	86.7786	110.386	82.0198	74.8726	78.2844	60.1072	49.6272	40.9775	26.8342	41.1058	24.8264	35.4867	52.6224	73.9727	84.09	70.322	88.6307	81.5194	64.6971
AT2G20873	71.0512	83.7504	80.5571	81.2251	58.8149	74.8429	55.7223	59.2089	53.9992	78.2205	34.1705	34.779	47.968	91.6532	95.103	57.1126	57.7435	102.445	166.524	63.874	75.9919	152.544	122.258	42.9392
AT4G35490	66.3423	80.929	73.695	67.5814	80.5862	73.6716	87.6672	73.5844	86.5285	78.2023	82.4216	70.8492	70.9846	72.7215	71.9603	67.2295	71.2986	72.0022	77.2143	70.8995	74.176	85.5171	71.7383	80.2381
AT1G29470	92.5378	96.3783	85.52	93.9166	94.7896	84.7362	68.9192	88.9279	87.3669	78.1681	102.097	105.958	100.375	104.011	90.1595	97.1282	109.728	100.948	81.9098	89.5897	91.0432	98.0108	91.7701	103.273
AT2G23350	71.5814	84.1039	76.1065	77.4457	96.2457	80.5913	102.877	89.562	96.7455	78.1398	75.8868	81.1606	67.1263	70.763	72.9596	64.3623	73.6794	75.6379	84.3439	97.3515	82.2574	80.8775	85.2179	85.5124
AT3G56680	60.3046	69.7071	66.511	59.6033	65.9925	67.2749	108.38	78.2631	75.9446	78.1379	74.8316	70.2525	62.0798	56.2111	68.4564	57.6988	56.3174	61.0043	66.4837	73.556	61.6706	75.3873	70.9656	56.8035
AT4G31780	52.2781	49.5481	46.1683	45.2343	42.713	42.3767	45.1744	47.1413	46.1992	78.1242	63.1545	58.7965	44.501	45.3822	48.5682	46.7171	43.2614	44.862	42.7486	43.7288	43.9143	71.3664	48.7331	49.3812
AT4G20870	56.6453	57.7458	54.5297	50.3847	48.5559	51.2882	69.5817	53.7358	51.6539	78.1198	48.7623	52.9959	61.9067	46.6725	56.1158	60.4012	56.0243	53.4924	58.0174	54.3783	47.2221	49.3161	53.8006	48.0036
AT1G01300	108.775	114.217	97.561	98.6361	108.659	102.495	107.193	103.263	107.75	78.0992	80.3551	91.1153	93.6331	89.2162	94.9622	95.0207	105.572	105.587	139.013	117.125	124.942	114.496	121.796	106.935
AT3G23170	42.9416	48.9216	43.5329	34.8805	35.3566	38.3117	36.5462	30.537	34.3981	78.0514	32.7183	30.1445	50.7969	44.1615	42.9563	48.8587	40.9652	42.1719	52.9584	28.3094	28.7031	40.6623	34.1852	27.6083
AT1G54500	93.008	99.7441	109.2	99.5753	103.635	97.1132	109.831	99.6269	101.411	78.0356	73.4982	72.8034	106.435	109.599	121.194	105.694	108.898	119.63	105.021	107.058	104.85	94.5145	101.185	89.9465
AT4G25500	62.7283	59.7608	63.1349	60.0925	57.8721	57.606	89.5864	61.2746	54.9036	77.9873	60.1155	61.2436	62.1385	54.9475	63.4867	67.8889	59.2724	56.4757	63.7626	52.8146	48.9446	70.8017	59.6337	48.976
AT2G39990	62.1481	66.8462	65.0768	65.8727	66.8707	65.3383	85.8448	77.6864	75.7995	77.9543	72.8899	76.7701	66.437	63.2987	70.0669	63.5183	64.3501	65.473	67.7312	69.9151	60.8925	75.3086	68.7115	73.8599
AT5G16710	70.6123	70.8048	75.363	81.1853	82.903	77.3824	82.2132	76.8794	81.9812	77.951	65.7388	67.2143	76.257	73.4806	83.0532	73.0563	72.5328	80.6159	76.8119	86.1148	78.5279	74.9296	75.1743	73.0379
AT5G53820	82.1947	26.4271	43.483	76.1078	26.2978	39.584	49.4974	68.4128	62.317	77.9474	25.9245	47.37	59.3758	45.7452	44.6669	69.2497	47.6087	35.5667	66.9286	126.805	85.9203	17.8844	22.3564	90.3952
AT4G11420	70.5969	75.4768	69.1237	71.3507	76.286	70.5885	87.3984	86.0916	85.8133	77.9322	85.8897	88.882	68.5501	66.7314	68.6034	68.7452	74.0166	65.6678	69.4051	75.5081	73.0197	71.2526	73.6915	79.2246
AT1G08480	80.6889	80.2823	75.8149	70.5154	81.5118	85.4994	89.18	69.3789	74.1326	77.8756	66.4164	62.3997	73.6569	81.1605	86.2534	70.2745	73.7683	81.7602	103.26	76.9511	83.445	85.5265	75.1656	70.9734
AT1G54070	47.077	38.17	39.3495	34.2093	34.0371	30.9571	26.6533	28.2033	34.2706	77.8603	19.6888	23.8497	46.1385	31.9391	33.7407	36.679	30.5534	32.573	51.6052	20.3079	16.2755	24.0373	13.8938	14.2199
AT2G47320	73.7417	77.4193	73.1094	78.4815	75.5967	76.5183	93.3211	75.1683	71.5154	77.8509	61.8975	73.0157	80.1696	77.4523	83.1033	82.2422	76.6375	80.7819	101.801	84.48	85.4909	82.9479	83.4064	79.9979
AT5G58250	71.5005	80.5413	79.1613	78.9071	99.7151	85.0448	119.878	101.232	109.585	77.8212	72.0149	76.4756	77.2064	70.911	81.2958	65.8391	76.6898	85.9055	89.5836	105.346	84.3813	79.7266	85.5147	89.304
AT2G07180	59.7146	54.7993	55.7387	51.8827	52.2653	52.2177	58.3122	46.1229	44.4016	77.8144	42.6196	41.6789	57.9755	45.4993	56.6404	50.6703	45.0468	43.0082	58.2224	43.1674	30.6695	47.7328	33.4797	33.4505
AT4G15560	98.0046	86.5663	97.2909	101.414	99.8308	99.0838	77.3989	102.528	101.58	77.8068	98.2314	98.3222	107.131	99.9473	100.917	97.4195	109.705	101.725	76.8278	100.907	86.7795	71.2528	87.9062	97.5957
AT3G50670	72.1999	80.8765	72.395	68.9977	71.4866	71.8814	109.545	70.1599	67.9995	77.8044	78.1372	72.9116	69.6263	64.0967	68.8297	65.4266	63.6637	66.8627	88.2619	73.2597	69.8802	92.6503	77.2462	67.8123
AT1G16180	105.885	101.554	108.241	110.924	98.0706	110.045	69.6872	97.5052	98.5578	77.8008	89.9499	98.9943	104.823	101.974	103.373	107.711	105.092	107.251	79.8579	93.6035	98.2797	77.5356	85.2233	100.207
AT5G61960	75.2054	59.2458	68.4013	58.6301	58.2479	64.1276	49.4377	56.2691	58.3474	77.7415	52.2151	61.2694	78.1398	78.5369	71.8934	75.2813	71.09	67.1001	62.3724	60.5803	62.7982	56.9291	59.217	60.2899
AT5G42270	106.827	92.9153	106.306	125.186	113.381	113.055	75.8742	115.703	123.337	77.7069	98.7567	108.831	126.303	127.078	120.207	129.962	142.52	131.088	77.7194	117.819	114.702	77.5656	103.468	119.926
AT5G38760	74.8503	38.6136	51.8035	71.4185	38.8057	51.6885	25.6151	45.0979	40.4719	77.6807	27.3479	30.661	61.6816	51.9575	50.7766	61.9835	63.7593	41.0799	61.3512	78.5518	50.1691	21.2007	18.3437	43.3069
AT1G70160	100.701	95.7512	102.904	95.2805	90.0202	99.7181	68.8158	100.323	98.0854	77.6758	71.3808	86.1781	110.452	104.897	102.256	89.7844	105.961	97.1192	74.2645	84.8527	94.9863	69.159	83.9424	92.6785
AT5G05080	77.5855	72.6158	74.224	71.7373	76.1936	73.4344	79.746	77.5362	68.5425	77.6203	63.9603	72.5884	66.6281	60.8681	69.2202	64.0021	60.2909	64.0184	74.0372	67.2368	65.781	71.0593	66.9006	63.3731
AT3G10770	65.4563	60.4114	62.2895	64.0365	56.5682	65.5419	82.0201	67.5603	64.4121	77.6117	75.5559	68.2312	59.3074	54.3412	63.6435	59.0917	50.6207	57.2788	60.8092	62.6186	53.3007	70.9484	61.5694	49.9331
AT2G45740	74.8343	72.1934	77.3436	75.577	70.4777	70.1865	61.5964	80.1293	76.9149	77.5862	80.1777	67.6618	100.932	103.521	106.864	103.224	101.048	100.368	88.5195	97.0012	83.0956	94.0394	94.1775	81.7889
AT4G15910	68.754	81.4571	75.6694	70.3597	75.3884	71.2212	95.2169	63.314	73.8228	77.5562	58.1679	58.5808	60.3456	55.5249	63.6244	57.7489	57.6099	63.4479	99.4573	66.9939	68.771	80.3704	70.6446	56.9954
AT4G21980	78.5198	81.6071	92.8934	82.8874	80.379	83.1527	54.5284	76.1698	69.6608	77.5272	73.1545	69.5989	77.9778	82.3777	78.1404	66.8598	63.8974	78.1009	59.3223	57.9375	64.08	64.6035	64.8451	70.8624
AT2G38110	151.442	118.506	137.747	146.944	115.726	131.342	46.8276	98.9805	112.504	77.3942	70.813	102.638	166.539	162.631	146.055	165.186	181.8	169.087	98.5196	100.566	127.378	74.6917	133.615	119.108
AT1G01980	58.1172	51.9736	46.8911	30.9717	36.1574	38.9899	32.3012	30.5441	33.0918	77.2662	28.0011	23.1419	58.951	32.8439	40.0599	39.3554	38.2739	42.7739	62.2108	25.0024	18.3168	26.0084	14.9494	15.2213
AT3G07480	81.3723	91.3982	89.3988	77.9065	91.7233	85.0272	83.9587	80.4573	85.9728	77.2584	76.2105	73.954	69.1707	84.9179	89.8029	73.1774	77.5617	87.4057	84.6605	78.3849	81.7071	82.1115	76.5327	85.4954
AT5G12860	80.106	91.6202	85.7266	92.724	100.816	92.6866	101.04	110.785	122.794	77.2348	88.1089	87.8939	90.3898	103.997	103.349	95.619	114.355	105.995	98.6545	126.336	113.584	86.7071	111.044	113.194
AT4G19160	123.997	95.202	117.601	101.003	89.145	93.6976	126.99	112.24	105.337	77.2244	193.324	121.389	166.864	127.156	149.322	129.933	113.201	111.833	95.0769	105.269	88.3616	127.738	87.1466	83.6512
AT2G20420	83.5885	92.1159	84.2676	90.288	91.7061	89.73	70.4313	89.4509	97.2506	77.1822	79.5289	88.1445	90.8744	95.8294	91.8587	86.8516	101.026	99.0136	85.9316	88.9405	90.7091	75.4786	86.0599	101.198
AT5G61020	69.0276	77.9255	72.6655	67.8717	74.7117	72.5372	111.876	91.8644	86.0455	77.0835	81.3775	86.9017	63.9328	60.5417	62.9842	65.7003	65.72	60.2506	77.1544	76.9572	75.4951	75.5837	77.9529	75.8365
AT4G37980	82.052	61.567	75.0046	66.3209	61.2909	55.7097	36.8971	76.7465	61.4688	76.971	76.1344	62.9455	55.7693	64.1551	62.5657	60.461	63.2053	63.46	67.5987	66.6246	99.1713	61.3509	86.3656	66.2491
AT3G50000	78.7782	73.787	70.0696	70.2613	68.1833	72.9665	73.0321	74.5896	74.6053	76.9656	81.6267	76.6607	71.5924	66.1474	65.9156	72.845	65.7927	64.9649	60.318	71.7109	64.771	70.678	69.4166	69.0099
AT1G17100	80.121	88.8666	90.5086	91.9112	90.0679	90.2852	119.403	91.9983	99.7642	76.9566	55.2788	64.2022	80.6614	77.5974	97.9169	81.7625	97.4201	104.021	135.41	123.396	102.173	116.498	104.672	85.7284
AT5G28540	99.9807	100.008	92.1968	97.2563	114.541	94.6128	120.402	110.057	120.701	76.9478	89.4871	92.9943	95.3089	104.077	92.6476	89.0577	103.976	97.363	132.355	116.949	124.262	113.161	134.869	120.552
AT2G38400	79.5587	68.6079	82.8391	68.8365	48.3698	65.1921	61.6876	67.55	79.9296	76.9446	108.358	87.3676	116.44	114.805	109.383	111.207	92.0947	91.4567	64.8873	101.806	86.9599	89.7004	71.286	104.071
AT1G48020	66.4394	63.9218	57.389	48.9494	47.2736	43.3067	35.4594	33.0092	33.396	76.9318	27.059	27.2623	57.5399	37.8254	53.282	46.3278	43.2998	44.3182	67.0822	30.6231	19.9195	24.9779	17.2332	14.4827
AT5G48300	123.361	105.5	114.424	145.286	128.704	124.961	71.9387	125.031	125.224	76.8919	99.9037	116.357	98.833	84.7895	100.724	105.915	136.123	113.597	92.9363	126.041	131.483	80.5052	113.106	135.957
AT5G50850	79.4261	80.8371	83.6787	82.3058	83.5794	83.6543	80.6935	82.6697	83.1739	76.8906	87.9406	88.034	87.3546	90.9619	88.2531	88.5703	89.6459	85.0804	81.5936	82.0577	86.1804	82.1385	87.2478	89.1281
AT3G55330	74.1099	82.0061	82.0026	87.2494	87.0832	88.4895	117.376	86.1934	86.6568	76.8601	67.1362	68.1253	83.5621	85.0972	100.639	75.3296	82.2734	88.9482	92.0964	99.3926	77.7928	86.7173	86.7017	79.0761
AT1G75940	133.254	144.205	89.8221	165.874	67.983	113.922	50.3872	97.1987	137.469	76.836	31.869	80.0596	132.727	90.4183	114.477	146.1	114.645	117.452	91.6974	238.725	76.3864	66.1803	56.2333	191.85
AT5G63510	63.8221	73.5132	68.2168	65.5335	72.3456	63.5718	91.789	70.4309	73.0606	76.8329	66.7768	59.9543	59.6931	66.6731	64.394	59.759	57.9259	61.1257	72.9699	71.9995	67.8133	68.8103	60.0097	69.8749
AT2G23170	20.0527	19.9042	16.6118	123.405	73.5959	99.0967	11.2619	17.0888	17.8073	76.8089	109.345	266.073	10.8927	12.045	10.6064	175.408	98.0867	77.3826	4.11055	7.04084	5.51434	48.7209	73.9856	84.2291
AT5G02530	76.3321	83.437	70.6255	69.3235	78.7357	77.1649	103.071	90.689	87.6721	76.7891	83.6903	84.984	67.2248	70.7809	71.8045	67.4536	75.7963	74.8337	97.02	87.6426	88.1053	85.9736	86.5189	85.3227
AT1G27710	43.4367	66.7607	20.1659	44.3148	90.986	55.4824	48.3274	51.2795	45.4196	76.7772	5.2458	72.7672	43.7532	39.6817	58.7824	26.4491	22.1765	70.1511	69.9689	29.2746	40.1671	73.522	33.6484	19.8833
AT1G14670	75.9816	69.8855	70.2054	78.8921	81.9662	72.9475	68.9384	77.1695	75.4735	76.6962	80.7559	80.8065	69.9085	80.2394	69.1357	75.4038	80.2567	75.4504	68.8701	82.7526	79.019	73.7196	79.67	81.1514
AT3G23490	81.0974	86.5999	93.2765	83.3173	83.8034	90.8652	74.2054	71.1547	70.6568	76.6496	72.5138	72.8948	74.4085	76.8673	85.3032	78.4878	75.33	82.3369	71.1279	71.9269	77.5768	83.917	85.3065	67.3382
AT1G69490	44.9461	49.4998	53.9969	50.2056	40.6201	48.6083	18.3863	28.731	24.9111	76.6482	78.2222	42.8171	42.0875	35.5627	29.8022	64.7742	39.8486	39.0051	14.8217	17.3665	21.7036	43.6054	42.5334	36.4333
AT5G56030	115.571	124.847	116.994	118.655	134.455	119.613	105.271	141.062	141.851	76.5967	117.527	113.375	95.2512	105.484	97.1114	98.5474	115.779	114.515	116.873	112.774	128.989	97.0321	142.185	131.258
AT5G51110	60.6863	69.0053	62.5574	68.3589	77.1174	68.2505	103.228	74.0498	83.6462	76.5851	62.7622	60.5993	63.6297	65.6794	80.4615	64.645	73.0809	72.9432	77.7179	86.486	67.9003	79.1188	73.6404	67.8237
AT2G02510	59.9932	70.093	65.9088	65.9041	68.4652	60.8819	91.3251	59.8863	62.4198	76.5613	56.5096	53.2292	60.1224	73.3765	73.7963	65.6955	62.7922	65.3232	94.287	66.2731	65.3167	81.9052	65.8171	58.1204
AT1G68110	40.4273	38.7801	37.2296	28.5072	29.5933	30.4629	35.2796	29.1269	30.617	76.5447	23.861	22.5472	55.777	36.3111	48.1526	41.56	40.9423	41.5467	48.0538	27.0797	22.0829	33.6562	18.6074	17.1682
AT5G47350	0.464403	0.474761	0.139706	1.54846	14.5704	0.252447	8.60148	3.50956	0.531354	76.5195	0.36322	1.88285	0.167961	0.667058	0.061343	0.556765	0.351635	0.799253	0.12775	0.0463193	0.0895486	0.0782205	0	0.178384
AT1G72330	52.8389	51.807	46.2045	46.1782	42.9513	45.4942	33.085	38.2208	39.7671	76.4965	34.0047	49.6286	55.057	45.0276	44.3848	58.4854	59.2751	54.9382	45.0927	28.0835	27.2245	34.7544	36.8968	33.979
AT1G75910	123.015	130.893	103.019	184.862	79.9913	145.432	64.9755	140.111	177.873	76.4925	43.2362	134.764	130.016	89.4292	132.162	155.708	122.979	118.341	96.4511	262.068	82.2231	56.9468	37.723	220.72
AT2G44860	60.2638	70.8266	60.6728	65.6348	65.1769	64.5318	98.9342	78.3669	74.774	76.4919	75.7397	72.1116	54.2425	58.8219	59.8181	53.5372	55.7681	59.4522	76.5276	67.5543	65.6827	78.4061	67.9602	64.7243
AT5G67500	90.006	82.4801	85.7852	80.697	81.5436	82.4707	79.5951	92.5467	84.8325	76.4501	92.4317	80.4693	90.473	91.857	83.2769	91.5454	93.8812	96.0466	92.3585	89.5317	95.7629	87.6364	86.6409	97.3738
AT4G01610	102.125	101.326	108.494	107.969	101.366	100.735	70.5803	98.2669	92.8113	76.3177	71.6162	86.7805	98.7274	94.1526	91.0476	103.53	103.243	99.2352	73.7845	82.6096	102.435	71.042	83.4719	93.5053
AT3G57290	67.8386	77.4699	70.218	68.8509	72.9821	72.1019	86.6819	83.9221	81.0986	76.2617	82.9102	83.0634	63.2691	56.9535	65.9182	62.8081	66.15	62.5423	66.8586	68.1719	62.4974	70.13	68.2362	69.8767
AT3G18035	77.5938	77.0555	72.0666	68.6057	64.9985	71.7905	92.9526	73.0979	69.8916	76.2379	72.7735	70.2728	76.9129	64.5087	77.1312	65.9702	60.2304	63.3032	74.6169	61.7026	60.9188	75.6196	66.7009	57.1162
AT3G17060	59.4063	50.4833	47.737	42.2977	38.1293	40.5963	24.4457	34.8904	39.3038	76.231	23.0869	25.9431	60.8945	40.9274	46.1739	43.6271	41.2295	36.3598	39.6574	22.8176	18.1768	20.4355	14.4594	14.7231
AT2G38040	92.9792	88.164	94.1938	96.5304	96.9951	93.6083	75.84	95.4624	95.8806	76.1895	91.4205	93.8581	101.824	97.2468	92.973	105.527	105.68	98.0088	73.1923	94.1091	81.6553	76.5601	87.4365	86.8161
AT4G26400	43.327	40.6575	41.4109	39.7166	38.1587	42.1699	52.2292	41.6681	40.9463	76.176	51.6526	46.9465	42.0377	33.3597	42.6306	43.8168	40.2579	35.745	39.161	38.0779	30.2355	41.6454	36.5624	32.9999
AT5G13440	70.9808	76.523	72.5353	72.506	75.7834	73.6084	75.9606	78.6849	83.3614	76.1591	79.9134	79.6862	87.0982	91.4101	93.2692	86.6488	83.1931	94.8407	86.5506	78.2672	86.0654	80.9447	77.9442	88.4214
AT3G54560	62.102	63.908	63.6892	69.035	64.3173	59.5837	100.262	66.3529	64.249	76.135	42.0653	55.8883	48.7878	41.5122	59.8974	46.8644	49.4244	58.1491	85.3727	62.8421	64.3247	71.5769	63.2636	49.9022
AT3G56130	83.8092	73.1969	78.2814	82.5193	81.6852	79.4701	97.0598	81.0248	73.7545	76.0969	64.9175	68.9273	79.3754	77.136	83.266	81.6947	83.9077	83.3396	77.321	79.0585	66.774	70.9676	79.1233	70.7729
AT5G37370	63.5326	66.0623	66.1978	58.2731	58.8513	62.9524	96.7783	58.0185	55.0177	75.9876	68.5549	63.3337	63.8707	59.4364	63.3805	57.9126	59.2562	58.8122	77.2983	63.1772	61.9159	78.2465	63.4582	56.2805
AT2G41540	97.7278	78.4988	90.5604	82.2665	71.7782	78.9534	51.6871	67.4521	68.5901	75.9849	77.9314	76.4441	118.068	110.551	94.0923	103.188	105.962	98.0897	80.6663	71.5858	86.1764	70.8558	82.5418	80.863
AT3G02180	108.882	107.858	111.548	107.908	112.112	105.435	95.4956	87.4207	82.3303	75.9596	72.2258	82.2018	86.8929	93.3269	97.785	85.5938	96.4398	98.0848	90.8285	90.5664	90.5282	85.3679	81.8818	87.3235
AT2G03090	26.8904	35.5113	29.3432	33.502	45.2097	34.7166	52.9742	34.0224	38.4721	75.9192	24.2996	42.5029	24.7725	29.6915	27.1926	38.7449	41.7421	37.2882	82.3933	63.2683	78.5478	68.6915	83.2185	73.2838
AT5G62890	75.4796	82.2428	77.7933	83.3819	80.2502	79.2777	97.4943	96.7825	96.7629	75.9054	78.3429	87.3675	85.99	82.3214	85.0116	80.3713	87.7305	80.4906	97.1268	99.7366	101.611	88.1592	89.9923	93.6713
AT2G17560	67.7488	82.9789	72.783	74.2142	79.5943	73.3221	98.8161	71.3344	76.5821	75.7963	63.2564	72.1143	65.1557	68.428	68.8349	67.0967	68.6101	74.5408	124.525	90.2393	97.8815	95.3208	96.4186	78.0701
AT2G39330	115.241	115.308	104.971	97.3492	93.9322	89.3213	48.3227	105.275	91.7456	75.7598	84.1635	150.251	103.262	145.707	87.9293	106.996	90.4842	88.8904	221.608	141.474	216.704	124.329	135.59	149.791
AT3G61860	60.4663	64.5189	57.9984	60.5795	63.5343	62.5481	100.399	58.2316	55.3641	75.7491	67.3505	64.4327	48.6894	50.5884	58.9348	57.292	46.9591	49.9471	74.2249	55.2409	50.551	84.065	60.5582	54.9092
AT1G71695	119.934	101.033	110.397	118.384	106.521	108.879	95.234	102.095	94.3798	75.6869	63.2542	72.524	97.5036	89.4324	115.747	107.633	106.451	117.47	115.533	111.461	106.144	101.442	117.601	95.259
AT1G18720	79.2827	92.9015	92.8266	80.5233	81.1968	94.9463	77.5997	94.8788	80.956	75.6837	70.9992	94.9577	87.0458	94.2187	87.0738	86.8749	91.5261	92.9273	85.2152	87.2622	99.4777	85.6554	77.3407	89.9671
AT4G34200	68.7094	79.1314	70.3202	70.6018	82.1454	75.7657	87.2117	84.027	85.8128	75.6382	85.9564	77.487	65.3564	70.5604	72.078	62.8118	72.0429	70.1161	71.8428	78.3019	77.0248	69.0969	68.1633	78.2947
AT5G26360	80.7618	93.3128	87.0923	86.0314	98.0357	88.84	85.969	84.7696	91.2598	75.5771	77.4854	85.6318	77.3546	74.6267	77.1679	76.1839	81.2766	81.3476	76.148	84.932	83.8618	70.8689	79.5647	85.0459
AT5G18110	72.9391	76.4901	75.3106	67.4555	67.9492	72.6775	73.8157	62.4182	65.7027	75.5655	78.2511	64.8164	62.5366	57.9718	62.4247	58.953	55.8888	59.7258	61.9354	59.4303	53.3849	69.0344	62.9673	60.588
AT3G55290	72.9748	63.1272	76.8203	59.5887	57.1139	65.3482	42.5259	59.2059	62.0623	75.5228	63.0144	76.0135	93.6441	88.0843	74.8059	83.3563	77.199	80.379	107.45	91.2156	104.852	89.3204	78.2681	88.051
AT5G65207	50.5643	52.41	63.9081	60.0877	55.3178	67.5232	35.2131	43.1393	38.1858	75.4643	68.7719	56.9304	68.6929	84.3439	60.0187	81.1886	66.5022	56.2401	35.8602	33.6217	39.7113	63.5645	38.743	47.4942
AT3G17930	58.2429	62.6962	63.8711	57.7601	62.8836	66.6108	85.0708	70.0488	70.584	75.344	55.2675	56.9942	72.0017	73.8135	70.2886	64.7581	72.8347	72.4552	82.5673	77.3515	70.3712	65.2566	75.2985	67.5639
AT5G67510	76.444	93.9724	76.7797	91.6234	88.3084	79.618	107.171	87.2068	94.4139	75.3317	78.7173	83.2076	76.3792	78.7594	85.6508	82.6265	81.9989	81.3576	103.54	82.7535	86.8242	92.4063	88.9162	85.2252
AT3G56190	69.6989	72.0709	73.0096	66.8126	76.0168	72.3008	78.9916	68.8954	65.9833	75.2914	76.8797	65.5423	74.8238	71.5727	70.0606	71.8912	67.0549	73.6178	74.9097	69.7972	72.556	76.6055	70.0033	68.2005
AT4G36800	84.0137	82.5613	87.7014	87.3005	82.0656	83.3935	65.4459	79.3902	73.8401	75.2675	95.3242	78.4832	81.8985	86.2904	79.717	89.9158	80.7762	82.3675	68.4825	71.6345	75.2943	82.5821	75.2022	75.3142
AT4G17530	98.3557	89.3259	94.8305	82.1992	80.4068	79.4634	65.5797	85.9065	79.9226	75.2672	117.075	82.3631	85.431	102.553	90.2951	86.4749	85.0617	93.8138	82.0392	80.5061	88.4038	93.3535	86.5709	86.9877
AT3G05725	39.4501	36.3485	36.2357	25.9717	27.245	26.8884	36.1841	24.4566	24.5092	75.2413	21.0126	20.7296	46.0287	33.6851	40.7463	29.6631	31.8945	32.5675	43.4672	17.0612	13.8534	25.3182	13.4754	11.9502
AT2G39780	68.6306	67.9979	74.4196	74.5956	67.1111	69.3225	58.6591	63.0082	65.6218	75.2106	59.2373	65.995	99.2074	108.422	98.4644	96.9216	99.2721	102.794	81.3827	70.7679	87.6668	82.1986	87.0514	84.4768
AT5G13140	96.4007	80.762	86.8924	87.3229	81.8964	88.5503	94.8355	96.1543	85.4107	75.197	83.6903	81.5566	101.338	97.5258	97.4084	94.5823	98.5442	93.5422	125.378	120.622	105.865	96.6574	109.418	100.098
AT2G08765	55.9883	62.0933	56.77	69.3121	67.0489	68.2855	138.94	73.4887	68.8194	75.1101	47.3855	58.3478	51.5587	47.7229	62.4676	57.8265	40.026	53.8039	96.8651	53.7449	64.447	58.8793	58.0637	61.5705
AT1G09795	67.5792	67.3912	70.7436	66.6803	74.1958	68.5472	73.1603	70.4295	69.6936	75.0889	75.4637	67.7709	68.0195	69.5134	68.7182	68.7365	68.595	68.5938	71.7483	77.5631	74.091	73.8425	74.2143	73.364
AT3G02360	89.4821	83.4673	85.7399	87.8112	79.975	83.1426	60.8259	86.4012	84.0121	75.0699	82.011	84.2642	91.1568	92.1122	88.916	91.0749	86.3255	88.486	75.6519	84.076	87.9629	73.8656	78.8539	89.4072
AT3G07315	63.0957	64.543	48.8946	77.8543	60.9812	55.8902	49.0418	55.3904	58.8097	75.0667	46.681	64.5379	53.4203	71.4847	53.2625	65.0258	55.0687	56.8094	56.365	44.8079	58.8427	42.0789	53.6976	61.3442
AT1G04690	72.2788	71.0244	67.4878	66.232	73.0029	67.7807	70.3624	72.6621	74.202	75.0621	74.987	74.1888	75.7158	80.7851	66.4486	72.1257	68.2894	76.4727	78.1315	77.528	88.9364	73.0731	87.0071	78.6006
AT1G21680	46.2781	39.8721	49.5929	48.7841	41.2111	48.3285	42.7858	51.8553	52.1345	75.0347	70.8687	67.0123	47.8589	45.5623	49.9431	63.3897	55.5895	46.391	32.7563	50.2699	47.1438	63.2259	71.7589	55.638
AT3G15095	85.6422	86.721	86.4181	87.8954	86.4369	90.7254	80.9348	83.3905	83.4117	75.0291	67.6341	83.5833	73.7476	72.4758	76.4838	76.6081	76.0466	71.345	73.1721	72.6919	79.1646	66.3776	86.5001	78.4637
AT4G23650	66.8237	70.2673	64.129	68.1945	69.0667	67.1354	67.839	64.4615	68.1099	75.0059	77.6956	76.4948	61.4174	64.8554	60.1182	66.3155	62.0645	61.1083	63.2971	69.7231	67.3845	72.9288	68.1754	66.3567
AT5G16150	112.872	102.783	114.71	111.859	113.349	115.333	85.0066	104.182	98.1288	74.9993	103.395	93.0789	100.454	101.482	100.32	90.9376	105.513	104.373	80.5788	102.566	92.7897	84.9084	92.7333	93.6464
AT5G57350	77.76	67.1178	79.2721	71.1359	66.3393	74.8572	35.1705	66.3017	79.9108	74.9962	67.6244	80.382	86.8874	89.9149	77.9404	92.5906	93.081	81.144	57.0732	70.3423	93.6205	66.3541	97.9836	88.194
AT5G67480	54.1473	53.0404	51.5144	45.0109	41.5496	48.1193	66.7709	58.9275	51.2821	74.9777	165.162	60.251	60.8337	73.8077	59.9792	68.4872	43.8668	49.7892	57.5584	60.484	47.6496	98.4903	66.8747	55.5836
AT3G15790	44.8407	37.1486	35.9153	34.6895	32.3887	33.9	57.4752	46.7324	41.7907	74.9592	35.5733	51.4391	34.9751	36.5686	35.9184	37.2565	34.4775	34.1293	51.0012	42.9307	54.6614	52.1114	41.7949	43.2152
AT5G15360	0	0	0	0.0568505	0.291097	0.227075	138.964	104.943	104.802	74.9275	75.0511	72.8709	75.1344	92.9058	95.7572	66.6587	81.5023	95.2576	122.158	108.565	97.9012	101.679	100.768	89.5689
AT3G52800	50.8008	53.6416	49.5975	46.6704	46.5528	46.0728	47.7807	45.6626	50.1957	74.8694	67.8784	61.3336	51.5898	54.0871	48.4422	59.4135	55.3411	51.0689	53.547	40.661	55.6614	77.8348	67.6818	55.3385
AT5G49940	63.8093	70.6336	77.2119	72.6381	66.1904	73.7684	79.3925	72.339	66.3763	74.8677	76.0237	63.1185	71.9847	70.6144	78.8134	71.1926	68.8258	71.7521	75.5828	72.899	72.2284	73.6426	72.9639	71.0365
AT1G06890	69.0021	62.792	61.2822	60.721	56.6999	59.6044	66.1529	57.0162	58.277	74.8646	65.155	57.5993	62.6715	55.9342	59.2488	59.373	60.6061	57.0245	68.475	56.7488	56.5959	58.4725	60.0924	55.7719
AT3G01480	86.3751	90.8366	91.9949	100.399	100.552	99.517	101.72	98.5511	96.1781	74.8439	76.548	82.0498	101.664	100.949	108.029	97.0323	101.018	103.327	94.4942	103.518	89.3416	92.0777	99.7124	85.9828
AT4G17170	82.5814	80.6325	95.9928	86.0977	77.0035	91.2758	53.7107	76.8519	71.1439	74.7707	109.482	90.4441	113.197	108.318	100.918	119.807	98.9666	100.444	69.2522	69.2769	75.9162	74.0313	74.996	80.3654
AT4G16500	51.4607	50.5384	43.383	53.8095	45.0861	40.3234	54.6364	48.9794	44.1527	74.7632	72.1174	72.9729	45.289	45.8962	46.2387	54.8289	48.4794	45.8364	53.5017	51.9007	48.2257	84.7377	55.9473	52.7918
AT3G30390	94.2484	89.5757	99.654	95.2168	89.3633	101.898	72.1606	92.4546	95.2975	74.7057	79.8086	78.6423	102.987	102.094	98.9525	101.417	102.204	100.832	71.5974	87.6439	78.1505	73.8201	79.4078	84.3587
AT4G38510	82.4209	82.1146	85.6665	86.721	88.5543	84.8347	77.1591	86.5017	85.5158	74.7014	84.6872	81.7776	87.3621	86.1128	81.4578	88.9462	83.8049	85.9923	77.7248	84.9178	78.1992	71.0396	80.5355	83.5612
AT3G54620	54.0266	56.8735	55.0025	56.6764	56.0797	58.4641	61.3403	53.3906	54.7852	74.6871	85.1022	62.7456	55.6926	56.9909	55.1396	57.1126	51.1095	52.326	53.8391	52.9576	56.0624	64.5125	55.8961	53.6432
AT2G40490	81.2954	85.2269	81.2677	89.9413	94.7176	82.8674	90.3728	96.5261	103.351	74.6743	84.0489	76.9684	84.5386	86.2246	90.5109	78.5219	92.3159	90.1754	83.8614	110.18	81.1477	74.3991	84.0047	92.7369
AT5G66680	70.6305	75.3778	66.2997	70.2278	79.286	73.3533	93.6828	86.868	82.5835	74.6647	71.7588	80.9738	67.8969	68.1501	64.0822	69.3463	73.6882	70.1966	87.3219	83.7388	84.1673	77.2026	80.4889	81.9907
AT1G69460	68.7431	70.6454	72.1418	72.8849	74.139	68.2613	84.3867	70.9538	70.5504	74.6502	60.5965	62.7225	72.6662	65.1391	70.689	67.6867	68.1387	75.1319	86.46	73.034	74.7088	78.3552	74.4404	72.4233
AT2G34810	87.058	79.2767	82.5983	67.7735	58.8206	72.7313	26.6467	67.7724	61.4026	74.6204	44.0409	89.3008	130.686	144.069	116.198	139.74	131.361	131.909	108.537	89.7869	137.025	102.449	124.933	151.339
AT2G05790	83.9609	90.6817	81.1327	92.4503	95.635	90.416	111.001	91.338	85.8231	74.6088	67.3054	91.4681	66.8941	61.4887	69.6731	72.6504	76.9093	78.0769	98.9325	90.5208	83.5323	86.7199	93.0745	82.3601
AT5G67110	35.6548	40.6797	35.1167	30.4037	22.0419	29.6143	98.0389	46.6796	48.7728	74.605	26.6807	44.0713	27.7235	24.1618	26.9123	21.6954	21.9385	28.6276	40.877	31.3063	38.4325	34.9384	32.0516	25.3212
AT1G17140	82.6078	83.8078	87.0009	78.1109	92.2437	82.7693	97.306	75.841	75.8633	74.4992	51.5347	55.433	73.1866	71.3006	80.5473	67.2473	75.3206	80.0075	89.9314	73.0579	72.4008	77.3734	82.6164	68.4609
AT1G32460	70.6587	74.7742	66.5916	70.6662	66.3704	65.0789	59.8489	58.5166	63.8638	74.4586	140.915	109.753	74.5992	77.0403	64.1666	83.069	53.2138	63.4157	48.0897	56.8202	47.3408	104.531	52.8069	63.5325
AT5G15090	75.8269	79.7505	77.7752	94.0086	91.6245	77.262	91.6567	83.3025	82.7811	74.4521	82.6377	100.533	77.8831	72.6928	77.6212	94.2124	102.022	94.7489	89.1563	82.6175	81.1181	97.2271	109.744	99.9689
AT2G32150	74.092	54.6141	60.6915	46.686	33.8278	42.6384	45.1417	65.2735	45.1817	74.3226	104.36	85.78	330.825	358.588	373.645	330.712	196.112	230.357	462.841	430.475	290.907	797.152	351.732	321.548
AT5G24800	53.4895	63.535	58.7375	50.6178	50.6399	55.1511	95.5316	66.6693	64.2908	74.2059	90.8792	63.172	43.2401	46.9518	45.7459	50.8934	33.8914	38.4211	43.3153	56.9838	43.5667	63.5307	46.4256	41.1607
AT5G20620	93.5125	89.5464	90.845	86.0933	90.8419	88.1797	86.4334	90.1934	91.665	74.1216	72.1282	71.5367	107.742	110.78	107.73	78.1539	89.6568	100.61	98.0267	90.8168	100.885	72.4767	83.0915	86.6297
AT1G29400	71.7372	66.0557	75.8648	71.9699	67.7636	68.9696	53.5464	68.4702	65.981	74.0197	99.8642	81.6423	77.1632	70.1017	69.194	81.4177	70.3123	65.1553	52.0658	63.8708	64.5899	66.4801	68.308	70.7081
AT3G54110	65.4908	69.7133	68.4076	69.36	66.5522	68.501	71.7571	71.2101	71.1468	73.9964	87.6355	77.492	76.3928	75.2165	73.9398	76.7831	69.3129	71.9503	66.786	69.7084	66.3349	72.1198	69.9828	72.3551
AT1G80380	77.7902	74.1385	77.9254	88.6146	82.5976	79.3644	77.582	80.5169	85.8964	73.9736	99.5837	77.2742	91.5025	86.7815	94.0582	99.2726	92.9184	89.7728	66.4702	86.9852	76.1866	77.1846	84.0508	80.2596
AT5G42570	51.2378	49.7957	37.8499	36.7103	42.8239	35.5827	41.7015	39.4396	36.5343	73.9551	73.1035	60.2598	36.8195	36.2834	31.8922	37.52	39.4929	40.1745	42.8516	41.0126	47.4846	80.9724	45.6646	50.186
AT4G21110	63.1597	65.7508	65.0371	59.0679	58.819	62.6556	80.1868	68.4131	64.2579	73.9458	76.0934	62.4379	60.1367	56.7471	61.1382	62.353	54.0813	63.283	66.6956	64.3851	63.0534	81.6748	66.0056	63.6801
AT5G03660	80.1206	90.9084	84.8819	82.1237	82.8503	81.7802	86.456	73.083	73.549	73.9348	70.6252	69.8931	80.742	86.395	84.7068	78.2124	80.274	81.6938	91.648	71.7079	85.2452	89.793	85.2403	79.9208
AT1G59870	42.8671	49.3023	47.3372	137.948	84.3825	82.0432	15.7111	40.2855	32.1784	73.9346	103.847	181.592	27.8938	32.9918	26.2873	122.072	80.6176	38.1141	12.8184	22.1289	25.9421	35.207	84.5439	80.078
AT1G35516	49.8523	53.5907	53.6248	52.3525	51.9623	51.6409	64.8945	50.3305	49.111	73.9015	47.5347	52.9574	40.6234	46.2929	54.3539	45.8428	43.0475	45.9057	58.8081	46.9529	48.9983	68.1314	63.4488	46.1993
AT1G20630	98.4528	87.2817	104.532	89.1895	80.1984	90.9574	48.1313	82.1246	83.6457	73.8593	74.1192	73.4043	99.2267	106.689	85.3539	110.618	102.956	107.098	44.7333	54.8164	69.4965	55.0175	60.8615	76.2348
AT4G24510	104.054	82.3696	87.6094	102.15	95.8059	92.0534	54.0475	82.0821	78.2301	73.85	85.2517	69.6922	84.0483	86.4182	80.8497	88.3591	94.8808	99.605	60.5913	76.871	71.2835	58.1987	97.433	80.7584
AT5G67490	87.1088	87.5284	94.1834	87.8043	79.6521	76.3809	91.3937	81.3949	77.546	73.8352	87.1454	69.8958	86.6878	86.7861	95.9239	78.2411	75.0487	85.4503	84.1061	65.4803	64.7758	86.1935	75.3866	68.9393
AT5G08410	66.0014	71.1165	75.8669	70.5248	72.0146	75.1849	78.322	70.2725	71.7172	73.8159	60.5303	53.743	80.3353	85.9262	91.8321	81.6423	76.0042	89.3133	75.3368	82.9761	81.3694	76.1756	73.5925	64.3937
AT4G10080	74.089	69.113	71.0615	71.6395	66.6319	67.2375	62.4347	69.9106	68.7354	73.7379	81.0053	67.8654	81.8333	78.4791	75.7038	84.1669	69.6272	73.5067	52.9059	68.466	62.4762	66.1981	72.3946	62.8838
AT1G78830	102.86	104.165	111.982	183.789	119.248	130.999	37.7273	91.8796	87.8505	73.6824	192.291	171.772	102.451	103.836	95.6496	196.195	147.163	109.028	38.8598	51.2114	52.0181	60.5327	104.347	112.824
AT1G50920	72.0649	87.9192	76.1739	76.7931	85.0835	79.1354	89.972	93.4055	91.7238	73.6502	87.7672	84.2678	66.4656	66.5206	67.6114	68.0093	73.0698	66.6162	77.2863	82.8727	80.0247	73.487	78.288	83.3045
AT5G28050	89.0122	86.1624	90.8251	99.2831	84.1969	83.746	79.48	67.3007	93.2062	73.6472	183.05	87.3192	87.8916	89.4894	80.7819	89.6699	82.4558	92.9036	72.8591	76.8412	61.3237	70.8652	76.786	87.2798
AT5G42050	61.4672	65.8591	66.4192	67.1534	66.113	63.709	29.002	47.3078	48.1841	73.615	104.008	102.316	52.9781	61.3525	46.0454	108.793	92.7695	67.5235	42.091	46.2339	75.951	89.1271	98.8995	93.3455
AT2G46800	49.5392	44.6229	48.2649	46.0223	40.7724	45.9802	45.877	50.3626	44.0485	73.5849	56.8286	58.7056	48.8288	46.3903	46.1669	49.1082	44.6872	42.8581	43.2139	48.9747	44.7645	59.4811	47.7752	51.2002
AT1G11750	62.5905	64.7485	68.912	73.7405	74.0676	65.0503	67.7728	70.1173	76.861	73.5631	73.4072	63.5683	76.4425	71.0581	78.8083	75.4004	73.2681	74.0709	70.2001	77.4608	70.6175	65.7577	69.4668	78.681
AT5G16660	77.6138	75.7468	71.8738	78.6337	76.4454	73.5036	64.3476	72.8914	74.5225	73.5432	81.8049	67.8531	83.6746	84.5014	83.6021	84.8979	77.0719	84.2223	67.9522	78.1651	71.0724	71.3332	74.4214	70.4725
AT5G48160	59.6539	59.1945	60.8897	56.8399	55.0085	57.8649	63.8841	56.5814	57.0222	73.5	72.0686	68.5134	61.244	55.1772	58.3553	63.203	55.2857	52.9712	43.8361	55.7668	44.8162	62.776	54.6931	52.4979
AT4G27450	49.1651	47.4926	54.8781	57.6439	49.5793	50.3235	34.2565	49.0813	45.6931	73.4928	105.048	56.8041	62.1225	62.6635	56.4708	74.8272	40.86	48.519	28.4262	42.9987	21.7444	57.3507	34.8438	37.8916
AT1G50480	96.9554	92.6104	105.633	105.752	97.9879	107.534	77.37	110.439	100.492	73.4602	113.036	95.3226	106.738	100.356	96.9364	101.901	105.369	101.206	64.9811	88.1907	80.6811	75.6343	82.1386	91.555
AT2G35940	63.0738	59.3455	71.3459	56.2528	56.2784	66.4333	43.8236	58.4756	57.1829	73.4062	65.2978	60.5754	72.3397	74.1035	61.4474	67.0214	58.4081	65.1285	52.1854	49.5003	65.6545	65.0927	67.7107	63.8904
AT4G25690	35.7406	34.641	38.7266	35.5352	32.7255	32.8732	44.7046	34.0731	36.0865	73.3909	66.5141	47.1519	34.9266	32.8408	35.9947	41.4177	32.684	32.1993	39.0497	32.0526	38.2634	60.3514	52.7475	41.1662
AT1G10950	72.5947	75.5341	69.3924	73.4215	77.249	71.0395	78.1188	77.5319	78.452	73.3891	73.7667	76.346	76.3518	72.8129	68.3459	71.4411	77.8881	71.308	79.4285	80.9171	78.5716	78.0228	79.7294	74.479
AT5G01410	69.5248	69.3117	67.0812	75.0637	73.5541	73.1116	66.0699	75.3461	80.1922	73.3661	71.2339	66.4063	78.4027	82.739	84.1535	71.9157	84.2864	86.0328	83.0193	85.4772	78.0424	72.2634	75.9393	74.9039
AT1G77370	61.7174	66.1963	62.7497	55.1082	53.6294	57.9532	73.4996	58.1165	55.7311	73.3543	57.5124	59.3776	55.0792	56.5662	64.2197	59.037	48.4964	58.3542	63.0052	51.8352	57.7932	76.1392	55.9024	50.2931
AT3G20230	65.663	78.5177	71.0044	70.5547	75.114	74.5205	106.926	75.7885	79.311	73.3138	70.0619	56.719	73.746	64.5751	71.9128	64.2861	63.8477	66.575	83.4208	84.5248	65.4263	77.5991	77.2679	64.0335
AT5G46030	76.9885	88.4882	80.1508	76.7513	80.8822	74.2922	83.184	77.9797	77.707	73.2993	75.8394	73.8173	80.7436	88.312	86.5624	74.8222	73.0379	79.1857	89.6672	73.6147	82.04	81.6464	75.9459	75.3724
AT5G13220	56.9603	52.3568	48.8204	37.0455	29.108	35.5895	24.9703	64.4343	43.8921	73.2974	65.8558	95.8648	57.4631	63.295	49.0463	76.2261	51.3912	47.7948	83.0496	62.1066	96.2347	116.547	82.7129	90.6407
AT1G21790	32.1275	27.067	18.8213	13.3818	12.5431	13.4688	15.6662	15.2406	14.2891	73.282	66.7762	21.8565	20.3859	20.0532	16.798	15.2048	15.0303	25.9175	20.158	17.6328	19.7748	67.4655	18.0688	24.418
AT2G23070	68.0244	68.957	67.8344	65.8131	65.7168	69.4964	69.2503	69.1142	69.5488	73.2805	78.0618	72.0523	65.2573	63.305	67.3796	64.0682	62.068	61.154	52.5797	58.995	51.9401	55.3147	56.3457	58.3189
AT5G47840	67.7156	67.1258	67.0255	70.5086	67.4987	63.8876	93.5196	72.056	68.5262	73.1733	73.9805	61.3976	78.203	73.2583	84.9363	76.6159	71.323	74.4526	74.6175	77.6455	67.869	71.3052	74.8583	61.5783
AT4G32940	95.3245	104.949	131.039	106.615	110.417	131.575	42.6759	71.7858	71.8255	73.1471	53.7861	68.8562	90.252	83.955	80.3419	86.6142	87.7311	90.7198	49.9766	48.1002	69.5712	49.3785	61.8017	76.9677
AT2G44100	89.3354	88.9917	90.9207	91.4397	92.6143	94.9646	66.4717	96.0169	93.1114	73.1409	101.911	90.7623	92.3428	99.1131	85.0996	92.6698	95.0636	90.9311	79.9285	87.2326	95.6801	75.283	89.1261	99.5189
AT5G05610	65.1859	65.2326	62.6747	61.9989	58.2686	57.9718	79.5623	65.996	58.5237	73.139	58.9945	66.0912	61.2319	63.7007	66.5666	63.0072	58.313	62.6507	80.0866	66.2116	66.3554	73.5058	70.2055	59.7552
AT2G44160	66.784	73.7545	71.5216	76.7784	80.4742	74.3844	75.4966	79.0942	79.9938	73.0041	78.5595	71.7061	71.9604	74.905	72.0897	66.2101	75.0479	70.6737	63.8934	73.8627	71.5524	58.0237	66.6902	72.9863
AT1G76030	80.7439	78.7166	81.0724	82.0204	80.0923	78.5579	69.3326	84.43	81.0689	72.9648	87.5135	77.7285	81.4532	81.714	83.2572	82.3273	80.0415	78.2011	63.6326	75.9297	68.5409	74.2716	75.6609	76.5974
AT4G30600	62.9794	58.8156	62.0599	63.2222	59.1466	59.5589	56.8384	60.5669	53.6564	72.9566	73.0929	76.4942	60.8401	61.6006	57.1059	67.8917	58.9342	57.3068	67.1864	64.7797	69.0128	80.2893	84.1809	69.3151
AT1G30330	92.307	95.8353	88.9984	88.6462	93.2169	95.35	79.4164	104.092	98.3728	72.9151	104.688	106.21	101.707	91.4728	86.8375	91.1983	95.3774	90.3586	84.6654	97.2154	92.184	82.6622	96.7022	100.706
AT4G17090	85.5074	77.0773	51.5047	40.8378	32.1318	33.1229	28.585	47.7103	42.6159	72.8758	94.4149	52.2762	52.0928	58.5383	54.6783	52.4502	41.2582	65.6727	43.8344	54.7745	52.147	103.928	45.0301	54.2692
AT5G08000	120.582	126.653	103.518	102.585	98.0132	93.5865	101.227	74.6252	72.8143	72.8081	102.946	79.0415	77.3309	77.0931	72.9348	80.1827	79.2293	93.0347	89.5788	73.185	67.6799	97.9902	70.4018	66.1648
AT3G56020	52.2675	73.8398	51.9926	64.6066	66.2898	53.5099	112.936	43.5026	46.8092	72.8047	40.9758	37.818	44.3479	51.6813	53.207	46.2809	56.8407	47.8631	107.978	54.3209	47.7217	89.356	54.7193	50.6939
AT1G50320	70.9871	70.2701	78.4746	79.0861	79.1773	82.0146	85.4835	69.6411	71.4023	72.8044	67.4824	61.1683	71.3565	74.2914	85.1313	69.5662	80.9617	81.3934	86.0927	82.929	75.0142	87.7933	84.51	68.9037
AT5G63190	68.3661	61.6024	67.3275	60.5534	57.2324	66.0146	51.5556	63.8457	64.3318	72.7925	68.355	62.3077	72.3354	63.4806	67.9601	61.4387	59.3993	56.9097	39.7783	56.8355	51.1473	55.2494	58.3727	49.688
AT5G50950	105.498	92.7524	109.24	108.042	100.225	101.512	44.3958	84.602	83.0233	72.7815	78.4865	117.863	82.5288	90.6173	81.8717	97.2026	94.0284	85.3376	95.5493	97.4658	106.552	91.9365	118.254	113.467
AT5G03940	67.6019	70.8767	74.6081	75.9493	80.5706	78.435	94.9694	82.8588	83.7058	72.7687	78.7042	69.6763	75.3401	69.0611	81.774	66.0254	72.8337	73.7511	72.6773	88.0573	71.7726	77.625	77.1809	73.0159
AT2G46540	61.0166	66.3867	71.3546	69.0913	72.7219	76.3284	80.4119	67.9682	74.5638	72.6751	64.2403	63.1075	66.1084	77.1396	76.7228	62.0036	67.4398	76.3346	89.1665	67.1467	73.6907	81.854	66.7973	66.1221
AT5G25220	71.0728	63.3273	73.7401	65.9261	60.2495	68.2684	58.7337	63.5515	58.8337	72.6441	62.8196	56.4759	83.4219	82.4768	82.2058	74.6019	71.7908	79.7407	64.0084	61.0037	66.0495	67.0297	62.9141	57.0177
AT5G25265	96.4566	78.0749	96.4757	91.5906	76.0515	90.8999	64.2783	82.0471	82.9701	72.5553	98.5162	86.0255	111.062	105.304	95.3462	104.215	95.6902	92.6606	67.1094	75.0417	78.5653	67.088	67.8727	86.8797
AT1G74560	55.726	71.225	61.3062	65.2646	70.8427	64.7839	72.2977	78.7582	81.1365	72.5176	56.475	69.7627	65.4102	58.7369	61.8112	54.1552	74.0551	64.4687	80.1791	74.6797	88.1514	66.5576	74.3838	78.4171
AT3G48870	67.3988	71.2198	65.6253	74.4265	79.3205	71.6403	71.0611	79.9537	81.5975	72.4381	71.9027	79.991	73.4579	64.8318	67.9129	70.6079	80.5347	73.6806	63.787	82.7062	68.8805	62.7555	74.4947	84.6462
AT4G40060	59.4366	58.9825	54.5343	49.5218	44.0727	51.9727	84.5488	64.5034	60.5352	72.4201	62.1185	58.33	54.0254	48.5607	53.6112	43.5905	41.1784	48.0168	71.6393	61.1369	58.5838	63.4189	57.9388	48.4016
AT4G26110	59.117	70.4771	64.4724	62.4987	71.7869	65.7535	95.9682	72.9242	72.8772	72.3937	67.587	68.7179	54.5048	50.8786	55.9621	50.6434	54.4388	56.6842	67.3186	60.8204	59.3268	64.7127	63.4581	56.1874
AT1G13360	67.9324	66.7872	66.372	57.7967	56.5277	56.8581	50.7176	48.6049	56.5568	72.3874	54.3091	77.151	55.4233	53.6444	60.26	59.2637	59.3724	60.3223	64.3202	53.2936	66.0824	63.4555	74.8042	58.884
AT5G02120	56.5384	63.3294	62.6241	69.7156	74.4882	73.5923	77.1074	65.4199	67.3869	72.3775	49.3984	46.1273	75.3397	74.3128	82.8121	71.6919	76.7332	79.6736	89.3928	80.1892	60.9614	80.5515	66.3543	66.6461
AT2G29550	96.88	105.642	94.6417	98.2812	112.141	97.1599	95.9758	109.411	101.39	72.3666	79.2961	90.4455	73.6709	76.1294	72.8586	70.6975	77.1141	82.602	98.166	95.9783	97.3397	80.5217	93.7369	90.9216
AT3G22110	83.3172	83.4652	78.4366	82.8385	79.6398	84.0639	73.5199	82.2016	83.7937	72.3645	73.6342	72.1409	86.0464	90.8973	90.7105	83.4819	83.7093	89.4402	93.1422	87.9466	92.8509	73.9774	81.1386	86.3858
AT1G53750	94.4981	88.1405	90.9163	90.7668	87.5311	88.4717	79.296	88.1393	78.2285	72.3408	94.8899	79.0739	95.0363	94.648	89.928	95.7888	99.8827	97.4702	99.6418	88.2626	89.0177	73.4138	88.6581	83.7772
AT2G29530	49.6385	62.2707	59.5902	56.7463	61.4276	60.3578	82.8514	60.7834	67.8864	72.3271	60.4839	62.3608	53.9006	63.0793	60.3119	53.8098	58.2791	57.7906	74.1533	57.9199	57.9248	60.7481	60.5993	67.4745
AT1G10500	73.2498	78.0317	82.6255	82.5278	73.7405	80.0736	67.9422	76.5905	78.9796	72.2705	85.0843	75.6009	80.7802	94.1876	84.9977	79.3228	79.0531	87.6043	79.3233	74.8667	85.3358	75.5161	82.4985	76.2216
AT4G29670	48.7279	51.9311	50.9204	46.9248	47.0568	49.186	44.4684	47.8693	51.0453	72.2386	71.5015	68.6943	46.0541	50.6592	52.7839	49.7	48.6437	54.5717	50.658	53.2188	52.3995	85.764	58.9366	51.0675
AT2G27680	62.3712	62.947	63.2418	68.8546	65.8061	65.0193	65.6114	71.9657	71.669	72.226	73.1936	66.1146	71.5164	72.1127	73.7432	70.6171	69.6459	73.1074	69.1329	84.9069	75.4942	64.1695	73.6196	69.3657
AT5G57110	57.0667	56.3219	49.2624	53.7722	52.3989	50.0279	49.6015	61.9851	59.1422	72.2131	66.4343	72.2561	47.8025	47.7919	45.692	52.1338	51.8404	47.6209	44.0175	56.8499	58.6318	58.9972	51.4992	62.7159
AT5G06130	85.8191	77.7243	87.1435	80.0816	80.9617	84.9496	73.3063	77.5965	73.3542	72.1082	72.3947	75.2095	91.0342	88.7146	96.3695	89.0696	87.47	91.9138	83.4774	86.0229	82.5041	76.8148	80.7259	74.0211
AT3G52990	80.4084	77.2127	75.9511	80.0475	78.1015	77.6453	56.1746	79.5666	82.8931	72.1047	83.2097	85.1296	81.4097	86.3015	79.8326	85.7119	86.0417	86.2661	69.3679	82.8264	89.3641	74.3935	81.3445	85.9246
AT1G22930	68.0637	60.5529	74.1675	67.6465	61.8493	68.2219	34.2727	56.8991	56.6599	72.0481	59.8223	67.7006	66.6261	69.7271	57.2066	69.3208	64.0041	60.2643	42.9009	49.8716	59.752	49.3953	59.6627	64.9804
AT2G18110	66.1293	76.6487	69.418	69.9045	77.3473	71.0829	86.0002	72.429	71.8803	72.0318	83.1182	69.1563	54.6492	56.2258	51.8074	49.758	49.0549	55.9324	62.9218	65.8322	69.5468	61.402	62.2215	59.4042
AT3G57870	79.824	85.5284	83.7592	81.2545	88.4821	81.5763	74.6708	76.0565	79.7746	72.0313	77.8569	83.2221	76.0331	91.8076	78.1389	83.4649	86.5521	88.8388	93.5956	80.4813	84.6466	87.4424	98.4078	87.3419
AT5G50460	71.6108	86.4134	74.9739	69.2215	79.8618	72.3887	113.597	73.4431	78.9246	72.0309	61.8923	65.3658	79.2456	85.7808	93.0116	78.1893	75.1117	83.9209	133.159	86.248	90.8083	94.7402	95.3418	78.8024
AT4G29160	73.0424	70.6611	68.7461	71.8954	70.8668	67.8585	55.5245	64.4	66.7452	71.9908	85.1488	76.3801	82.4613	72.9119	72.9006	84.4536	73.5015	74.5216	70.3621	70.4581	80.0038	74.3834	72.291	79.435
AT1G09140	63.8342	70.6441	69.8511	60.8745	63.2751	70.9759	85.2385	60.5753	60.9149	71.9818	63.4904	59.4733	60.3965	61.2849	67.3584	56.2836	56.6449	59.729	78.6848	66.1167	66.9634	78.8961	74.0129	60.3763
AT5G07020	79.8993	75.6486	76.1694	89.6495	87.852	79.9094	68.5644	79.3973	75.167	71.9534	73.404	70.0948	89.3333	92.2294	95.3599	103.299	100.756	100.284	68.876	83.2994	82.034	74.4626	77.3312	86.0201
AT4G26630	94.7978	92.6066	88.7654	91.2088	89.9271	89.1738	77.0507	90.025	86.7565	71.9004	75.8095	92.2276	96.4182	88.9649	89.84	89.3529	94.4261	85.1269	84.9406	86.8789	91.8489	74.5649	91.038	91.5104
AT4G20260	244.378	245.496	304.29	230.399	239	274.986	89.9702	155.792	149.462	71.8956	188.266	130.846	248.578	282.971	247.464	218.39	189.513	240.517	114.278	88.3053	116.078	123.436	118.896	127.258
AT5G59950	67.7191	68.3629	70.4089	63.1459	65.6336	64.6988	91.4746	63.5123	63.356	71.8949	80.6294	60.7321	67.547	64.2505	65.2346	59.0851	59.5385	57.9722	72.5974	57.6094	64.9219	83.6486	63.3587	62.4852
AT3G09740	67.7279	65.1303	65.6816	63.8259	66.1474	62.266	61.4019	64.7765	62.7034	71.8914	78.21	65.2686	64.9108	64.1319	62.7658	66.7331	63.0312	63.9506	61.4119	58.656	60.6933	66.6509	66.2194	63.8558
AT3G26070	79.0442	84.9315	86.1903	86.0575	89.3383	96.011	64.0469	71.5407	64.9393	71.8549	71.9904	62.7238	50.1415	51.8053	64.9199	47.3731	48.9216	48.6293	81.743	65.4603	67.6308	58.9169	82.3533	64.1995
AT4G13930	110.866	115.943	101.563	122.108	124.457	109.05	91.4046	120.497	125.532	71.8216	84.2281	95.6497	121.099	126.202	115.474	111.358	136.809	129.957	121.255	127.578	135.611	89.8972	113.259	126.217
AT1G69740	78.3103	77.5126	79.0701	87.6013	88.1	80.7377	90.7145	94.6452	94.846	71.8154	99.5387	88.0009	80.8052	77.56	78.723	80.4005	82.6795	86.2659	78.5383	97.575	80.2585	75.6424	82.0359	88.4696
AT2G46500	48.1119	47.2986	46.1137	45.0942	44.2961	43.6341	34.2153	39.6526	43.1467	71.8113	44.2937	48.1972	51.7201	44.742	43.2637	50.7607	44.9615	43.2865	41.0194	35.6517	36.3176	43.6397	35.7581	40.4307
AT5G51400	64.1178	63.4395	61.845	70.2884	61.9295	63.5232	66.1087	62.3874	65.1966	71.8001	68.4522	64.7684	80.0747	81.2457	77.1221	87.6911	72.9555	75.8125	66.033	68.696	61.8965	64.5214	67.8423	68.1609
AT1G53400	64.7925	67.9464	66.7856	55.075	52.5382	56.5191	59.7268	57.7141	50.0393	71.7677	89.8348	56.5343	62.3639	54.0387	67.3767	61.5806	56.6714	58.399	58.8658	50.8949	44.5335	67.5159	56.2378	50.1628
AT1G70290	41.7137	34.4134	40.4304	40.9303	34.5779	37.5722	25.7445	37.6111	32.1364	71.7299	81.4805	68.1221	47.0254	47.802	41.7132	60.9996	45.139	40.3064	19.8133	30.5021	26.1871	46.8877	40.7645	38.5588
AT1G51510	62.1107	69.3147	62.3121	64.555	67.2798	67.5723	94.2302	73.5636	80.0716	71.6158	65.9531	63.6191	58.5607	65.3122	63.5005	62.4503	61.3965	64.1441	92.308	71.1088	78.3984	88.4732	78.7654	73.9727
AT2G04520	82.3953	91.5389	89.1776	88.1315	93.7549	85.7562	80.4249	83.2939	87.5424	71.6151	90.2074	84.4466	86.3006	82.4397	86.5598	88.606	87.0986	88.5194	95.6646	83.9439	92.2901	85.0694	93.0846	93.366
AT1G50900	66.8329	73.6958	75.5909	70.6614	86.9667	73.938	89.2976	78.2835	89.2171	71.607	57.4912	54.1722	71.2515	73.6829	83.6214	68.8553	75.7111	86.3033	89.7701	89.702	74.4366	67.541	75.8902	72.8187
AT1G68300	58.3537	69.9274	68.8842	67.7482	66.9779	68.1312	59.907	61.1959	61.0955	71.572	57.9827	63.966	78.6296	72.5531	72.3946	72.7709	67.2628	71.8674	61.5552	56.6122	67.0619	60.2132	69.1461	72.111
AT2G47450	78.4311	92.4691	85.333	78.6205	91.5817	85.8006	128.835	87.4116	99.7726	71.5391	70.183	69.7333	88.2058	82.844	93.4963	70.1958	76.5732	80.276	102.221	99.8245	82.0597	85.959	77.3299	82.2383
AT1G53850	48.9389	44.3153	48.6671	48.6923	48.9473	47.9536	70.6886	57.0026	67.7423	71.5097	43.884	59.838	52.4563	53.1636	51.8097	56.9711	51.3608	51.8953	60.9138	59.2185	65.3882	64.9934	63.6317	68.0253
AT3G13410	82.0705	80.816	83.7564	82.4965	82.0183	82.9654	77.8559	80.019	83.0064	71.3544	80.7456	74.7313	91.0204	96.5088	84.0195	82.0255	84.6102	88.2526	83.4617	78.3619	83.5863	77.1751	80.2176	82.7539
AT4G35785	51.197	58.1491	53.1731	53.462	54.3588	50.5232	96.7902	55.5731	52.3511	71.3353	55.0339	55.2588	49.6713	42.1593	51.802	49.0375	42.6336	47.7387	68.9898	55.6417	55.3744	73.7976	60.7672	52.4826
AT1G10200	80.3796	80.1307	82.3851	80.347	85.7319	81.5051	89.2906	88.0237	82.8577	71.3123	64.0627	68.6638	83.4458	87.259	86.3999	73.2677	78.0706	81.6532	91.0974	79.4313	79.9614	73.8481	75.1409	71.0671
AT4G19640	59.6062	55.4371	61.7926	53.2245	57.7261	59.9822	54.6246	52.0015	53.5244	71.2637	75.9749	61.3028	59.2062	60.9652	55.4581	61.9179	54.6644	57.5947	55.0836	51.6025	55.9339	63.3427	55.8824	58.6012
AT1G03050	48.4709	35.7813	36.6921	30.365	31.1915	30.5369	27.3699	26.7219	32.1213	71.1982	20.8115	21.4778	48.0418	27.9122	33.3899	33.9844	34.6789	30.5187	47.4907	24.4693	17.2012	19.9267	10.9145	12.4516
AT3G27430	74.6307	72.3995	73.3975	75.9129	76.7996	75.7012	88.2838	74.7496	74.6973	71.1843	64.7285	66.1259	77.1305	76.011	73.0474	76.1372	76.2029	81.4024	81.6141	77.3535	80.0801	76.4212	74.0872	76.0925
AT3G25165	45.7005	39.5134	38.8233	29.4706	29.0525	30.8675	28.3652	20.0484	26.7683	71.1822	19.2373	20.8211	40.591	31.6151	31.2057	29.3321	28.1943	25.0851	55.6632	19.8075	15.0627	19.9852	12.1677	10.2789
AT1G20330	93.8392	95.9887	85.4949	108.757	98.1526	94.0762	86.3568	89.4885	97.4711	71.1738	95.59	100.198	79.3699	82.6427	79.927	108.037	105.156	99.5694	92.4295	94.9009	85.8419	90.6288	114.59	100.744
AT4G10610	64.5867	63.3634	68.8613	60.5135	58.0914	62.6488	80.572	73.9866	68.8955	71.1532	87.4558	77.7833	65.4613	58.6952	65.4675	61.7635	57.0882	55.788	53.9787	63.1117	50.4846	65.0114	56.5467	55.0944
AT1G27530	76.5514	82.1146	83.1215	75.2014	77.6666	84.5365	78.1854	71.2679	78.4865	71.0327	54.6823	64.6074	64.3755	64.8581	74.7533	60.1078	52.0845	59.7533	61.8808	49.202	68.3704	72.4649	63.1382	65.2921
AT5G20130	62.4749	70.279	71.1403	58.3974	65.3522	61.5631	117.082	71.6779	70.8583	70.9919	65.2157	57.8511	62.5162	64.5004	71.8357	59.3977	61.9366	63.1608	82.3405	72.1322	57.7182	88.6639	69.4177	56.3321
AT3G02110	108.908	85.6339	88.0318	98.1826	88.6424	89.4835	72.7779	77.2802	82.3679	70.9552	73.9383	71.7085	100.084	94.0236	98.5014	97.0693	98.1112	103.896	90.4729	89.7687	85.4765	87.1725	108.465	89.4886
AT4G25030	58.9624	58.2904	62.6405	65.8861	54.072	59.729	46.6545	56.4433	56.046	70.8842	79.3696	84.5116	53.0595	62.6071	53.0922	72.8742	67.6488	61.4524	41.2574	50.2575	56.283	59.6611	66.1901	63.1064
[truncated: 27,004 more rows]
